# Supplementary material for: HebbPlot: an intelligent tool for learning and visualizing chromatin mark signatures
Source: BMC Bioinformatics. 2018 Sep 3;19:310. doi: 10.1186/s12859-018-2312-1 (PMC6122555; doi:10.1186/s12859-018-2312-1)
Supplement: Supplementary file 1 — HebbPlots of active promoters on the positive strand. This compressed file (.tar.gz) includes HebbPlots of promoters on the positive strand active in 57 tissues/cell types. (TAR 2949 kb) [file 12859_2018_2312_MOESM1_ESM.tar]

Archive with 63 entries (62 files):
- file2
- file2/._E003.pdf
- file2/E003.pdf
- file2/E004.pdf
- file2/E005.pdf
- file2/E006.pdf
- file2/._E007.pdf
- file2/E007.pdf
- file2/E011.pdf
- file2/E012.pdf
- file2/E013.pdf
- file2/E016.pdf
- file2/E017.pdf
- file2/E024.pdf
- file2/._E027.pdf
- file2/E027.pdf
- file2/E028.pdf
- file2/E037.pdf
- file2/E038.pdf
- file2/._E047.pdf
- file2/E047.pdf
- file2/E050.pdf
- file2/E053.pdf
- file2/E054.pdf
- file2/E055.pdf
- file2/E056.pdf
- file2/E057.pdf
- file2/E058.pdf
- file2/E059.pdf
- file2/E061.pdf
- file2/E062.pdf
- file2/E065.pdf
- file2/._E066.pdf
- file2/E066.pdf
- file2/E070.pdf
- file2/E071.pdf
- file2/E079.pdf
- file2/E082.pdf
- file2/E084.pdf
- file2/E085.pdf
- file2/E087.pdf
- file2/E094.pdf
- file2/E095.pdf
- file2/E096.pdf
- file2/E097.pdf
- file2/E098.pdf
- file2/E100.pdf
- file2/E104.pdf
- file2/E105.pdf
- file2/E106.pdf
- file2/E109.pdf
- file2/E112.pdf
- file2/E113.pdf
- file2/E114.pdf
- file2/E116.pdf
- file2/E117.pdf
- file2/E118.pdf
- file2/E119.pdf
- file2/E120.pdf
- file2/E122.pdf
- file2/E123.pdf
- file2/E127.pdf
- file2/E128.pdf
