# Supplementary material for: HebbPlot: an intelligent tool for learning and visualizing chromatin mark signatures
Source: BMC Bioinformatics. 2018 Sep 3;19:310. doi: 10.1186/s12859-018-2312-1 (PMC6122555; doi:10.1186/s12859-018-2312-1)
Supplement: Supplementary file 2 — HebbPlots of active promoters on the negative strand. This compressed file (.tar.gz) includes HebbPlots of promoters on the negative strand active in 57 tissues/cell types. (TAR 2952 kb) [file 12859_2018_2312_MOESM2_ESM.tar]

Archive with 61 entries (60 files):
- file3
- file3/._.DS_Store
- file3/.DS_Store
- file3/E003.pdf
- file3/E004.pdf
- file3/E005.pdf
- file3/E006.pdf
- file3/._E007.pdf
- file3/E007.pdf
- file3/E011.pdf
- file3/E012.pdf
- file3/E013.pdf
- file3/E016.pdf
- file3/E017.pdf
- file3/E024.pdf
- file3/E027.pdf
- file3/E028.pdf
- file3/E037.pdf
- file3/E038.pdf
- file3/E047.pdf
- file3/E050.pdf
- file3/E053.pdf
- file3/E054.pdf
- file3/E055.pdf
- file3/E056.pdf
- file3/E057.pdf
- file3/E058.pdf
- file3/E059.pdf
- file3/E061.pdf
- file3/E062.pdf
- file3/E065.pdf
- file3/E066.pdf
- file3/E070.pdf
- file3/E071.pdf
- file3/E079.pdf
- file3/E082.pdf
- file3/E084.pdf
- file3/E085.pdf
- file3/E087.pdf
- file3/E094.pdf
- file3/E095.pdf
- file3/E096.pdf
- file3/E097.pdf
- file3/E098.pdf
- file3/E100.pdf
- file3/E104.pdf
- file3/E105.pdf
- file3/E106.pdf
- file3/E109.pdf
- file3/E112.pdf
- file3/E113.pdf
- file3/E114.pdf
- file3/E116.pdf
- file3/E117.pdf
- file3/E118.pdf
- file3/E119.pdf
- file3/E120.pdf
- file3/E122.pdf
- file3/E123.pdf
- file3/E127.pdf
- file3/E128.pdf
