# Supplementary material for: HebbPlot: an intelligent tool for learning and visualizing chromatin mark signatures
Source: BMC Bioinformatics. 2018 Sep 3;19:310. doi: 10.1186/s12859-018-2312-1 (PMC6122555; doi:10.1186/s12859-018-2312-1)
Supplement: Supplementary file 3 — HebbPlots of high-CpG promoters. This compressed file (.tar.gz) includes HebbPlots of high-CpG promoters active in 57 tissues/cell types. (TAR 2654 kb) [file 12859_2018_2312_MOESM3_ESM.tar]

Archive with 62 entries (61 files):
- file4
- file4/._E003.pdf
- file4/E003.pdf
- file4/E004.pdf
- file4/E005.pdf
- file4/E006.pdf
- file4/._E007.pdf
- file4/E007.pdf
- file4/E011.pdf
- file4/E012.pdf
- file4/E013.pdf
- file4/E016.pdf
- file4/E017.pdf
- file4/._E024.pdf
- file4/E024.pdf
- file4/E027.pdf
- file4/E028.pdf
- file4/._E037.pdf
- file4/E037.pdf
- file4/E038.pdf
- file4/E047.pdf
- file4/E050.pdf
- file4/E053.pdf
- file4/E054.pdf
- file4/E055.pdf
- file4/E056.pdf
- file4/E057.pdf
- file4/E058.pdf
- file4/E059.pdf
- file4/E061.pdf
- file4/E062.pdf
- file4/E065.pdf
- file4/E066.pdf
- file4/E070.pdf
- file4/E071.pdf
- file4/E079.pdf
- file4/E082.pdf
- file4/E084.pdf
- file4/E085.pdf
- file4/E087.pdf
- file4/E094.pdf
- file4/E095.pdf
- file4/E096.pdf
- file4/E097.pdf
- file4/E098.pdf
- file4/E100.pdf
- file4/E104.pdf
- file4/E105.pdf
- file4/E106.pdf
- file4/E109.pdf
- file4/E112.pdf
- file4/E113.pdf
- file4/E114.pdf
- file4/E116.pdf
- file4/E117.pdf
- file4/E118.pdf
- file4/E119.pdf
- file4/E120.pdf
- file4/E122.pdf
- file4/E123.pdf
- file4/E127.pdf
- file4/E128.pdf
