# Supplementary material for: HebbPlot: an intelligent tool for learning and visualizing chromatin mark signatures
Source: BMC Bioinformatics. 2018 Sep 3;19:310. doi: 10.1186/s12859-018-2312-1 (PMC6122555; doi:10.1186/s12859-018-2312-1)
Supplement: Supplementary file 4 — HebbPlots of low-CpG promoters. This compressed file (.tar.gz) includes HebbPlots of low-CpG promoters active in 57 tissues/cell types. (TAR 2971 kb) [file 12859_2018_2312_MOESM4_ESM.tar]

Archive with 63 entries (62 files):
- file5
- file5/._E003.pdf
- file5/E003.pdf
- file5/E004.pdf
- file5/E005.pdf
- file5/._E006.pdf
- file5/E006.pdf
- file5/._E007.pdf
- file5/E007.pdf
- file5/E011.pdf
- file5/._E012.pdf
- file5/E012.pdf
- file5/E013.pdf
- file5/E016.pdf
- file5/E017.pdf
- file5/E024.pdf
- file5/._E027.pdf
- file5/E027.pdf
- file5/E028.pdf
- file5/E037.pdf
- file5/E038.pdf
- file5/E047.pdf
- file5/E050.pdf
- file5/E053.pdf
- file5/E054.pdf
- file5/E055.pdf
- file5/E056.pdf
- file5/E057.pdf
- file5/E058.pdf
- file5/E059.pdf
- file5/E061.pdf
- file5/E062.pdf
- file5/E065.pdf
- file5/E066.pdf
- file5/E070.pdf
- file5/E071.pdf
- file5/E079.pdf
- file5/E082.pdf
- file5/E084.pdf
- file5/E085.pdf
- file5/E087.pdf
- file5/E094.pdf
- file5/E095.pdf
- file5/E096.pdf
- file5/E097.pdf
- file5/E098.pdf
- file5/E100.pdf
- file5/E104.pdf
- file5/E105.pdf
- file5/E106.pdf
- file5/E109.pdf
- file5/E112.pdf
- file5/E113.pdf
- file5/E114.pdf
- file5/E116.pdf
- file5/E117.pdf
- file5/E118.pdf
- file5/E119.pdf
- file5/E120.pdf
- file5/E122.pdf
- file5/E123.pdf
- file5/E127.pdf
- file5/E128.pdf
