# Supplementary material for: HebbPlot: an intelligent tool for learning and visualizing chromatin mark signatures
Source: BMC Bioinformatics. 2018 Sep 3;19:310. doi: 10.1186/s12859-018-2312-1 (PMC6122555; doi:10.1186/s12859-018-2312-1)
Supplement: Supplementary file 5 — HebbPlots of active enhancers. This compressed file (.tar.gz) includes HebbPlots of enhancers active in eight tissues/cell types. (TAR 439 kb) [file 12859_2018_2312_MOESM5_ESM.tar]

Archive with 10 entries (9 files):
- file6
- file6/E003.pdf
- file6/E017.pdf
- file6/._E066.pdf
- file6/E066.pdf
- file6/E082.pdf
- file6/E085.pdf
- file6/E095.pdf
- file6/E096.pdf
- file6/E098.pdf
