# Supplementary material for: HebbPlot: an intelligent tool for learning and visualizing chromatin mark signatures
Source: BMC Bioinformatics. 2018 Sep 3;19:310. doi: 10.1186/s12859-018-2312-1 (PMC6122555; doi:10.1186/s12859-018-2312-1)
Supplement: Supplementary file 6 — Gene identifiers. This compressed file (.tar.gz) includes identifiers of nine groups of genes divided according to their gene expression levels in IMR90. (TAR 428 kb) [file 12859_2018_2312_MOESM6_ESM.tar]

Archive with 20 entries (19 files):
- ./._file7
- file7
- file7/._1-IdForGenes.txt
- file7/1-IdForGenes.txt
- file7/._2-IdForGenes.txt
- file7/2-IdForGenes.txt
- file7/._3-IdForGenes.txt
- file7/3-IdForGenes.txt
- file7/._4-IdForGenes.txt
- file7/4-IdForGenes.txt
- file7/._5-IdForGenes.txt
- file7/5-IdForGenes.txt
- file7/._6-IdForGenes.txt
- file7/6-IdForGenes.txt
- file7/._7-IdForGenes.txt
- file7/7-IdForGenes.txt
- file7/._8-IdForGenes.txt
- file7/8-IdForGenes.txt
- file7/._9-IdForGenes.txt
- file7/9-IdForGenes.txt
