# Supplementary material for: HebbPlot: an intelligent tool for learning and visualizing chromatin mark signatures
Source: BMC Bioinformatics. 2018 Sep 3;19:310. doi: 10.1186/s12859-018-2312-1 (PMC6122555; doi:10.1186/s12859-018-2312-1)
Supplement: Supplementary file 6 — Gene identifiers. This compressed file (.tar.gz) includes identifiers of nine groups of genes divided according to their gene expression levels in IMR90. (TAR 428 kb) [file 12859_2018_2312_MOESM6_ESM.tar › file7/1-IdForGenes.txt]

ENST00000000233	ARF5
ENST00000004982	HSPB6
ENST00000005286	TMEM132A
ENST00000006658	SPATA20
ENST00000007722	ITGA3
ENST00000020945	SNAI2
ENST00000035307	CHPF2
ENST00000040663	MRI1
ENST00000053867	GRN
ENST00000080059	HDAC7
ENST00000084795	RPL18
ENST00000156084	OTUD5
ENST00000158526	FAM50A
ENST00000162044	TMEM161A
ENST00000162330	BCAR1
ENST00000166139	FSTL3
ENST00000173785	KLF6
ENST00000173898	TRO
ENST00000175091	LAPTM4A
ENST00000182527	TRAM2
ENST00000187830	PVR
ENST00000188376	SLC25A3
ENST00000189444	NFKB2
ENST00000191018	CTSA
ENST00000193403	ACTN1
ENST00000196061	PLOD1
ENST00000196551	RPS5
ENST00000200453	PPP1R15A
ENST00000200457	TRIP6
ENST00000203407	UQCRC1
ENST00000203630	MLF2
ENST00000204005	LTBP4
ENST00000205135	PLEKHG2
ENST00000206020	SPAG7
ENST00000206544	SLC22A17
ENST00000209873	AAAS
ENST00000210060	DHPS
ENST00000211379	BAG6
ENST00000211998	VCL
ENST00000215095	STX1B
ENST00000215565	NDUFB7
ENST00000215631	GADD45B
ENST00000215659	MAPK12
ENST00000215739	LZTR1
ENST00000215754	MIF
ENST00000215882	SLC25A1
ENST00000215909	LGALS1
ENST00000216019	DDX17
ENST00000216061	PPP6R2
ENST00000216080	LMF2
ENST00000216124	ARSA
ENST00000216146	RPL3
ENST00000216181	MYH9
ENST00000216190	EIF3D
ENST00000216214	FAM118A
ENST00000216271	HDAC10
ENST00000216286	NID2
ENST00000216629	BDKRB1
ENST00000216714	APEX1
ENST00000216727	PABPN1
ENST00000216797	NFKBIA
ENST00000216951	GSS
ENST00000216962	PYGB
ENST00000217073	PABPC1L
ENST00000217074	PABPC1L
ENST00000217075	PABPC1L
ENST00000217121	TPD52L2
ENST00000217901	IDH3G
ENST00000218388	TIMP1
ENST00000218439	MAGED2
ENST00000219070	MMP2
ENST00000219172	CENPT
ENST00000219302	NME3
ENST00000219476	TSC2
ENST00000219548	STUB1
ENST00000220244	CEMIP
ENST00000221413	RUVBL2
ENST00000221448	SNRNP70
ENST00000221455	CLASRP
ENST00000221504	TRMT1
ENST00000221554	CCDC130
ENST00000221557	PTOV1
ENST00000221561	AES
ENST00000221576	C19orf53
ENST00000221980	ICAM5
ENST00000222005	CDC37
ENST00000222008	RABAC1
ENST00000222247	RPL18A
ENST00000222308	FKBP8
ENST00000222329	ERF
ENST00000222399	LAMB1
ENST00000222482	CPA4
ENST00000223061	PCOLCE
ENST00000223095	SERPINE1
ENST00000224073	EDF1
ENST00000224237	VIM
ENST00000224784	ACTA2
ENST00000224807	SFXN3
ENST00000225174	PPIF
ENST00000225308	SLC25A39
ENST00000225430	RPL19
ENST00000225655	PFN1
ENST00000225792	DDX5
ENST00000225916	KAT2A
ENST00000225964	COL1A1
ENST00000226225	TNFAIP1
ENST00000227157	LDHA
ENST00000227378	HSPA8
ENST00000227503	SF1
ENST00000227507	CCND1
ENST00000228306	RPLP0
ENST00000228307	PXN
ENST00000228318	SLC25A3
ENST00000229239	GAPDH
ENST00000229251	COPS7A
ENST00000229264	GNB3
ENST00000229268	USP5
ENST00000229270	TPI1
ENST00000229277	ENO2
ENST00000230050	RPS12
ENST00000230418	PTK7
ENST00000230419	PTK7
ENST00000230480	VEGFA
ENST00000231004	LOX
ENST00000231061	SPARC
ENST00000232424	HES1
ENST00000232744	ABTB1
ENST00000233143	TMSB10
ENST00000233609	RPS15
ENST00000233615	WBP1
ENST00000233616	MOGS
ENST00000233813	IGFBP5
ENST00000234091	ID2
ENST00000234111	ODC1
ENST00000234590	ENO1
ENST00000234677	SARS
ENST00000236040	P3H1
ENST00000237305	SGK1
ENST00000237500	MYL12B
ENST00000237530	RPN2
ENST00000238788	TMEM214
ENST00000239223	DUSP1
ENST00000239938	EGR1
ENST00000240328	TBX2
ENST00000241704	COPA
ENST00000242770	STX10
ENST00000242776	DDX39A
ENST00000242784	C19orf43
ENST00000243040	PFDN5
ENST00000243050	NR4A1
ENST00000243077	LRP1
ENST00000243189	RSRP1
ENST00000243253	SEC61A1
ENST00000243562	LTBP4
ENST00000244007	PLCG1
ENST00000244020	SRSF6
ENST00000244050	SNAI1
ENST00000244295	PSG4
ENST00000244670	KLHDC3
ENST00000244741	CDKN1A
ENST00000245960	CDC25B
ENST00000246043	RRBP1
ENST00000246117	NCLN
ENST00000246337	UROD
ENST00000246533	CAPNS1
ENST00000246792	RRAS
ENST00000247665	PHPT1
ENST00000247933	IDUA
ENST00000248054	SIN3B
ENST00000248071	KLF2
ENST00000248553	HSPB1
ENST00000248673	ZFP36
ENST00000248846	TUBGCP6
ENST00000248929	SGSM3
ENST00000249075	LIF
ENST00000249364	CALU
ENST00000249883	AMOTL2
ENST00000250237	QTRT1
ENST00000250241	ILF3
ENST00000250340	CLEC11A
ENST00000250373	NFATC4
ENST00000250498	DAD1
ENST00000250894	MAPK8IP3
ENST00000250930	TMEM8A
ENST00000250974	ABHD17A
ENST00000251181	CEP170B
ENST00000251289	WDR18
ENST00000251412	TUBG2
ENST00000251453	RPS16
ENST00000251546	FBXO44
ENST00000251547	FBXO44
ENST00000251582	ADAMTS2
ENST00000251772	PLXNA1
ENST00000252015	TRPC4AP
ENST00000252136	TRMT2A
ENST00000252455	PRKCSH
ENST00000252527	INF2
ENST00000252599	COLGALT1
ENST00000252699	ACTN4
ENST00000252804	PXDN
ENST00000253003	ADRM1
ENST00000253024	TRIM28
ENST00000253108	EIF3G
ENST00000253110	C19orf66
ENST00000253475	CHMP1A
ENST00000253754	PDLIM4
ENST00000253788	RPL27
ENST00000253952	THOC6
ENST00000254108	FUS
ENST00000254337	DCAF15
ENST00000254584	ARFIP2
ENST00000255136	PABPC1L
ENST00000255641	CSNK1G2
ENST00000256413	CTIF
ENST00000256495	BHLHE40
ENST00000256578	AMPD2
ENST00000256689	SLC38A2
ENST00000256759	FST
ENST00000257013	FAM127A
ENST00000257100	SPOCD1
ENST00000257247	AHNAK
ENST00000257566	TBX3
ENST00000257857	CD63
ENST00000258201	FHOD1
ENST00000258341	LAMC1
ENST00000258743	IL6
ENST00000258772	DDX56
ENST00000258796	TTYH3
ENST00000258962	SRSF1
ENST00000259523	MYC
ENST00000259746	TMEM63B
ENST00000259874	IER3
ENST00000260356	THBS1
ENST00000260379	RPLP1
ENST00000261401	CORO1C
ENST00000261622	SLC7A5
ENST00000261739	ANKRD13A
ENST00000261799	PDGFRB
ENST00000261921	LOXL1
ENST00000262027	MARS
ENST00000262030	ATP5B
ENST00000262059	CALCOCO1
ENST00000262188	SMARCD3
ENST00000262291	VMP1
ENST00000262304	PKD1
ENST00000262316	RHBDF1
ENST00000262319	TELO2
ENST00000262394	WSB1
ENST00000262395	TRAF4
ENST00000262396	TRAF4
ENST00000262426	FOXF1
ENST00000262435	SMURF2
ENST00000262467	NLRP1
ENST00000262580	GSDMD
ENST00000262584	RPL8
ENST00000262585	DENND3
ENST00000262710	ACIN1
ENST00000262746	PRDX1
ENST00000262768	TIMP2
ENST00000262776	LGALS3BP
ENST00000262812	COPE
ENST00000262829	RBFOX2
ENST00000262949	HMG20B
ENST00000262963	PTPRS
ENST00000262965	TCF3
ENST00000263097	CNN2
ENST00000263205	MED15
ENST00000263276	GYS1
ENST00000263277	EHD2
ENST00000263346	TCF25
ENST00000263347	TCF25
ENST00000263398	CD44
ENST00000263433	PPP1R12C
ENST00000263674	ARHGEF17
ENST00000263741	SDF4
ENST00000264005	LCAT
ENST00000264039	GPC1
ENST00000264563	IL11
ENST00000264634	WNT5A
ENST00000264638	CNTNAP1
ENST00000264716	FOSL2
ENST00000264724	MAP4
ENST00000264748	FGFRL1
ENST00000264771	TMEM175
ENST00000264785	WDR1
ENST00000264805	PDE5A
ENST00000264818	TYK2
ENST00000265087	STC2
ENST00000265348	CUL7
ENST00000265354	SRF
ENST00000265462	PRDX5
ENST00000265538	RHOA
ENST00000265620	GNAS
ENST00000265662	ABCA2
ENST00000265663	NSMF
ENST00000265686	TCIRG1
ENST00000265753	EIF4H
ENST00000265978	FAM160A2
ENST00000266027	GNAI2
ENST00000266077	SLC2A4RG
ENST00000266095	PISD
ENST00000266214	SCARF2
ENST00000267079	MAP3K12
ENST00000267085	CSAD
ENST00000267116	ANKRD52
ENST00000267257	PXN
ENST00000267339	ANKRD10
ENST00000267383	CDH24
ENST00000267978	MAN2C1
ENST00000267996	TPM1
ENST00000268150	MFGE8
ENST00000268151	MFGE8
ENST00000268704	SPG7
ENST00000268720	CPNE7
ENST00000268989	SGSM2
ENST00000269280	NLRP1
ENST00000269321	ARHGDIA
ENST00000269468	MBD1
ENST00000269471	MBD1
ENST00000269593	IGFBP4
ENST00000269886	SH3GL1
ENST00000270061	SSBP4
ENST00000270176	SCYL1
ENST00000270221	EMP3
ENST00000270223	DMWD
ENST00000270625	RPS11
ENST00000270792	SH3BGRL3
ENST00000270824	EVA1B
ENST00000271069	COL16A1
ENST00000271638	S100A11
ENST00000271843	JTB
ENST00000271877	UBAP2L
ENST00000272102	ARF1
ENST00000272233	RHOB
ENST00000272273	LTBP1
ENST00000273153	CSRNP1
ENST00000273223	RPL32
ENST00000273550	FTH1
ENST00000273598	NICN1
ENST00000273814	DGKQ
ENST00000274609	ADAMTS2
ENST00000274938	SCUBE3
ENST00000275521	IGFBP3
ENST00000275732	GIGYF1
ENST00000276079	NONO
ENST00000276431	TNFRSF10B
ENST00000276844	NAPRT
ENST00000277462	PTGES2
ENST00000278175	ADM
ENST00000278385	CD44
ENST00000278386	CD44
ENST00000278572	RPS3
ENST00000278829	FADS3
ENST00000278968	TAGLN
ENST00000279022	MYL9
ENST00000279259	FAU
ENST00000279270	SCYL1
ENST00000279387	PPP4C
ENST00000279396	TMEM219
ENST00000279452	CD44
ENST00000280527	CRIM1
ENST00000284240	THY1
ENST00000284440	UCHL1
ENST00000284984	ADAMTS1
ENST00000285106	CXXC1
ENST00000285407	KLF10
ENST00000285735	RHOC
ENST00000285848	OXA1L
ENST00000287771	RBPMS
ENST00000288398	TPM1
ENST00000289228	ACTR1B
ENST00000289921	FAM160B2
ENST00000290277	ARAF
ENST00000290541	PSMB4
ENST00000290881	KIAA0895L
ENST00000290902	SPON2
ENST00000291270	DMPK
ENST00000291295	CALM3
ENST00000291775	GPSM1
ENST00000292330	PPP1R35
ENST00000292357	PEAR1
ENST00000292385	DBN1
ENST00000292433	IER2
ENST00000292510	VPS28
ENST00000292577	ABHD17A
ENST00000292591	MGAT4B
ENST00000292733	MED15
ENST00000292807	AP2M1
ENST00000293288	BAX
ENST00000293379	ITGA5
ENST00000293422	MYL6
ENST00000293831	EIF4A1
ENST00000293872	LUC7L
ENST00000294172	NXF1
ENST00000294189	RPL29
ENST00000294964	PKDCC
ENST00000295006	CAPN2
ENST00000295404	CPT1C
ENST00000295470	HNRNPDL
ENST00000295550	COL6A3
ENST00000295633	FSTL1
ENST00000295666	IGFBP7
ENST00000295709	STK36
ENST00000295766	TUBA1A
ENST00000295925	CCNL1
ENST00000295926	CCNL1
ENST00000295956	FLNB
ENST00000296223	POLR2H
ENST00000296288	BAP1
ENST00000296388	P3H1
ENST00000296498	PRSS12
ENST00000296511	ANXA5
ENST00000297268	COL1A2
ENST00000297508	MICALL2
ENST00000297532	FASTK
ENST00000297596	GEM
ENST00000297990	NOL6
ENST00000298229	INPPL1
ENST00000298537	SDCCAG3
ENST00000298717	METTL3
ENST00000299767	HSP90B1
ENST00000299872	BEX3
ENST00000300026	PPIB
ENST00000300134	STAT6
ENST00000300177	GREM1
ENST00000300527	COL6A2
ENST00000300648	GCN1
ENST00000300797	PRRT2
ENST00000300933	TPM4
ENST00000301015	PIEZO1
ENST00000301043	RAB34
ENST00000301050	CACNB3
ENST00000301071	TUBA1A
ENST00000301072	TUBA1C
ENST00000301178	AXL
ENST00000301264	DAPK3
ENST00000301331	KIFC2
ENST00000301332	KIFC2
ENST00000301453	OTUB1
ENST00000301464	IGFBP6
ENST00000301686	METTL26
ENST00000301727	E4F1
ENST00000301740	SRRM2
ENST00000301821	RPSA
ENST00000301843	CTTN
ENST00000301873	LTBP3
ENST00000302182	UBB
ENST00000302278	ITGB1
ENST00000302424	TRIM8
ENST00000302754	JUNB
ENST00000302907	RPS9
ENST00000302926	NLGN2
ENST00000303004	CEBPB
ENST00000303088	RFXANK
ENST00000303210	GNB2
ENST00000303251	RAB24
ENST00000303270	RAB24
ENST00000303375	MRC2
ENST00000303434	TRABD
ENST00000303562	FOS
ENST00000303887	MCM7
ENST00000303927	PRKCDBP
ENST00000304636	COL3A1
ENST00000304658	XPO6
ENST00000304952	HES4
ENST00000304992	PRPF8
ENST00000305126	TGFBI
ENST00000305366	TM4SF1
ENST00000305533	TWF2
ENST00000305544	LAMB2
ENST00000305596	CD2BP2
ENST00000306026	USP19
ENST00000306077	TMEM43
ENST00000306090	GNAS
ENST00000306120	GNAS
ENST00000306125	QARS
ENST00000306149	CSDC2
ENST00000306349	BMP1
ENST00000306385	BMP1
ENST00000306434	MAT2A
ENST00000306601	ZNF692
ENST00000306749	FASN
ENST00000306796	DUS1L
ENST00000306823	GPS1
ENST00000307076	NT5DC2
ENST00000307092	NT5DC2
ENST00000307114	GTPBP2
ENST00000307126	GTPBP2
ENST00000307364	SLC26A6
ENST00000307834	NABP1
ENST00000307849	NABP1
ENST00000307885	ADCY6
ENST00000307940	MCL1
ENST00000307961	RPL4
ENST00000307998	EFEMP2
ENST00000308127	SSH3
ENST00000308162	CFL1
ENST00000308298	SSH3
ENST00000308370	LTBP4
ENST00000308664	ATP2A2
ENST00000308860	ADCK5
ENST00000308924	U2AF2
ENST00000309007	DBN1
ENST00000309083	PTMS
ENST00000309212	MXRA8
ENST00000309246	TPT1
ENST00000309268	EEF1A1
ENST00000309311	EEF2
ENST00000309957	NAXD
ENST00000310118	PSMD2
ENST00000310190	CCS
ENST00000310496	RFNG
ENST00000310645	COL6A2
ENST00000310837	EIF1
ENST00000310847	ANKRD10
ENST00000310931	HDLBP
ENST00000311160	TNS3
ENST00000311278	AKT2
ENST00000311330	CD248
ENST00000311481	RAB1B
ENST00000311487	HMGA1
ENST00000311528	RPL13
ENST00000311565	PPARD
ENST00000311626	HOXB3
ENST00000311852	MMP14
ENST00000311922	TRIB1
ENST00000312037	RPS14
ENST00000312283	STX16
ENST00000312358	SPEG
ENST00000312438	CLCF1
ENST00000312515	DRAP1
ENST00000312562	FOSL1
ENST00000312726	GUK1
ENST00000313104	RPLP0
ENST00000313143	DVL3
ENST00000313244	TRIP10
ENST00000313269	GRINA
ENST00000313285	TRIP10
ENST00000313432	ATP2A2
ENST00000313511	TUFM
ENST00000313597	GMPPA
ENST00000313601	GNAI2
ENST00000313871	AKAP17A
ENST00000313949	GNAS
ENST00000314128	STAT2
ENST00000314133	COX8A
ENST00000314250	TNS2
ENST00000314256	TMEM94
ENST00000314276	TNS2
ENST00000314797	COPG1
ENST00000314888	TLN1
ENST00000314915	BDNF
ENST00000315082	RHOT2
ENST00000315377	RPS6
ENST00000315473	MARS
ENST00000315614	NEURL4
ENST00000315731	RPL7A
ENST00000315741	RPL5
ENST00000316084	RPS4X
ENST00000316156	MAP7D1
ENST00000316292	EEF1A1
ENST00000316341	SLC12A4
ENST00000316347	SEMA3B
ENST00000316448	CALR
ENST00000316586	STK25
ENST00000316843	LLGL1
ENST00000316920	MAP2K3
ENST00000316967	GOLGA2P7
ENST00000317276	PER1
ENST00000317459	TRPT1
ENST00000317516	TPM1
ENST00000317610	RTN4
ENST00000317619	CPNE1
ENST00000317677	CPNE1
ENST00000317702	TUBB6
ENST00000317840	COL3A1
ENST00000317881	SLC25A5
ENST00000318008	LASP1
ENST00000318511	ILF3
ENST00000318562	EPS8L2
ENST00000318607	PABPC1
ENST00000318809	LTBP4
ENST00000318911	CYC1
ENST00000318967	INTS3
ENST00000319041	SH3BGRL3
ENST00000319167	TRO
ENST00000319248	PRDX1
ENST00000319274	EIF4G1
ENST00000319511	TMUB2
ENST00000319518	CPNE7
ENST00000319545	MRI1
ENST00000319622	PKM
ENST00000319863	PDDC1
ENST00000320031	ITGA3
ENST00000320203	RBPMS
ENST00000320307	TAGLN2
ENST00000320476	SCRIB
ENST00000320548	GPS1
ENST00000320602	ZDHHC8
ENST00000320683	INPPL1
ENST00000320816	DAB2
ENST00000320936	CIRBP
ENST00000321153	RPLP2
ENST00000321264	D2HGDH
ENST00000321326	TMEM214
ENST00000321358	YBX1
ENST00000321562	FKBP10
ENST00000322008	CD151
ENST00000322099	PCBP4
ENST00000322147	LTBP3
ENST00000322203	RPL10A
ENST00000322297	OAZ1
ENST00000322507	COL12A1
ENST00000322610	SH2B1
ENST00000322764	ZYX
ENST00000322776	NDUFV1
ENST00000322805	GREM1
ENST00000322810	PLEC
ENST00000322910	ACADVL
ENST00000322927	ZNF335
ENST00000322995	WDR45
ENST00000323267	TMEM63B
ENST00000323275	INTS11
ENST00000323345	RPL7A
ENST00000323348	ANKZF1
ENST00000323374	SPHK1
ENST00000323446	CPT1C
ENST00000323703	ZNF513
ENST00000323798	GYS1
ENST00000323871	PXN
ENST00000323926	FN1
ENST00000323927	ANAPC2
ENST00000323963	EIF4A2
ENST00000324340	DDX39A
ENST00000324450	VEGFA
ENST00000324460	HSPA5
ENST00000325147	BET1L
ENST00000325207	RIC8A
ENST00000325285	FBXW5
ENST00000325795	ORMDL1
ENST00000325888	FLNC
ENST00000326151	NFKBIZ
ENST00000326172	NFKBIZ
ENST00000326181	TRAF7
ENST00000326199	RPS10
ENST00000326266	THOC6
ENST00000326324	FGFR1
ENST00000326407	ITM2C
ENST00000326427	ITM2C
ENST00000326577	TNFRSF12A
ENST00000326587	MAGED1
ENST00000326632	WASH2P
ENST00000326739	IMPDH2
ENST00000326764	LENG8
ENST00000326932	DKK3
ENST00000326974	KLHDC3
ENST00000327031	FLII
ENST00000327111	NR2F1
ENST00000327141	AES
ENST00000327237	C16orf58
ENST00000327238	MMS19
ENST00000327277	MMS19
ENST00000327367	SMAD3
ENST00000327397	PIEZO1
ENST00000327471	BTBD6
ENST00000327773	GAS6
ENST00000327830	NRBP2
ENST00000327892	TUBB
ENST00000328024	RAB11B
ENST00000328631	IP6K2
ENST00000328649	CIB1
ENST00000328923	SHMT2
ENST00000329047	SEPT9
ENST00000329138	HGS
ENST00000329236	RBM10
ENST00000329276	NOP56
ENST00000329305	TPM2
ENST00000329540	FAM193B
ENST00000329563	TSPO
ENST00000329687	MFSD10
ENST00000329875	PYCR1
ENST00000329962	B4GALNT4
ENST00000330244	RPS17
ENST00000330503	DDX41
ENST00000330634	INF2
ENST00000330720	KDELR1
ENST00000330752	HNRNPA1
ENST00000330854	SUGP2
ENST00000330871	SOCS3
ENST00000330914	TUBB
ENST00000330938	PTTG1IP
ENST00000331006	CDK10
ENST00000331029	EWSR1
ENST00000331129	ID2
ENST00000331242	DMTF1
ENST00000331320	MTA1
ENST00000331343	POFUT2
ENST00000331523	EEF1A1
ENST00000331595	BGN
ENST00000331789	ACTB
ENST00000331825	FTL
ENST00000331890	FBXL6
ENST00000331925	ACTG1
ENST00000332029	SOCS1
ENST00000332035	EWSR1
ENST00000332050	EWSR1
ENST00000332118	SRPRA
ENST00000332220	YBX1
ENST00000332245	KLHDC3
ENST00000332324	DGAT1
ENST00000332556	LAMP1
ENST00000332680	ANXA2
ENST00000332810	AEN
ENST00000332858	TUBA1B
ENST00000332865	BET1L
ENST00000332968	RPL17-C18orf32
ENST00000333175	TMEM259
ENST00000333395	EWSR1
ENST00000333486	UBA7
ENST00000333511	BSG
ENST00000333628	TUBB2A
ENST00000333651	HMG20B
ENST00000334047	F3
ENST00000334146	MIR22HG
ENST00000334478	PFDN5
ENST00000334538	POFUT2
ENST00000334554	ZDHHC8
ENST00000334828	PGAM1
ENST00000334895	TPM1
ENST00000334944	SF1
ENST00000335005	ITM2C
ENST00000335181	PKM
ENST00000335271	MAP4
ENST00000335508	SF3B1
ENST00000335922	FGFR1
ENST00000335972	UBA1
ENST00000336023	TUBA1B
ENST00000336431	GGT7
ENST00000336452	EIF5A
ENST00000336458	EIF5A
ENST00000336486	NFKB2
ENST00000336566	PISD
ENST00000336604	IFFO1
ENST00000336615	PNPLA2
ENST00000336854	ATG101
ENST00000336916	FN1
ENST00000336937	ATF3
ENST00000337000	SLC26A6
ENST00000337018	SUGP2
ENST00000337120	SH2B1
ENST00000337304	ATF4
ENST00000337351	LUC7L
ENST00000337354	SEC13
ENST00000337400	PPARD
ENST00000337523	DXO
ENST00000337526	RTN4
ENST00000337554	TSPO
ENST00000337665	ARHGEF1
ENST00000337755	MGAT4B
ENST00000337943	PYCR1
ENST00000338110	ALDOA
ENST00000338302	PEAR1
ENST00000338304	WASH3P
ENST00000338335	SLC12A4
ENST00000338399	CDK5RAP3
ENST00000338401	METTL26
ENST00000338591	KLHL17
ENST00000338631	ACIN1
ENST00000338663	SLC3A2
ENST00000338783	GNAS
ENST00000338863	TEAD3
ENST00000338961	PTGES2
ENST00000338962	LRP1
ENST00000339083	RHOC
ENST00000339365	SEC24C
ENST00000339374	METTL17
ENST00000339471	RPS16
ENST00000339554	NSMF
ENST00000339562	NR4A2
ENST00000339610	SNRPB
ENST00000339647	UBC
ENST00000339788	DAB2
ENST00000339877	RBPMS
ENST00000339995	EIF4G2
ENST00000339998	MBD1
ENST00000340006	CSRP1
ENST00000340042	GLI4
ENST00000340094	TNC
ENST00000340131	WASH6P
ENST00000340250	FSCN1
ENST00000340384	TUBB4B
ENST00000340385	PRDX6
ENST00000340450	CAP1
ENST00000340490	NAPRT
ENST00000340630	IFT27
ENST00000340833	CDC25B
ENST00000340879	IP6K2
ENST00000340913	HNRNPA1
ENST00000340926	SUN1
ENST00000341037	TNC
ENST00000341049	CAV1
ENST00000341142	GMPPA
ENST00000341247	LIMA1
ENST00000341272	GSN
ENST00000341316	SPG7
ENST00000341360	ATP2B4
ENST00000341369	PTMA
ENST00000341462	FGFR1
ENST00000341491	ATF3
ENST00000341511	ABCA2
ENST00000341627	TNFRSF12A
ENST00000341690	TAF1C
ENST00000341753	TRIM28
ENST00000342112	TBC1D2
ENST00000342115	AMPD2
ENST00000342518	D2HGDH
ENST00000342679	MAP2K3
ENST00000342753	MXRA8
ENST00000342784	SYDE1
ENST00000342981	EIF4G1
ENST00000343023	MCM7
ENST00000343242	MAFK
ENST00000343262	RPS2
ENST00000343373	DMPK
ENST00000343587	STX10
ENST00000343810	MCRS1
ENST00000343815	UBAP2L
ENST00000343986	RPS21
ENST00000344063	RPL28
ENST00000344135	TRIO
ENST00000344204	TRIO
ENST00000344256	CDC25B
ENST00000344376	ATG4B
ENST00000344692	GLI4
ENST00000344700	RPS10
ENST00000344736	FLNA
ENST00000344746	RPL10
ENST00000344749	TCF3
ENST00000344768	FRMD6
ENST00000344824	TPM4
ENST00000344894	NDOR1
ENST00000344956	PVR
ENST00000345016	AP3D1
ENST00000345125	CTSB
ENST00000345136	PLEC
ENST00000345148	ABCC1
ENST00000345201	PTK7
ENST00000345221	NLRP1
ENST00000345230	TNC
ENST00000345254	SEC24C
ENST00000345356	COL12A1
ENST00000345358	BAX
ENST00000345488	FN1
ENST00000345517	ACTG2
ENST00000345716	NISCH
ENST00000345781	RBM10
ENST00000346169	EIF4G1
ENST00000346177	FLNC
ENST00000346178	GANAB
ENST00000346249	TPD52L2
ENST00000346329	CTTN
ENST00000346358	COL6A3
ENST00000346370	ABCC1
ENST00000346473	DDIT3
ENST00000346501	TSPAN4
ENST00000346544	FN1
ENST00000346569	ECM1
ENST00000346706	TNC
ENST00000346786	MYL9
ENST00000346798	APP
ENST00000346916	BSG
ENST00000347401	COL6A3
ENST00000347433	SRRT
ENST00000347545	ARHGEF1
ENST00000347546	MAGED2
ENST00000347559	LMNA
ENST00000347617	HMGA1
ENST00000347739	TNFRSF10B
ENST00000347755	PIDD1
ENST00000347869	RBM5
ENST00000347941	PRDX5
ENST00000347968	MBD1
ENST00000347992	MINK1
ENST00000348066	CAMTA2
ENST00000348075	PTPRS
ENST00000348108	MYL6
ENST00000348257	TPD52L2
ENST00000348383	FLNB
ENST00000348419	CNN2
ENST00000348462	RPL35
ENST00000348495	SSBP4
ENST00000348624	AP5Z1
ENST00000348811	WSB1
ENST00000348831	ADARB1
ENST00000348911	SBF1
ENST00000348968	DHX30
ENST00000348990	APP
ENST00000349029	ABCC1
ENST00000349036	GNAS
ENST00000349038	PTBP1
ENST00000349048	PFKL
ENST00000349085	MBD1
ENST00000349155	TBX3
ENST00000349241	PTK7
ENST00000349264	B2M
ENST00000349485	POFUT2
ENST00000349505	HDAC10
ENST00000349655	HNRNPDL
ENST00000349663	KDM5C
ENST00000349769	CPSF1
ENST00000349893	COPE
ENST00000350092	PTBP1
ENST00000350303	ACADVL
ENST00000350481	EIF4G1
ENST00000350697	SEC13
ENST00000350763	TNC
ENST00000350773	TSC2
ENST00000350812	AP3D1
ENST00000351079	COPE
ENST00000351154	ABCC1
ENST00000351424	TPD52L2
ENST00000351500	PFDN5
ENST00000351589	ZC3H7B
ENST00000351660	DHPS
ENST00000352035	ACLY
ENST00000352393	CPNE1
ENST00000352435	PRDX5
ENST00000352482	TPD52L2
ENST00000352645	ZC3H7B
ENST00000352767	EIF4G1
ENST00000352818	CD44
ENST00000352931	PTK7
ENST00000352983	RPL7
ENST00000353047	CTSB
ENST00000353145	RFXANK
ENST00000353159	NOL6
ENST00000353196	ACLY
ENST00000353284	PTPRS
ENST00000353379	CDK10
ENST00000353546	ARFGAP1
ENST00000353555	BSG
ENST00000353578	COL6A3
ENST00000353609	FOSB
ENST00000353660	RBCK1
ENST00000353662	ACAP3
ENST00000353676	RAB34
ENST00000353801	HSP90AB1
ENST00000353841	FASTK
ENST00000353909	MBD1
ENST00000353929	TSC2
ENST00000353999	EIF4H
ENST00000354171	GPX4
ENST00000354192	APP
ENST00000354199	CPT1C
ENST00000354216	UCKL1
ENST00000354227	DMPK
ENST00000354230	MCM7
ENST00000354286	PDDC1
ENST00000354293	AP2A1
ENST00000354296	WASH3P
ENST00000354321	DUS1L
ENST00000354334	HDAC7
ENST00000354359	GNAS
ENST00000354402	APBB3
ENST00000354411	NLRP1
ENST00000354434	ZYX
ENST00000354470	BAX
ENST00000354474	RTN4
ENST00000354476	LTBP1
ENST00000354532	ARHGEF1
ENST00000354589	PLEC
ENST00000354700	ACAP3
ENST00000354753	GPSM1
ENST00000354765	PLAGL1
ENST00000354772	SLC22A17
ENST00000354783	PRKRIP1
ENST00000354785	FN1
ENST00000354870	BMP1
ENST00000354880	CTSA
ENST00000354884	SLC39A13
ENST00000354903	PER1
ENST00000354958	PLEC
ENST00000354960	PDE5A
ENST00000354980	ACAP3
ENST00000354989	ENTPD6
ENST00000355068	EIF5A
ENST00000355091	GPAA1
ENST00000355130	GPS1
ENST00000355272	AP3D1
ENST00000355280	MINK1
ENST00000355426	EFEMP1
ENST00000355443	MFSD10
ENST00000355560	CLK2
ENST00000355572	PDLIM7
ENST00000355730	TNS3
ENST00000355761	GAS6
ENST00000355826	MIB2
ENST00000355836	HNRNPAB
ENST00000355839	MMS19
ENST00000355841	PDLIM7
ENST00000355852	PCBP4
ENST00000355957	STX16
ENST00000355968	PPIA
ENST00000355973	GABBR1
ENST00000356005	FN1
ENST00000356010	MAPK8IP3
ENST00000356098	ARSA
ENST00000356207	FGFR1
ENST00000356218	FRMD6
ENST00000356244	RANGAP1
ENST00000356247	AC004057.1
ENST00000356249	CEMIP
ENST00000356286	RBCK1
ENST00000356303	EEF1A1
ENST00000356346	PLEC
ENST00000356396	LSS
ENST00000356463	WDR45
ENST00000356483	BAX
ENST00000356488	SPATA20
ENST00000356493	STOML2
ENST00000356508	PLD3
ENST00000356531	EIF4A2
ENST00000356618	PDLIM7
ENST00000356638	GANAB
ENST00000356648	JTB
ENST00000356654	ATN1
ENST00000356660	BDNF
ENST00000356663	TMEM259
ENST00000356729	ATP2B4
ENST00000356738	APBB3
ENST00000356800	SMARCD3
ENST00000356839	ACADVL
ENST00000356861	TNPO2
ENST00000356872	PCED1A
ENST00000356896	IFFO1
ENST00000356926	AP3D1
ENST00000356948	PTBP1
ENST00000356994	SCRIB
ENST00000357009	FN1
ENST00000357037	PTRF
ENST00000357067	DCTD
ENST00000357123	MCRS1
ENST00000357210	MIB2
ENST00000357235	CDC42SE1
ENST00000357272	FLNB
ENST00000357365	SDCCAG3
ENST00000357368	PTPRS
ENST00000357376	RTN4
ENST00000357389	GAS6
ENST00000357402	MVP
ENST00000357443	MOV10
ENST00000357481	ACIN1
ENST00000357560	APBB3
ENST00000357649	PLEC
ENST00000357681	ATP2B4
ENST00000357720	TRMT1
ENST00000357732	RTN4
ENST00000357736	MAFG
ENST00000357790	RPLP1
ENST00000357814	NAT9
ENST00000357838	COL6A2
ENST00000357867	FN1
ENST00000357869	ADCY6
ENST00000357903	APP
ENST00000357980	TPM1
ENST00000357984	TMUB2
ENST00000358029	STX16
ENST00000358043	OXA1L
ENST00000358133	PLOD1
ENST00000358156	SRSF2
ENST00000358161	SPTAN1
ENST00000358171	SERPINH1
ENST00000358183	CAMTA2
ENST00000358215	GMPPA
ENST00000358278	TPM1
ENST00000358334	MYOF
ENST00000358335	AKT2
ENST00000358344	HNRNPAB
ENST00000358368	XAB2
ENST00000358432	EPHA2
ENST00000358455	PPIAP22
ENST00000358461	AFAP1
ENST00000358537	FLNB
ENST00000358548	TPD52L2
ENST00000358577	MICAL1
ENST00000358580	APBB3
ENST00000358607	C19orf60
ENST00000358711	UCKL1
ENST00000358729	AMPD2
ENST00000358747	SLC26A6
ENST00000358758	PRRT2
ENST00000358807	MICAL1
ENST00000358888	RPL41
ENST00000358901	VCP
ENST00000358918	APP
ENST00000358933	EDC4
ENST00000359032	AP2A1
ENST00000359092	AXL
ENST00000359139	PPP6R2
ENST00000359172	AHCYL1
ENST00000359187	GOLGA8A
ENST00000359191	SUPT5H
ENST00000359232	SLC25A29
ENST00000359263	MYOF
ENST00000359274	PLD3
ENST00000359285	SH2B1
ENST00000359337	PLXNB2
ENST00000359369	RBFOX2
ENST00000359461	YIF1A
ENST00000359512	WASH6P
ENST00000359595	HAPLN3
ENST00000359617	STX16
ENST00000359671	FN1
ENST00000359726	APP
ENST00000359786	MYO1C
ENST00000359867	CSNK1E
ENST00000359895	PDLIM7
ENST00000359947	PTPRF
ENST00000359995	SRSF2
ENST00000360001	SDF4
ENST00000360031	ENTPD6
ENST00000360051	SEPT2
ENST00000360091	EWSR1
ENST00000360158	CD44
ENST00000360240	MAP4
ENST00000360265	AFAP1
ENST00000360270	MSN
ENST00000360284	NR4A1
ENST00000360319	FLNA
ENST00000360458	MORF4L2
ENST00000360461	PLEKHG4
ENST00000360467	COL4A2
ENST00000360472	PEA15
ENST00000360482	SPOCD1
ENST00000360522	MIB2
ENST00000360537	PLAGL1
ENST00000360553	GOLGA8A
ENST00000360614	LONP1
ENST00000360629	ARGLU1
ENST00000360652	PCED1A
ENST00000360668	MAP1LC3A
ENST00000360694	PPARD
ENST00000360697	ADARB1
ENST00000360718	SQSTM1
ENST00000360807	RRBP1
ENST00000360958	TPM2
ENST00000361007	MYO1C
ENST00000361036	GPAA1
ENST00000361168	CLK2
ENST00000361198	LDB1
ENST00000361226	RUSC2
ENST00000361246	CDC42BPB
ENST00000361297	MAST2
ENST00000361298	BEX3
ENST00000361308	LMNA
ENST00000361381	MT-ND4
ENST00000361388	CALD1
ENST00000361390	MT-ND1
ENST00000361427	HMGN2
ENST00000361436	RPL12
ENST00000361475	TGM2
ENST00000361546	UBAP2L
ENST00000361567	MT-ND5
ENST00000361571	CAMTA2
ENST00000361624	MT-CO1
ENST00000361675	CALD1
ENST00000361684	TMEM184B
ENST00000361716	VAMP1
ENST00000361739	MT-CO2
ENST00000361757	SBNO2
ENST00000361770	STX16
ENST00000361773	TGFB1I1
ENST00000361789	MT-CYB
ENST00000361818	MAP2K3
ENST00000361830	STX16
ENST00000361866	COL6A1
ENST00000361891	ILF2
ENST00000361901	CALD1
ENST00000361906	TMEM184B
ENST00000361971	PLXNB3
ENST00000362021	SLC39A13
ENST00000362049	BAG6
ENST00000362079	MT-CO3
ENST00000362190	MIR22HG
ENST00000362227	MIR503HG
ENST00000363146	GAS5
ENST00000363840	GAS5
ENST00000363859	GAS5
ENST00000363981	SNHG1
ENST00000364084	GAS5
ENST00000364799	SNHG1
ENST00000364822	GAS5
ENST00000364938	SNHG3
ENST00000365524	GAS5
ENST00000365607	SNHG1
ENST00000366210	SEPT2
ENST00000366216	CSNK1E
ENST00000366442	SHC1
ENST00000366469	ZNF692
ENST00000366471	ZNF692
ENST00000366663	C1orf198
ENST00000366716	GUK1
ENST00000366718	GUK1
ENST00000366721	GUK1
ENST00000366722	GUK1
ENST00000366723	GUK1
ENST00000366726	GUK1
ENST00000366728	GUK1
ENST00000366730	GUK1
ENST00000366787	THBS2
ENST00000366981	ATF3
ENST00000366983	ATF3
ENST00000366985	ATF3
ENST00000366987	ATF3
ENST00000367218	ATP2B4
ENST00000367219	ATP2B4
ENST00000367306	CSRP1
ENST00000367375	WDR45
ENST00000367569	SF3B5
ENST00000367571	PLAGL1
ENST00000367572	PLAGL1
ENST00000367600	QSOX1
ENST00000367602	QSOX1
ENST00000367606	METTL3
ENST00000367651	CITED2
ENST00000367855	SGK1
ENST00000367857	SGK1
ENST00000367858	SGK1
ENST00000367976	CTGF
ENST00000368069	COPA
ENST00000368076	PEA15
ENST00000368077	PEA15
ENST00000368096	TAGLN2
ENST00000368097	TAGLN2
ENST00000368297	LMNA
ENST00000368298	LMNA
ENST00000368299	LMNA
ENST00000368300	LMNA
ENST00000368301	LMNA
ENST00000368361	CLK2
ENST00000368378	THBS3
ENST00000368445	SHC1
ENST00000368449	SHC1
ENST00000368450	SHC1
ENST00000368453	SHC1
ENST00000368504	UBAP2L
ENST00000368567	RPS27
ENST00000368589	JTB
ENST00000368636	BNIP3
ENST00000368669	INTS3
ENST00000368670	INTS3
ENST00000368681	ILF2
ENST00000368684	ILF2
ENST00000368719	S100A6
ENST00000368720	S100A6
ENST00000368868	SELENBP1
ENST00000368952	MICAL1
ENST00000369026	MCL1
ENST00000369047	ECM1
ENST00000369049	ECM1
ENST00000369583	DUSP5
ENST00000369620	G6PD
ENST00000369632	RHOC
ENST00000369633	RHOC
ENST00000369636	RHOC
ENST00000369637	RHOC
ENST00000369638	RHOC
ENST00000369642	RHOC
ENST00000369644	MOV10
ENST00000369645	MOV10
ENST00000369682	PLXNA3
ENST00000369799	AHCYL1
ENST00000369817	RPL10
ENST00000369840	AMPD2
ENST00000369850	FLNA
ENST00000369856	FLNA
ENST00000369892	UCKL1
ENST00000369908	UCKL1
ENST00000369923	SARS
ENST00000369927	TPD52L2
ENST00000369966	NFKB2
ENST00000369983	GBF1
ENST00000370092	IDH3G
ENST00000370093	IDH3G
ENST00000370206	CNN3
ENST00000370207	F3
ENST00000370220	LZTS2
ENST00000370223	LZTS2
ENST00000370275	ARFGAP1
ENST00000370283	ARFGAP1
ENST00000370321	RPL5
ENST00000370387	MTMR1
ENST00000370390	MTMR1
ENST00000370495	SLC25A28
ENST00000370562	RPS21
ENST00000370592	RPS21
ENST00000370782	MMS19
ENST00000370858	PSMA7
ENST00000370861	PSMA7
ENST00000370873	PSMA7
ENST00000370949	SRSF11
ENST00000370950	SRSF11
ENST00000370951	SRSF11
ENST00000370985	GADD45A
ENST00000370986	GADD45A
ENST00000371075	GNAS
ENST00000371081	GNAS
ENST00000371085	GNAS
ENST00000371095	GNAS
ENST00000371098	GNAS
ENST00000371099	GNAS
ENST00000371100	GNAS
ENST00000371102	GNAS
ENST00000371132	STX16
ENST00000371141	STX16
ENST00000371222	JUN
ENST00000371421	ARRDC1
ENST00000371468	NSMF
ENST00000371472	NSMF
ENST00000371473	NSMF
ENST00000371474	NSMF
ENST00000371475	NSMF
ENST00000371482	NSMF
ENST00000371488	MYOF
ENST00000371489	MYOF
ENST00000371501	MYOF
ENST00000371502	MYOF
ENST00000371521	NDOR1
ENST00000371554	HSP90AB1
ENST00000371579	DPP7
ENST00000371600	NPDC1
ENST00000371601	NPDC1
ENST00000371605	ABCA2
ENST00000371620	C9orf142
ENST00000371646	HSP90AB1
ENST00000371648	EDF1
ENST00000371649	EDF1
ENST00000371661	PHPT1
ENST00000371723	SDCCAG3
ENST00000371725	SDCCAG3
ENST00000371817	COL5A1
ENST00000371820	COL5A1
ENST00000371893	TMEM63B
ENST00000371982	SURF4
ENST00000371989	SURF4
ENST00000371991	SURF4
ENST00000372008	MAST2
ENST00000372009	MAST2
ENST00000372055	VEGFA
ENST00000372064	VEGFA
ENST00000372067	VEGFA
ENST00000372077	VEGFA
ENST00000372079	PRDX1
ENST00000372168	HECTD3
ENST00000372172	HECTD3
ENST00000372201	PLK3
ENST00000372209	RPS8
ENST00000372405	PTPRF
ENST00000372407	PTPRF
ENST00000372412	PTPRS
ENST00000372413	PTPRF
ENST00000372414	PTPRF
ENST00000372417	YIPF3
ENST00000372422	YIPF3
ENST00000372458	ELOVL1
ENST00000372459	CTSA
ENST00000372484	CTSA
ENST00000372500	SLC2A1
ENST00000372526	P3H1
ENST00000372554	SH3GLB2
ENST00000372559	SH3GLB2
ENST00000372564	SH3GLB2
ENST00000372634	BEX3
ENST00000372635	BEX3
ENST00000372645	BEX3
ENST00000372731	SPTAN1
ENST00000372733	SDC4
ENST00000372739	SPTAN1
ENST00000372755	VCL
ENST00000372762	PLAU
ENST00000372764	PLAU
ENST00000372792	CAP1
ENST00000372797	CAP1
ENST00000372798	CAP1
ENST00000372802	CAP1
ENST00000372805	CAP1
ENST00000372819	PABPC1L
ENST00000372822	PABPC1L
ENST00000372824	PABPC1L
ENST00000372826	PABPC1L
ENST00000372967	NDUFS5
ENST00000372969	NDUFS5
ENST00000373137	RP11-268J15.5
ENST00000373148	MAP7D1
ENST00000373150	MAP7D1
ENST00000373151	MAP7D1
ENST00000373264	CDK9
ENST00000373265	CDK9
ENST00000373271	PLCG1
ENST00000373272	PLCG1
ENST00000373292	HDLBP
ENST00000373312	FAM129B
ENST00000373314	FAM129B
ENST00000373316	PGK1
ENST00000373403	TGM2
ENST00000373541	HDAC1
ENST00000373548	HDAC1
ENST00000373570	RPL35
ENST00000373616	MTCH1
ENST00000373622	RPN2
ENST00000373626	RPS4X
ENST00000373627	MTCH1
ENST00000373632	RPN2
ENST00000373648	SPOCD1
ENST00000373667	COL16A1
ENST00000373668	COL16A1
ENST00000373672	COL16A1
ENST00000373701	OGT
ENST00000373711	CDKN1A
ENST00000373719	OGT
ENST00000373795	SRSF4
ENST00000373805	GSN
ENST00000373806	GSN
ENST00000373807	GSN
ENST00000373808	GSN
ENST00000373818	GSN
ENST00000373823	GSN
ENST00000373841	NONO
ENST00000373856	NONO
ENST00000373908	GMPPA
ENST00000373917	GMPPA
ENST00000374104	RBM12
ENST00000374114	RBM12
ENST00000374116	HMGA1
ENST00000374436	EIF6
ENST00000374443	EIF6
ENST00000374450	EIF6
ENST00000374484	CUTA
ENST00000374496	CUTA
ENST00000374500	CUTA
ENST00000374501	LYPLA2
ENST00000374502	LYPLA2
ENST00000374503	LYPLA2
ENST00000374505	LYPLA2
ENST00000374512	PHF1
ENST00000374514	LYPLA2
ENST00000374516	PHF1
ENST00000374550	RPL11
ENST00000374561	ID3
ENST00000374617	WDR46
ENST00000374656	RING1
ENST00000374673	HSPG2
ENST00000374675	SLC39A7
ENST00000374676	HSPG2
ENST00000374677	SLC39A7
ENST00000374680	RXRB
ENST00000374685	RXRB
ENST00000374695	HSPG2
ENST00000374825	BRD2
ENST00000374831	BRD2
ENST00000374837	MAP1LC3A
ENST00000374866	COL5A2
ENST00000374956	ITGB1
ENST00000375022	TRO
ENST00000375041	TRO
ENST00000375048	DDOST
ENST00000375050	PBX2
ENST00000375053	MAGED2
ENST00000375058	MAGED2
ENST00000375060	MAGED2
ENST00000375062	MAGED2
ENST00000375063	TBC1D2
ENST00000375064	TBC1D2
ENST00000375066	TBC1D2
ENST00000375068	MAGED2
ENST00000375248	TMEM94
ENST00000375349	DXO
ENST00000375356	DXO
ENST00000375370	TFDP1
ENST00000375379	KDM5C
ENST00000375383	KDM5C
ENST00000375394	SKIV2L
ENST00000375401	KDM5C
ENST00000375433	RCC2
ENST00000375436	RCC2
ENST00000375442	TSPYL2
ENST00000375695	MAGED1
ENST00000375710	LDHA
ENST00000375722	MAGED1
ENST00000375733	ZBTB17
ENST00000375743	ZBTB17
ENST00000375758	ANKRD10
ENST00000375772	MAGED1
ENST00000375779	CLIC1
ENST00000375780	CLIC1
ENST00000375784	CLIC1
ENST00000375793	PLEKHM2
ENST00000375799	PLEKHM2
ENST00000375820	COL4A1
ENST00000375926	ARGLU1
ENST00000375964	BAG6
ENST00000375976	BAG6
ENST00000375980	EFHD2
ENST00000376105	ID1
ENST00000376112	ID1
ENST00000376177	DDX39B
ENST00000376228	HLA-C
ENST00000376237	HLA-C
ENST00000376357	WDR45
ENST00000376358	-
ENST00000376368	WDR45
ENST00000376369	PLOD1
ENST00000376372	WDR45
ENST00000376377	IER3
ENST00000376389	FLOT1
ENST00000376393	PPP1R12C
ENST00000376488	OTUD5
ENST00000376514	LENG8
ENST00000376526	LENG8
ENST00000376561	CTTN
ENST00000376652	ENTPD6
ENST00000376666	ENTPD6
ENST00000376757	SSH3
ENST00000376760	FBXO44
ENST00000376762	FBXO44
ENST00000376768	FBXO44
ENST00000376770	FBXO44
ENST00000376802	HLA-A
ENST00000376806	HLA-A
ENST00000376809	HLA-A
ENST00000376817	RACK1
ENST00000376839	ACTN1
ENST00000376899	YIF1A
ENST00000376901	YIF1A
ENST00000376929	SQSTM1
ENST00000376977	GABBR1
ENST00000376991	DRAP1
ENST00000377012	GABBR1
ENST00000377016	GABBR1
ENST00000377017	TIMP1
ENST00000377018	TIMP1
ENST00000377034	GABBR1
ENST00000377039	ARAF
ENST00000377045	ARAF
ENST00000377095	SLC25A39
ENST00000377269	UBA1
ENST00000377348	VPS28
ENST00000377351	UBA1
ENST00000377387	SF1
ENST00000377390	SF1
ENST00000377394	SF1
ENST00000377482	ERRFI1
ENST00000377526	AUP1
ENST00000377533	SCRIB
ENST00000377543	METTL3
ENST00000377604	RBM10
ENST00000377658	KLHL21
ENST00000377663	KLHL21
ENST00000377685	ATP2A2
ENST00000377735	DMWD
ENST00000377807	RRBP1
ENST00000377813	RRBP1
ENST00000377889	SLC3A2
ENST00000377890	SLC3A2
ENST00000377891	SLC3A2
ENST00000377892	SLC3A2
ENST00000377939	RNF207
ENST00000377948	RNF207
ENST00000377970	MYC
ENST00000378024	AHNAK
ENST00000378026	CKAP4
ENST00000378088	GBA2
ENST00000378094	GBA2
ENST00000378103	GBA2
ENST00000378152	ARHGEF1
ENST00000378192	TLN1
ENST00000378277	CDK10
ENST00000378292	TPM2
ENST00000378300	TPM2
ENST00000378541	TAF1C
ENST00000378550	PLEKHG2
ENST00000378609	GNB1
ENST00000378708	MIB2
ENST00000378710	MIB2
ENST00000378712	MIB2
ENST00000378819	WASH3P
ENST00000378888	DVL1
ENST00000378891	DVL1
ENST00000379018	PDLIM4
ENST00000379037	ACAP3
ENST00000379055	TPT1
ENST00000379056	TPT1
ENST00000379060	TPT1
ENST00000379143	PCNA
ENST00000379160	PCNA
ENST00000379231	AEN
ENST00000379251	SAT1
ENST00000379253	SAT1
ENST00000379254	SAT1
ENST00000379270	SAT1
ENST00000379344	PLEKHG4
ENST00000379370	AGRN
ENST00000379378	E2F4
ENST00000379412	LDHA
ENST00000379450	FLII
ENST00000379470	NOL6
ENST00000379471	NOL6
ENST00000379598	CDC25B
ENST00000379619	FOSL2
ENST00000379803	SIN3B
ENST00000379843	CSAD
ENST00000379846	CSAD
ENST00000379850	CSAD
ENST00000379902	TNS2
ENST00000380244	FUS
ENST00000380320	EMILIN1
ENST00000380381	RPS6
ENST00000380384	RPS6
ENST00000380394	RPS6
ENST00000380443	VPS16
ENST00000380445	VPS16
ENST00000380469	VPS16
ENST00000380512	EIF4A1
ENST00000380610	HDAC7
ENST00000380633	TMSB4X
ENST00000380635	TMSB4X
ENST00000380636	TMSB4X
ENST00000380796	LMF2
ENST00000380817	SBF1
ENST00000380843	IDH3B
ENST00000380851	IDH3B
ENST00000380903	SELENOO
ENST00000380909	TRABD
ENST00000380946	KLF6
ENST00000381072	PFKP
ENST00000381075	PFKP
ENST00000381083	IGFBP3
ENST00000381086	IGFBP3
ENST00000381125	PFKP
ENST00000381261	AKAP17A
ENST00000381311	CAMTA2
ENST00000381342	SNRPB
ENST00000381401	SLC25A6
ENST00000381633	DDX17
ENST00000381760	UCHL1
ENST00000382151	PISD
ENST00000382181	RBCK1
ENST00000382189	SPPL2B
ENST00000382214	RBCK1
ENST00000382330	EIF4G1
ENST00000382361	FSCN1
ENST00000382451	WDR1
ENST00000382452	WDR1
ENST00000382456	AP2M1
ENST00000382538	TSC2
ENST00000382543	AFAP1
ENST00000382762	BET1L
ENST00000382948	MBD1
ENST00000382974	MED15
ENST00000382985	METTL17
ENST00000382998	CTIF
ENST00000383329	HLA-C
ENST00000383733	SLC26A6
ENST00000383736	MAP4
ENST00000383737	MAP4
ENST00000383801	SEC13
ENST00000383926	SNHG1
ENST00000384096	SNHG8
ENST00000384147	SNHG1
ENST00000384693	SNHG1
ENST00000384694	Y_RNA
ENST00000384706	SNHG1
ENST00000384756	SNHG1
ENST00000384823	MIR647
ENST00000384994	NEAT1
ENST00000385008	MIR590
ENST00000385135	MIR221
ENST00000385224	MIR656
ENST00000385578	GAS5
ENST00000386972	CTD-3252C9.4
ENST00000387314	MT-TF
ENST00000387342	MT-TV
ENST00000387347	MT-RNR2
ENST00000387419	MT-TD
ENST00000387456	MT-TL2
ENST00000388793	SRRT
ENST00000388853	FLNC
ENST00000389093	PKM
ENST00000389131	LOXL2
ENST00000389231	USP5
ENST00000389355	LZTR1
ENST00000389386	VPS9D1
ENST00000389462	PTMS
ENST00000389574	SUN1
ENST00000389680	MT-RNR1
ENST00000389805	SQSTM1
ENST00000389861	ADARB1
ENST00000389863	ADARB1
ENST00000390003	LTBP1
ENST00000390009	ACTN4
ENST00000390219	MIR770
ENST00000390679	SBF1
ENST00000391491	RPL15P3
ENST00000391751	RPS9
ENST00000391752	RPS9
ENST00000391753	RPS9
ENST00000391820	ZNF692
ENST00000391842	PTOV1
ENST00000391844	AKT2
ENST00000391845	AKT2
ENST00000391851	PRMT1
ENST00000391857	RPL13A
ENST00000391865	GUK1
ENST00000391871	BAX
ENST00000391918	CALM3
ENST00000391952	CLASRP
ENST00000391953	CLASRP
ENST00000391954	ATP2B4
ENST00000391971	SEPT2
ENST00000391973	SEPT2
ENST00000391975	HDLBP
ENST00000391976	HDLBP
ENST00000392003	COL6A3
ENST00000392004	COL6A3
ENST00000392029	QSOX1
ENST00000392032	PLD3
ENST00000392037	AKT2
ENST00000392038	AKT2
ENST00000392105	STK36
ENST00000392106	STK36
ENST00000392307	PLAGL1
ENST00000392309	PLAGL1
ENST00000392324	RFXANK
ENST00000392325	WDR45B
ENST00000392349	ORMDL1
ENST00000392350	ORMDL1
ENST00000392353	LMNA
ENST00000392357	GPS1
ENST00000392358	GPS1
ENST00000392366	MAFG
ENST00000392485	SRSF2
ENST00000392496	SPHK1
ENST00000392514	RPLP0
ENST00000392518	CPT1C
ENST00000392537	EIF4G1
ENST00000392553	BTBD6
ENST00000392554	BTBD6
ENST00000392558	RPS27
ENST00000392634	INF2
ENST00000392811	SMARCD3
ENST00000392812	NSMF
ENST00000392908	SLC25A29
ENST00000392910	ZYX
ENST00000392944	GPSM1
ENST00000392945	GPSM1
ENST00000392951	TAGLN
ENST00000393099	RPL13
ENST00000393118	CALD1
ENST00000393244	SPATA20
ENST00000393363	ABTB1
ENST00000393409	PLXNA1
ENST00000393420	BCAR1
ENST00000393422	BCAR1
ENST00000393459	SFXN3
ENST00000393467	CAV1
ENST00000393468	CAV1
ENST00000393470	CAV1
ENST00000393546	PDLIM7
ENST00000393551	PDLIM7
ENST00000393559	LAMB1
ENST00000393560	LAMB1
ENST00000393561	LAMB1
ENST00000393562	G6PD
ENST00000393563	DBN1
ENST00000393564	G6PD
ENST00000393565	DBN1
ENST00000393600	FAM50A
ENST00000393610	RAB24
ENST00000393611	RAB24
ENST00000393614	AHCYL1
ENST00000393633	NSUN5P1
ENST00000393688	AMPD2
ENST00000393747	CTTN
ENST00000393827	SHMT2
ENST00000393896	ACLY
ENST00000393924	GNB2
ENST00000393926	GNB2
ENST00000393966	PLEKHG4
ENST00000393972	WBP1
ENST00000394054	NFKBIZ
ENST00000394166	NR2F2
ENST00000394171	NR2F2
ENST00000394202	CNN3
ENST00000394336	PPIAP22
ENST00000394353	GSN
ENST00000394366	SRSF5
ENST00000394384	AAAS
ENST00000394419	ACTN1
ENST00000394439	PDE5A
ENST00000394546	TRPT1
ENST00000394547	TRPT1
ENST00000394554	EFEMP1
ENST00000394555	EFEMP1
ENST00000394579	PPIF
ENST00000394601	PTBP1
ENST00000394609	RTN4
ENST00000394611	RTN4
ENST00000394681	SCUBE3
ENST00000394685	CEMIP
ENST00000394702	DMTF1
ENST00000394703	DMTF1
ENST00000394824	NR4A1
ENST00000394825	NR4A1
ENST00000394858	TGFB1I1
ENST00000394863	TGFB1I1
ENST00000394920	RPL8
ENST00000394925	TRAF4
ENST00000394934	PSAP
ENST00000394936	PSAP
ENST00000394943	LIMA1
ENST00000395004	HMGA1
ENST00000395013	PCBP4
ENST00000395014	PCBP4
ENST00000395068	GRINA
ENST00000395136	SRSF11
ENST00000395174	RBM5
ENST00000395240	ALDOA
ENST00000395242	RAB34
ENST00000395243	RAB34
ENST00000395245	RAB34
ENST00000395248	ALDOA
ENST00000395285	ARFGAP1
ENST00000395287	BRD2
ENST00000395289	BRD2
ENST00000395323	LBH
ENST00000395353	MVP
ENST00000395422	CHCHD2
ENST00000395423	TCF3
ENST00000395474	WDR6
ENST00000395491	MAP2K3
ENST00000395494	ATP2A2
ENST00000395532	SH2B1
ENST00000395550	SLC26A6
ENST00000395619	ARSA
ENST00000395621	ARSA
ENST00000395718	FRMD6
ENST00000395734	MAP4
ENST00000395741	PPP6R2
ENST00000395744	PPP6R2
ENST00000395745	DHX30
ENST00000395778	MAPK12
ENST00000395780	MAPK12
ENST00000395827	TRABD
ENST00000395829	TRABD
ENST00000395837	UBB
ENST00000395839	UBB
ENST00000395884	KLF10
ENST00000395892	CLIC1
ENST00000395978	BDNF
ENST00000395980	BDNF
ENST00000395981	BDNF
ENST00000395983	BDNF
ENST00000395986	BDNF
ENST00000396024	ANXA2
ENST00000396033	ITGB1
ENST00000396172	DDX39B
ENST00000396194	GEM
ENST00000396222	LDHA
ENST00000396224	MAGED2
ENST00000396265	TSPO
ENST00000396290	ID2
ENST00000396308	VAMP1
ENST00000396384	TUBB
ENST00000396389	TUBB
ENST00000396411	ATG4B
ENST00000396465	RPL7
ENST00000396466	RPL7
ENST00000396467	RPL7
ENST00000396505	DKK3
ENST00000396522	METTL3
ENST00000396525	EIF4G2
ENST00000396527	EIF4A1
ENST00000396634	HLA-A
ENST00000396651	RPS8
ENST00000396680	ATF4
ENST00000396681	WDR45
ENST00000396684	ATN1
ENST00000396686	SPEG
ENST00000396688	SPEG
ENST00000396689	SPEG
ENST00000396695	SPEG
ENST00000396698	SPEG
ENST00000396705	TPI1
ENST00000396743	OTUD5
ENST00000396777	ARFIP2
ENST00000396819	LTBP4
ENST00000396821	DDX17
ENST00000396822	SNAI2
ENST00000396830	IFFO1
ENST00000396832	CSNK1E
ENST00000396840	IFFO1
ENST00000396856	GAPDH
ENST00000396858	GAPDH
ENST00000396859	GAPDH
ENST00000396861	GAPDH
ENST00000396947	FST
ENST00000396953	RPL32
ENST00000396957	RPL32
ENST00000397054	P3H1
ENST00000397090	FGFR1
ENST00000397091	FGFR1
ENST00000397099	SEC13
ENST00000397101	SEC13
ENST00000397102	SEC13
ENST00000397103	FGFR1
ENST00000397105	SEC13
ENST00000397108	FGFR1
ENST00000397109	SEC13
ENST00000397113	FGFR1
ENST00000397117	SEC13
ENST00000397181	LAMP1
ENST00000397191	NAXD
ENST00000397260	SLC22A17
ENST00000397267	SLC22A17
ENST00000397274	MYO9B
ENST00000397276	PABPN1
ENST00000397303	RBFOX2
ENST00000397305	RBFOX2
ENST00000397323	RBPMS
ENST00000397334	TAGLN2
ENST00000397341	ACIN1
ENST00000397359	CDH24
ENST00000397396	TSPAN4
ENST00000397397	TSPAN4
ENST00000397404	TSPAN4
ENST00000397406	TSPAN4
ENST00000397408	TSPAN4
ENST00000397411	TSPAN4
ENST00000397420	CD151
ENST00000397421	CD151
ENST00000397442	CPNE1
ENST00000397443	CPNE1
ENST00000397445	CPNE1
ENST00000397446	CPNE1
ENST00000397472	PDDC1
ENST00000397500	PISD
ENST00000397506	PXN
ENST00000397591	THBS1
ENST00000397660	PGGHG
ENST00000397664	METTL26
ENST00000397665	METTL26
ENST00000397666	METTL26
ENST00000397709	MAP1LC3A
ENST00000397728	LSS
ENST00000397763	COL6A2
ENST00000397780	LUC7L
ENST00000397783	LUC7L
ENST00000397801	ROBO3
ENST00000397814	BMP1
ENST00000397816	BMP1
ENST00000397881	C19orf66
ENST00000397886	PTTG1IP
ENST00000397887	PTTG1IP
ENST00000397901	CHMP1A
ENST00000397912	PRKRIP1
ENST00000397938	EWSR1
ENST00000397961	PFKL
ENST00000398030	APEX1
ENST00000398073	CTDSP2
ENST00000398121	WASH3P
ENST00000398207	ABCA2
ENST00000398337	INF2
ENST00000398460	MEG3
ENST00000398461	MEG3
ENST00000398474	MEG3
ENST00000398484	FGFRL1
ENST00000398488	MBD1
ENST00000398493	MBD1
ENST00000398495	MBD1
ENST00000398518	MEG3
ENST00000398603	GSTP1
ENST00000398606	GSTP1
ENST00000398706	ZSWIM8
ENST00000398774	PLEC
ENST00000398782	RRBP1
ENST00000398879	TNS3
ENST00000398888	USP19
ENST00000398892	USP19
ENST00000398896	USP19
ENST00000398898	USP19
ENST00000399408	ABCC1
ENST00000399410	ABCC1
ENST00000399433	PHB2
ENST00000399461	RPL13
ENST00000399464	NEURL4
ENST00000399627	SBF1
ENST00000399736	TRO
ENST00000399808	IFITM3
ENST00000400061	LYPLA2
ENST00000400163	COL4A2
[truncated: 9,419 more rows]
