# Supplementary material for: HebbPlot: an intelligent tool for learning and visualizing chromatin mark signatures
Source: BMC Bioinformatics. 2018 Sep 3;19:310. doi: 10.1186/s12859-018-2312-1 (PMC6122555; doi:10.1186/s12859-018-2312-1)
Supplement: Supplementary file 6 — Gene identifiers. This compressed file (.tar.gz) includes identifiers of nine groups of genes divided according to their gene expression levels in IMR90. (TAR 428 kb) [file 12859_2018_2312_MOESM6_ESM.tar › file7/2-IdForGenes.txt]

ENST00000006101	COPZ2
ENST00000007264	RPUSD1
ENST00000007390	TSR3
ENST00000007414	OSBPL7
ENST00000009589	RPS20
ENST00000012443	PPP5C
ENST00000014914	GPRC5A
ENST00000019019	FTSJ1
ENST00000026218	PIGQ
ENST00000029410	B4GALT7
ENST00000042381	FAM65A
ENST00000046640	CTNS
ENST00000064724	CLDN11
ENST00000157812	PSMC4
ENST00000162749	TNFRSF1A
ENST00000164133	PPP2R5B
ENST00000168216	HSD17B10
ENST00000177742	MRPS34
ENST00000179765	BAZ2A
ENST00000188790	FAP
ENST00000194118	KIAA0141
ENST00000202773	RPL6
ENST00000204679	GNPTG
ENST00000204726	GOLGA3
ENST00000207636	COMT
ENST00000215057	MZF1
ENST00000215574	CDC34
ENST00000215587	POLR2E
ENST00000216185	TXN2
ENST00000216259	PMM1
ENST00000216281	HSP90AA1
ENST00000216288	MARK3
ENST00000216350	PRMT5
ENST00000216733	EFS
ENST00000216802	PSME2
ENST00000216832	PNN
ENST00000216840	RABGGTA
ENST00000217130	ZNF512B
ENST00000217315	TM9SF4
ENST00000217426	AHCY
ENST00000217652	MYL12A
ENST00000218056	WDR13
ENST00000218224	PQBP1
ENST00000218348	USP11
ENST00000219479	NME4
ENST00000219535	FAM173A
ENST00000219551	RHBDL1
ENST00000219611	CAPN15
ENST00000220772	SFRP1
ENST00000221222	HOMER3
ENST00000221249	PNPLA6
ENST00000221264	PLAUR
ENST00000221419	HNRNPL
ENST00000221466	FCGRT
ENST00000221481	ERCC2
ENST00000221494	SF3A2
ENST00000221566	SGTA
ENST00000221855	TBCB
ENST00000221957	PLIN3
ENST00000221975	RPS19
ENST00000222190	WDR83OS
ENST00000222270	KMT2B
ENST00000222305	USF2
ENST00000223127	PLOD3
ENST00000223136	FIS1
ENST00000223369	YKT6
ENST00000223641	SEC61B
ENST00000224949	PITRM1
ENST00000225394	GIT1
ENST00000225927	NAGLU
ENST00000225972	LRRC59
ENST00000225983	HDAC5
ENST00000228140	RPS13
ENST00000228251	YBX3
ENST00000229281	C12orf57
ENST00000229340	RAB35
ENST00000229379	COX6A1
ENST00000229563	TMEM14C
ENST00000230402	PPP2R5D
ENST00000230859	PAPD7
ENST00000230895	DAP
ENST00000230990	HBEGF
ENST00000232888	RRP9
ENST00000233078	DAZAP1
ENST00000233557	NRBP1
ENST00000233575	SNX17
ENST00000233623	TTC31
ENST00000234160	GORASP2
ENST00000235090	WDR77
ENST00000235329	MFN2
ENST00000235332	MIIP
ENST00000235382	RGS2
ENST00000236067	ATP6V0B
ENST00000236671	CTSD
ENST00000236957	EEF1B2
ENST00000237247	SGIP1
ENST00000237289	TNFAIP3
ENST00000237853	ELL2
ENST00000237937	ZFAND5
ENST00000238081	YWHAQ
ENST00000238671	DLST
ENST00000238721	TP53I3
ENST00000239940	PFN2
ENST00000240123	SORBS3
ENST00000240304	LUC7L3
ENST00000240851	TFG
ENST00000241041	PEX16
ENST00000241337	GSTM2
ENST00000242208	INHBA
ENST00000243776	CHPF
ENST00000243896	SLC35C2
ENST00000244204	NAGK
ENST00000244520	SNRPC
ENST00000244533	ABCC10
ENST00000244546	PEX6
ENST00000245185	MT2A
ENST00000245541	GGA3
ENST00000245544	NUP85
ENST00000245615	MBOAT7
ENST00000245932	VASP
ENST00000245934	SYMPK
ENST00000246190	NECAB3
ENST00000246505	PCID2
ENST00000246554	COX6B1
ENST00000246914	WNK4
ENST00000246957	TRAP1
ENST00000247140	PQBP1
ENST00000247194	L3HYPDH
ENST00000247977	FBXL12
ENST00000248089	HCFC1R1
ENST00000248150	GNG13
ENST00000248342	EIF3K
ENST00000248450	AAMP
ENST00000249289	ATP6V1F
ENST00000249373	SMO
ENST00000249377	LRRC17
ENST00000249786	SERF2
ENST00000249923	COPB1
ENST00000250896	MKNK2
ENST00000251413	TUBG1
ENST00000251473	PLPPR2
ENST00000251761	P3H3
ENST00000251849	RAF1
ENST00000252011	DHX35
ENST00000252456	CNN1
ENST00000252457	CDC16
ENST00000252458	CDC16
ENST00000252483	NECTIN2
ENST00000252485	NECTIN2
ENST00000252622	LSM7
ENST00000252674	MLLT1
ENST00000252713	ZNF655
ENST00000252725	ARPC1B
ENST00000252744	ZSWIM6
ENST00000252818	JUND
ENST00000252826	TRPM4
ENST00000252891	NUMBL
ENST00000252936	TUBGCP2
ENST00000253023	UBE2M
ENST00000253031	YIPF2
ENST00000253039	EIF2S3
ENST00000253063	SESN2
ENST00000253083	HIP1R
ENST00000253332	AKAP12
ENST00000253363	RBM39
ENST00000253392	EDA2R
ENST00000253452	COX4I1
ENST00000253727	NR1H2
ENST00000254301	LGALS3
ENST00000254675	RAN
ENST00000254718	MYBBP1A
ENST00000254810	H3F3B
ENST00000254821	ZRANB2
ENST00000255108	DPH2
ENST00000255174	OSER1
ENST00000256680	FKBP11
ENST00000256682	ARF3
ENST00000257075	PUM1
ENST00000257118	PHC2
ENST00000257347	CARS2
ENST00000257435	NREP
ENST00000257527	ADAM19
ENST00000257770	NT5E
ENST00000257879	ITGA7
ENST00000257880	ITGA7
ENST00000257931	PAN2
ENST00000257966	OS9
ENST00000258091	CCT7
ENST00000258198	DYNC1LI2
ENST00000258739	KDELR2
ENST00000259239	IMP4
ENST00000259457	PSMB7
ENST00000259751	TJAP1
ENST00000260058	CREBZF
ENST00000260376	PARP6
ENST00000260702	LOXL4
ENST00000261313	PEBP1
ENST00000261497	USP22
ENST00000261623	CYBA
ENST00000261646	SREBF1
ENST00000261772	AARS
ENST00000261797	NDST1
ENST00000261819	ANAPC5
ENST00000261978	LTBP2
ENST00000262193	PSMB1
ENST00000262265	PIH1D1
ENST00000262306	ELOB
ENST00000262315	CHTF18
ENST00000262318	CLCN7
ENST00000262348	WLS
ENST00000262764	PGS1
ENST00000262803	UPF1
ENST00000262870	FER1L4
ENST00000262942	ARPC1A
ENST00000262947	MYDGF
ENST00000262948	MAP2K2
ENST00000262975	ZMYND8
ENST00000263083	DPH1
ENST00000263084	DPH1
ENST00000263088	PLD2
ENST00000263119	CABIN1
ENST00000263121	SMARCB1
ENST00000263246	PACSIN2
ENST00000263270	AP2S1
ENST00000263273	NUCB1
ENST00000263280	STRN4
ENST00000263645	CD81
ENST00000263650	OSBPL5
ENST00000263734	EPAS1
ENST00000263737	TTC7A
ENST00000263773	FNBP4
ENST00000264080	GPR108
ENST00000264094	LOXL3
ENST00000264202	CAPZB
ENST00000264203	CAPZB
ENST00000264205	ECE1
ENST00000264405	SEC31A
ENST00000264555	PHRF1
ENST00000264639	PSMD3
ENST00000264645	CASC3
ENST00000264705	CAD
ENST00000264750	MAEA
ENST00000264758	ADD1
ENST00000264819	MIER2
ENST00000264893	SEPT11
ENST00000264933	PDCD6
ENST00000265062	RAB7A
ENST00000265109	RAI14
ENST00000265317	OBSL1
ENST00000265318	OBSL1
ENST00000265333	VDAC1
ENST00000265346	ZMIZ2
ENST00000265471	B3GAT3
ENST00000265586	ABCC5
ENST00000265881	REXO2
ENST00000265990	BTAF1
ENST00000266000	DAXX
ENST00000266014	GLT8D1
ENST00000266022	RBM6
ENST00000266458	GABARAPL1
ENST00000266546	CLSTN3
ENST00000266659	GLIPR1
ENST00000266671	PHLDA1
ENST00000266970	CDK2
ENST00000267064	SMARCC2
ENST00000267102	LMBR1L
ENST00000267103	C12orf10
ENST00000267113	ESYT1
ENST00000267115	TMBIM6
ENST00000267731	GOLGA8B
ENST00000267884	SRP14
ENST00000268043	PIF1
ENST00000268124	POLG
ENST00000268182	IQGAP1
ENST00000268482	DHX38
ENST00000268676	DEF8
ENST00000269137	SS18
ENST00000269138	SS18
ENST00000269243	MYH10
ENST00000269298	SAT2
ENST00000269361	CSNK1D
ENST00000269392	CEP131
ENST00000269814	MED16
ENST00000270142	SOD1
ENST00000270328	ADAMTS10
ENST00000270586	PSMB6
ENST00000270634	RPL13AP5
ENST00000270645	RCN3
ENST00000270776	PGD
ENST00000271628	SF3B4
ENST00000271657	PI4KB
ENST00000271715	POGZ
ENST00000272198	PPFIA4
ENST00000272203	PLEKHA6
ENST00000272223	OSR1
ENST00000272274	RPL21
ENST00000272317	RPS27A
ENST00000272369	MEIS1
ENST00000272542	SLC20A1
ENST00000272638	UBXN4
ENST00000273063	SLC4A3
ENST00000273075	DNPEP
ENST00000273261	LRIG1
ENST00000273588	AMT
ENST00000274065	RPS3A
ENST00000274140	MARCH6
ENST00000274276	OSMR
ENST00000274289	PLK2
ENST00000274811	RNF44
ENST00000274853	PPP1R18
ENST00000275493	EGFR
ENST00000276052	CDK16
ENST00000276297	DLC1
ENST00000277475	MIGA2
ENST00000277537	SEC16A
ENST00000277540	DPH7
ENST00000277554	NACC2
ENST00000278070	PPRC1
ENST00000278071	ITPRIP
ENST00000278224	CARS
ENST00000278360	PAMR1
ENST00000278559	CAPN5
ENST00000278845	EML3
ENST00000279035	PIGT
ENST00000279036	PIGT
ENST00000279052	ERGIC3
ENST00000279146	AIP
ENST00000279230	PLCB3
ENST00000279247	CAPN1
ENST00000279249	CDC42EP2
ENST00000279394	TAOK2
ENST00000279488	DUSP6
ENST00000279550	YBX3
ENST00000282574	TIA1
ENST00000283684	ATP8B1
ENST00000285021	XPC
ENST00000285398	ERCC3
ENST00000285605	MARVELD1
ENST00000285930	AKR1B1
ENST00000286091	PDIA4
ENST00000286494	ARHGEF25
ENST00000287038	RPL30
ENST00000287196	PARP6
ENST00000288439	SLC38A10
ENST00000288943	DUSP2
ENST00000289528	ZFAND2B
ENST00000289577	TMED4
ENST00000289656	OBSL1
ENST00000289865	USP21
ENST00000290037	SEC16A
ENST00000290075	SLC25A37
ENST00000290216	SCRN2
ENST00000290239	SON
ENST00000290291	OGFR
ENST00000290510	P3H3
ENST00000290765	GSTT2B
ENST00000290921	CTBP1
ENST00000291107	ABR
ENST00000291503	ATP13A1
ENST00000291565	PDXK
ENST00000291688	MCM3AP
ENST00000291839	ST6GALNAC6
ENST00000291842	SHKBP1
ENST00000292147	ETHE1
ENST00000292176	ZBTB7B
ENST00000292205	ADAR
ENST00000292254	RUSC1
ENST00000292309	NBEAL2
ENST00000292393	ZNF3
ENST00000292431	NACC1
ENST00000292476	CPSF4
ENST00000292494	LY6E
ENST00000292524	LRRC14
ENST00000292539	PPP1R16A
ENST00000292562	ZNF251
ENST00000292586	MRNIP
ENST00000292808	ABCF3
ENST00000293328	STAT5B
ENST00000293842	RPL26
ENST00000293874	PIGQ
ENST00000293879	WDR90
ENST00000293882	JMJD8
ENST00000293971	AMDHD2
ENST00000294119	UBXN1
ENST00000294129	NCKIPSD
ENST00000294256	SYVN1
ENST00000294261	RPS6KA4
ENST00000294785	NCSTN
ENST00000294981	MAPKAPK2
ENST00000295008	MRPL55
ENST00000295640	RNPEP
ENST00000295641	STK11IP
ENST00000295685	ARPC2
ENST00000295688	CCT3
ENST00000295706	PPFIA4
ENST00000295927	PTX3
ENST00000295955	RPL9
ENST00000296210	TPRA1
ENST00000296255	RPN1
ENST00000296289	TKT
ENST00000296306	PIGG
ENST00000296417	H2AFZ
ENST00000296424	BDH2
ENST00000296440	PLXNB1
ENST00000296444	SHISA5
ENST00000296456	APEH
ENST00000296873	SEPT8
ENST00000296930	NPM1
ENST00000296951	CLINT1
ENST00000297056	DAGLB
ENST00000297185	HSPA9
ENST00000297620	FAM219A
ENST00000297798	HGSNAT
ENST00000298532	SNAPC4
ENST00000298564	TSPAN17
ENST00000298693	ARHGEF40
ENST00000298694	ARHGEF40
ENST00000298852	PSMC3
ENST00000299300	CCT2
ENST00000299328	TAZ
ENST00000299397	SMPD1
ENST00000299667	ZNF3
ENST00000299734	NDEL1
ENST00000299798	SLC9A5
ENST00000299821	NCAPH2
ENST00000299886	COG1
ENST00000300060	ANPEP
ENST00000300131	NAB2
ENST00000300278	SON
ENST00000300289	PDIA3
ENST00000300302	HERPUD1
ENST00000300452	COQ4
ENST00000300584	TBC1D2B
ENST00000300682	ENGASE
ENST00000300714	TEPSIN
ENST00000300952	MIDN
ENST00000301032	UNC119
ENST00000301057	TP53I13
ENST00000301096	ZNF83
ENST00000301281	UBXN6
ENST00000301323	RECQL4
ENST00000301522	PRDX2
ENST00000301730	RNPS1
ENST00000301764	DDB1
ENST00000301807	TRANK1
ENST00000301904	SCARA3
ENST00000301935	UBXN1
ENST00000302463	SETD5
ENST00000302538	ABR
ENST00000302763	CTNNA1
ENST00000302819	ACOX2
ENST00000302955	DLG4
ENST00000302956	AMDHD2
ENST00000303127	LMAN2
ENST00000303400	MAEA
ENST00000303436	ARF4
ENST00000303577	PCBP1
ENST00000303622	MARK3
ENST00000303731	TRAPPC1
ENST00000303904	COPS6
ENST00000303915	ZNF3
ENST00000304043	HINT1
ENST00000304271	C11orf24
ENST00000304457	EXOSC10
ENST00000304521	NFRKB
ENST00000304611	PEX6
ENST00000304735	VASN
ENST00000304786	SRP9
ENST00000304874	ASL
ENST00000305264	HDAC3
ENST00000306058	ASXL1
ENST00000306145	CYHR1
ENST00000306256	RER1
ENST00000306285	MTCL1
ENST00000306306	REEP4
ENST00000306329	MTCL1
ENST00000306368	RNF181
ENST00000306645	C17orf62
ENST00000306704	CENPX
ENST00000306869	DCXR
ENST00000307289	SYVN1
ENST00000307296	PDCD6IP
ENST00000307394	EME2
ENST00000307729	MLLT10
ENST00000307839	RPL15
ENST00000308020	PTDSS2
ENST00000308110	MUS81
ENST00000308234	RGMB
ENST00000308385	DUSP6
ENST00000308440	ANKRD13D
ENST00000308508	CSPG4
ENST00000308511	CCAR2
ENST00000308595	GRK2
ENST00000308647	ATAD3B
ENST00000308724	AP1G2
ENST00000308774	TRMT112
ENST00000308783	KDM2A
ENST00000308893	TAOK2
ENST00000308961	NDUFA11
ENST00000309061	DUS3L
ENST00000309315	ZMIZ2
ENST00000309318	PPP1R14B
ENST00000309340	MKNK2
ENST00000309383	BRSK1
ENST00000309422	VEGFB
ENST00000309469	ATG4D
ENST00000309602	LRFN4
ENST00000309868	ABLIM3
ENST00000309877	IRF3
ENST00000310032	TSPAN17
ENST00000310252	TTLL3
ENST00000310300	LRCH4
ENST00000310317	SLC4A2
ENST00000310340	PIGG
ENST00000310351	CCDC14
ENST00000310418	CLTB
ENST00000310513	CELF1
ENST00000311189	HRAS
ENST00000311275	ZMYND8
ENST00000311401	MUM1
ENST00000311403	ZBTB4
ENST00000311549	RPL21
ENST00000311571	LUC7L3
ENST00000311595	ENGASE
ENST00000311785	SEC31A
ENST00000312010	USP36
ENST00000312049	MEN1
ENST00000312090	MED16
ENST00000312239	HP1BP3
ENST00000312413	CLCN6
ENST00000312541	BTN2A1
ENST00000312547	CHMP2A
ENST00000312579	CCDC85B
ENST00000312584	TNFRSF10D
ENST00000312808	SH3D21
ENST00000312989	PPP1CA
ENST00000313050	SEC16A
ENST00000313084	SEC16A
ENST00000313117	SRSF7
ENST00000313352	PUF60
ENST00000313482	TP53I3
ENST00000313639	FZR1
ENST00000313667	ARHGEF2
ENST00000313695	ARHGEF2
ENST00000313732	ZDHHC7
ENST00000313778	DALRD3
ENST00000313843	STX4
ENST00000313899	HNRNPD
ENST00000314028	CSNK1D
ENST00000314222	PHLDA2
ENST00000314351	ADAMTS6
ENST00000314355	CKS2
ENST00000314485	IGSF8
ENST00000314490	GLI2
ENST00000314606	FARSA
ENST00000314646	DNM2
ENST00000314675	UBXN11
ENST00000315183	TNRC6A
ENST00000315215	ADGRA2
ENST00000315323	FZD2
ENST00000315422	MEN1
ENST00000315423	TNIP2
ENST00000315480	USP20
ENST00000315717	ARPC2
ENST00000315758	MDH2
ENST00000315764	WDR90
ENST00000315913	DMAP1
ENST00000315970	OS9
ENST00000315994	SH3PXD2A
ENST00000316199	AURKB
ENST00000316403	CLU
ENST00000316418	AHRR
ENST00000316509	VAMP2
ENST00000316609	DLC1
ENST00000316623	FBN1
ENST00000316856	RAD23A
ENST00000316878	PPP1R9B
ENST00000317018	ISYNA1
ENST00000317063	CHTF18
ENST00000317151	SLC4A3
ENST00000317198	EEF1D
ENST00000317350	PFKFB3
ENST00000317446	MAMDC4
ENST00000317568	FRMD8
ENST00000317734	SLC35C2
ENST00000317991	GRAMD1A
ENST00000318003	CC2D1A
ENST00000318006	VPS39
ENST00000318041	IL11RA
ENST00000318080	CRAT
ENST00000318094	TOM1L2
ENST00000318201	DGKZ
ENST00000318407	BOK
ENST00000318560	ABL1
ENST00000318988	CTDNEP1
ENST00000319006	TALDO1
ENST00000319190	TTC7A
ENST00000319283	GORASP1
ENST00000319770	ZNF384
ENST00000319826	RPL21
ENST00000320161	SGIP1
ENST00000320225	RNPS1
ENST00000320230	SLC25A22
ENST00000320246	NEK6
ENST00000320370	SSFA2
ENST00000320583	ZNF655
ENST00000320631	EHD1
ENST00000320676	RBMX
ENST00000320699	DUS3L
ENST00000320717	GLS
ENST00000320743	LRIG3
ENST00000320805	NFATC2IP
ENST00000320857	SSR4
ENST00000321030	PRPF31
ENST00000321297	ATG16L2
ENST00000321356	CLK1
ENST00000321394	TCP1
ENST00000321751	AURKAIP1
ENST00000321797	LMO7
ENST00000321867	ULK1
ENST00000321878	PIGQ
ENST00000321919	GLYR1
ENST00000322048	ROGDI
ENST00000322088	PPP2R1A
ENST00000322142	FHL2
ENST00000322166	NOP2
ENST00000322176	DNPEP
ENST00000322269	FAM3A
ENST00000322344	PNKP
ENST00000322569	MMP19
ENST00000322611	BASP1
ENST00000322644	POLR2A
ENST00000322686	RPS3A
ENST00000322875	CD46
ENST00000322918	CD46
ENST00000322954	UACA
ENST00000323373	NR2C2
ENST00000323441	HIF1A
ENST00000323853	SNRNP200
ENST00000324366	PRMT5
ENST00000324989	CRMP1
ENST00000325076	FER1L4
ENST00000325103	HPS1
ENST00000325139	CYTH2
ENST00000325180	GGA1
ENST00000325215	ATXN2L
ENST00000325234	PLCB3
ENST00000325327	LMNB2
ENST00000325425	SCNN1D
ENST00000325438	PACS2
ENST00000325464	MED16
ENST00000325495	HNRNPM
ENST00000325823	PDXDC1
ENST00000326092	RPL21
ENST00000326195	ABCF1
ENST00000326317	SGSH
ENST00000326470	SSH1
ENST00000326495	SSH1
ENST00000326597	GGA1
ENST00000326685	ABLIM3
ENST00000326837	DCAF8
ENST00000326848	BRSK1
ENST00000326873	STK11
ENST00000326950	SEC31A
ENST00000327026	CCDC57
ENST00000327044	NOC2L
ENST00000327064	CARM1
ENST00000327574	PDXK
ENST00000327761	RASSF1
ENST00000327787	FAAP100
ENST00000328194	DENND5A
ENST00000328333	COL7A1
ENST00000328766	ARMCX2
ENST00000328848	NOP10
ENST00000328879	KLHL22
ENST00000328969	ZGPAT
ENST00000329399	PDLIM1
ENST00000329420	YIF1B
ENST00000329421	MARCKSL1
ENST00000329433	HNRNPH1
ENST00000329759	FAM43A
ENST00000329897	PGS1
ENST00000329994	SLC52A2
ENST00000330070	HOXB2
ENST00000330154	ARMCX2
ENST00000330295	CTHRC1
ENST00000330494	CHD3
ENST00000330546	WASHC1
ENST00000330651	MAPK11
ENST00000330794	TMEM173
ENST00000330825	TPT1-AS1
ENST00000330942	UBE2G2
ENST00000331010	NTF3
ENST00000331134	NPLOC4
ENST00000331148	CLSTN3
ENST00000331204	ALYREF
ENST00000331483	P4HB
ENST00000332065	EXOC7
ENST00000332175	PTPRM
ENST00000332231	AP2A2
ENST00000332305	FBLIM1
ENST00000332582	GPR173
ENST00000332598	TMED9
ENST00000332704	TBL3
ENST00000333137	SMTN
ENST00000333188	COPB2
ENST00000333256	TSSC4
ENST00000333425	PIF1
ENST00000333572	WDR27
ENST00000333896	SPTBN1
ENST00000333972	ARHGEF25
ENST00000334062	RASA3
ENST00000334136	HDAC6
ENST00000334205	RPS6KA4
ENST00000334211	ARAP1
ENST00000334212	DLST
ENST00000334220	DLST
ENST00000334310	TEAD1
ENST00000334444	ABCC5
ENST00000334454	PSMB5
ENST00000334482	PRDX2
ENST00000334512	ZMIZ1
ENST00000334527	NDEL1
ENST00000334530	REEP4
ENST00000334701	HSP90AA1
ENST00000335025	PPIL2
ENST00000335102	MARK3
ENST00000335146	EXOC7
ENST00000335356	GIT1
ENST00000335367	AGAP3
ENST00000335686	SERPINB6
ENST00000335698	ATP5C1
ENST00000335757	SLC44A2
ENST00000335765	UNC119
ENST00000335934	TP53I3
ENST00000336057	HDAC5
ENST00000336089	IFRD2
ENST00000336283	SRA1
ENST00000336300	MRPL55
ENST00000336308	STARD3
ENST00000336314	LARP1
ENST00000336395	TESK1
ENST00000336520	MRPL55
ENST00000336576	DNAJB2
ENST00000336660	FHL2
ENST00000336689	ASAP3
ENST00000336695	ROMO1
ENST00000336761	DAZAP1
ENST00000336783	ATXN2L
ENST00000336812	DHX15
ENST00000336967	MYADM
ENST00000336984	AGPAT1
ENST00000336995	C17orf62
ENST00000337057	EPB41L2
ENST00000337138	HIF1A
ENST00000337147	EZR
ENST00000337190	MXD4
ENST00000337221	SCARA3
ENST00000337344	PCID2
ENST00000337392	CLPTM1
ENST00000337437	GGA1
ENST00000337478	ITPRIP
ENST00000337540	ZFYVE27
ENST00000337619	AP1S1
ENST00000337652	MEN1
ENST00000337679	YIF1B
ENST00000337768	SUPT7L
ENST00000337959	PACSIN2
ENST00000337970	HNRNPF
ENST00000337989	CABIN1
ENST00000338034	ELAC2
ENST00000338128	ISYNA1
ENST00000338163	RBM39
ENST00000338338	AURKAIP1
ENST00000338370	AURKAIP1
ENST00000338435	GLS
ENST00000338447	NAA40
ENST00000338492	DPYSL4
ENST00000338546	HPS1
ENST00000338555	SCNN1D
ENST00000338624	MBOAT7
ENST00000338791	IMPDH1
ENST00000338854	SREBF1
ENST00000339082	PLAUR
ENST00000339113	ATAD3A
ENST00000339157	ABHD12
ENST00000339266	DLGAP4
ENST00000339355	TCTEX1D4
ENST00000339413	YIF1B
ENST00000339431	LRRC17
ENST00000339624	SERF2
ENST00000339679	SMPD4
ENST00000340093	PLAUR
ENST00000340394	ATXN2L
ENST00000340437	CPSF7
ENST00000340491	DLGAP4
ENST00000340611	BRAT1
ENST00000340748	DNMT1
ENST00000340850	PLEKHG5
ENST00000340875	MEF2D
ENST00000341012	POMT1
ENST00000341065	SAMD11
ENST00000341179	DNM1
ENST00000341183	MKNK1
ENST00000341310	GLI2
ENST00000341356	CORO1B
ENST00000341426	NADK
ENST00000341520	NCKIPSD
ENST00000341547	LMO7
ENST00000341555	PIGT
ENST00000341590	FERMT2
ENST00000341701	KMT2B
ENST00000341822	ATP8B2
ENST00000341949	DALRD3
ENST00000341991	NADK
ENST00000342018	GTF3C5
ENST00000342066	SAMD11
ENST00000342220	COL18A1
ENST00000342245	SMPD1
ENST00000342314	GOLGA8B
ENST00000342348	NADK
ENST00000342556	NAB2
ENST00000342571	MKNK1
ENST00000342572	C17orf62
ENST00000342607	TMEM120B
ENST00000342669	SNRPD2
ENST00000342694	NPR2
ENST00000342916	EGFR
ENST00000343053	NELFB
ENST00000343214	IMPDH1
ENST00000343279	FERMT2
ENST00000343304	LRRC41
ENST00000343431	ZFAND5
ENST00000343528	PDXK
ENST00000343546	P4HTM
ENST00000343550	USF2
ENST00000343632	GGA1
ENST00000343674	DGKZ
ENST00000343738	PKD1P6
ENST00000344018	NELFCD
ENST00000344102	WARS
ENST00000344114	HERPUD1
ENST00000344120	SPRY4
ENST00000344150	CARM1
ENST00000344175	AKT1S1
ENST00000344213	FHL2
ENST00000344375	RASSF7
ENST00000344395	ANAPC5
ENST00000344463	NADK
ENST00000344528	SH3BP4
ENST00000344576	EGFR
ENST00000344663	MUM1
ENST00000344686	MAP3K14
ENST00000344849	ENG
ENST00000344861	ZDHHC7
ENST00000344921	SMARCB1
ENST00000345068	CORO6
ENST00000345425	GIPC1
ENST00000345496	UBE2G2
ENST00000345523	C19orf48
ENST00000345745	ZDHHC16
ENST00000345807	CLTB
ENST00000346213	RAB5C
ENST00000346436	CLCN6
ENST00000347027	ITGA7
ENST00000347471	SMARCC2
ENST00000347512	RPL36
ENST00000347557	SMTN
ENST00000348035	RAC1
ENST00000348039	OSBPL5
ENST00000348127	IMPDH1
ENST00000348159	MEF2D
ENST00000348259	MRPL55
ENST00000348333	TNFRSF25
ENST00000348405	SEC31A
ENST00000348411	FTSJ1
ENST00000348544	VPS39
ENST00000348547	ERGIC3
ENST00000348943	HNRNPM
ENST00000348956	CKB
ENST00000349157	PUF60
ENST00000349310	AKT1
ENST00000349496	CTNNB1
ENST00000349783	SNRNP200
ENST00000349792	PIP5K1A
ENST00000350033	COPS7B
ENST00000350743	TAZ
ENST00000350796	CYTH3
ENST00000351030	ODF2
ENST00000351288	SMPD4
ENST00000351354	EFS
ENST00000351413	TAZ
ENST00000351554	CD59
ENST00000351748	TNFRSF25
ENST00000351829	AKR1A1
ENST00000351839	HNRNPK
ENST00000351904	GGA3
ENST00000351959	TNFRSF25
ENST00000351960	NUMA1
ENST00000351986	NPM1
ENST00000351989	DGCR8
ENST00000352171	NRDC
ENST00000352203	AP2S1
ENST00000352301	HNRNPD
ENST00000352397	CYB5R3
ENST00000352431	ZMYND8
ENST00000352634	ZDHHC16
ENST00000352681	RHBDL1
ENST00000353341	HNRNPD
ENST00000353795	MEF2D
ENST00000353979	ZDHHC16
ENST00000354056	CDK2
ENST00000354177	SELENON
ENST00000354269	IMPDH1
ENST00000354420	RNH1
ENST00000354480	RBM3
ENST00000354546	ANXA6
ENST00000354667	HNRNPA2B1
ENST00000354675	AKAP12
ENST00000354679	HCFC1R1
ENST00000354713	POMT1
ENST00000354725	SND1
ENST00000354749	TTC3
ENST00000354777	WLS
ENST00000354811	RPL15
ENST00000354831	NRDC
ENST00000354848	CD46
ENST00000354882	TMEM205
ENST00000354888	STEAP3
ENST00000354940	TXNRD1
ENST00000355058	NUMB
ENST00000355078	CTNNA1
ENST00000355082	EIF3I
ENST00000355196	SEC31A
ENST00000355203	CXorf40B
ENST00000355232	AGAP9
ENST00000355235	TBC1D9B
ENST00000355338	WARS
ENST00000355415	MFSD12
ENST00000355480	COL18A1
ENST00000355552	TPRA1
ENST00000355666	TTC3
ENST00000355667	DNM2
ENST00000355703	PCNX3
ENST00000355712	TRPM4
ENST00000355772	ZNF384
ENST00000355815	SREBF1
ENST00000355842	ADD1
ENST00000355887	HOMER3
ENST00000355946	SH3PXD2A
ENST00000355969	ZGPAT
ENST00000355972	ZMYND8
ENST00000355991	FRMD8
ENST00000356053	HNRNPF
ENST00000356063	PHLDB1
ENST00000356083	COL27A1
ENST00000356142	RAC1
ENST00000356156	NPIPB5
ENST00000356187	RNH1
ENST00000356221	CDC16
ENST00000356257	ZFYVE27
ENST00000356271	MED24
ENST00000356296	NUMB
ENST00000356331	SH3BP2
ENST00000356401	ARIH2
ENST00000356442	NRBP1
ENST00000356496	ANXA6
ENST00000356541	ABLIM3
ENST00000356577	SON
ENST00000356657	FDPS
ENST00000356674	HNRNPA2B1
ENST00000356708	ATP5C1
ENST00000356731	HNRNPH1
ENST00000356761	SMPD1
ENST00000356805	SPTBN1
ENST00000356824	ARMCX2
ENST00000356834	TBC1D9B
ENST00000356876	TNFRSF25
ENST00000356976	PICK1
ENST00000357022	AHSA2
ENST00000357043	RASSF1
ENST00000357063	LMO7
ENST00000357065	HNRNPF
ENST00000357071	ECE1
ENST00000357089	UBXN11
ENST00000357119	ZGPAT
ENST00000357214	SFPQ
ENST00000357227	CDK16
ENST00000357231	EXOC7
ENST00000357324	ATP13A1
ENST00000357332	ASNA1
ENST00000357394	ERGIC3
ENST00000357480	NFE2L1
ENST00000357490	COPS7B
ENST00000357496	QRICH1
ENST00000357540	ZFYVE27
ENST00000357582	MAP3K6
ENST00000357668	ASAP1
ENST00000357680	NAB2
ENST00000357714	CD46
ENST00000357797	MGEA5
ENST00000357864	ZNF655
ENST00000358055	SLC4A3
ENST00000358079	THOC5
ENST00000358129	FHL2
ENST00000358170	CD46
ENST00000358181	CHD3
ENST00000358187	ITPRIP
ENST00000358239	PPP1CA
ENST00000358252	TNKS1BP1
ENST00000358355	USP20
ENST00000358369	MIGA2
ENST00000358406	GSTK1
ENST00000358459	PLXNB1
ENST00000358476	POGZ
ENST00000358536	PLXNB1
ENST00000358597	CELF1
ENST00000358625	WDR5
ENST00000358655	WARS
ENST00000358666	UBL5
ENST00000358694	CTNND1
ENST00000358743	SMTN
ENST00000358815	NPIPP1
ENST00000358869	FAM114A1
ENST00000358883	LPAR1
ENST00000358919	DLC1
ENST00000358965	NUMA1
ENST00000359209	KIRREL
ENST00000359282	PCBP2
ENST00000359297	STK40
ENST00000359353	DDX42
ENST00000359365	RASSF1
ENST00000359373	ARAP1
ENST00000359393	EHD1
ENST00000359435	BABAM1
ENST00000359462	PCBP2
ENST00000359526	DNMT1
ENST00000359551	SHARPIN
ENST00000359560	NUMB
ENST00000359632	HPS1
ENST00000359692	DNM2
ENST00000359755	AKAP12
ENST00000359759	COL18A1
ENST00000359865	MTCL1
ENST00000359889	FAM3A
ENST00000359980	ZFYVE27
ENST00000360089	KIRREL
ENST00000360184	DYNC1H1
ENST00000360212	CD46
ENST00000360214	ETS2
ENST00000360239	SSH1
ENST00000360321	C20orf96
ENST00000360383	CDC16
ENST00000360384	HNRNPK
ENST00000360416	MYH10
ENST00000360468	MAN2A2
ENST00000360510	DPP3
ENST00000360521	PFKFB3
ENST00000360595	MEF2D
ENST00000360612	PIM3
ENST00000360682	CTNND1
ENST00000360787	HNRNPA2B1
ENST00000360861	SLC6A6
ENST00000360874	GLI2
ENST00000360876	EIF3B
ENST00000360911	ZMYND8
ENST00000360938	ETS2
ENST00000360943	UBE2Z
ENST00000361067	CD46
ENST00000361162	RBM39
ENST00000361170	IQGAP3
ENST00000361204	SREBF2
ENST00000361217	DENND4B
ENST00000361247	ARHGEF2
ENST00000361311	CLSTN1
ENST00000361332	CTNND1
ENST00000361391	CTNND1
ENST00000361398	POGZ
ENST00000361417	PHLDB1
ENST00000361464	MGEA5
ENST00000361490	HPS1
ENST00000361492	GLI2
ENST00000361547	SELENON
ENST00000361611	PSMB5
ENST00000361665	NFE2L1
ENST00000361673	ALPK2
ENST00000361682	COMT
ENST00000361692	TIA1
ENST00000361722	TBKBP1
ENST00000361740	CYB5R3
ENST00000361745	DMAP1
ENST00000361796	CTNND1
ENST00000361813	SMG5
ENST00000361874	DCTN1
ENST00000361899	MT-ATP6
ENST00000361904	CELF1
ENST00000361905	TEAD1
ENST00000361959	ZNF384
ENST00000361985	TEAD1
ENST00000362000	ASL
ENST00000362003	PCGF3
ENST00000362042	NFE2L1
ENST00000362058	CROCCP2
ENST00000362111	AC058791.1
ENST00000362168	MIR210
ENST00000362222	MIR410
ENST00000362302	MIR331
ENST00000362607	SNORA31
ENST00000363217	SNORA73B
ENST00000364642	SNORA71C
ENST00000365172	LRRC75A-AS1
ENST00000365571	RNY4P10
ENST00000366159	TNFRSF1A
ENST00000366285	RHNO1
ENST00000366286	YBX3
ENST00000366290	YBX3
ENST00000366333	ANAPC5
ENST00000366353	DPF3
ENST00000366394	NUMA1
ENST00000366609	IRF2BP2
ENST00000366610	IRF2BP2
ENST00000366672	GALNT2
ENST00000366731	MRPL55
ENST00000366732	MRPL55
ENST00000366733	MRPL55
ENST00000366734	MRPL55
ENST00000366735	MRPL55
ENST00000366736	MRPL55
ENST00000366738	MRPL55
ENST00000366739	MRPL55
ENST00000366740	MRPL55
ENST00000366741	MRPL55
ENST00000366742	MRPL55
ENST00000366744	MRPL55
ENST00000366746	MRPL55
ENST00000366747	MRPL55
ENST00000366835	TMEM63A
ENST00000366838	SRP9
ENST00000366839	SRP9
ENST00000367041	CD46
ENST00000367042	CD46
ENST00000367047	CD46
ENST00000367075	EZR
ENST00000367085	DYNLT1
ENST00000367088	DYNLT1
ENST00000367089	DYNLT1
ENST00000367103	MAPKAPK2
ENST00000367196	CTSD
ENST00000367240	PPFIA4
ENST00000367286	RNPEP
ENST00000367288	LMOD1
ENST00000367307	MTHFD1L
ENST00000367308	MTHFD1L
ENST00000367309	PHLDA3
ENST00000367311	PHLDA3
ENST00000367321	MTHFD1L
ENST00000368001	USP21
ENST00000368002	USP21
ENST00000368019	USF1
ENST00000368020	USF1
ENST00000368021	USF1
ENST00000368063	NCSTN
ENST00000368065	NCSTN
ENST00000368073	DCAF8
ENST00000368074	DCAF8
ENST00000368086	IGSF8
ENST00000368126	EPB41L2
ENST00000368128	EPB41L2
ENST00000368172	KIRREL
ENST00000368173	KIRREL
ENST00000368240	MEF2D
ENST00000368256	CCT3
ENST00000368258	CCT3
ENST00000368259	CCT3
ENST00000368261	CCT3
ENST00000368262	CCT3
ENST00000368267	SMG5
ENST00000368315	ARHGEF2
ENST00000368316	ARHGEF2
ENST00000368347	RUSC1
ENST00000368349	RUSC1
ENST00000368352	RUSC1
ENST00000368354	RUSC1
ENST00000368356	FDPS
ENST00000368426	ZBTB7B
ENST00000368471	ADAR
ENST00000368474	ADAR
ENST00000368487	ATP8B2
ENST00000368489	ATP8B2
ENST00000368490	ATP8B2
ENST00000368547	ECHS1
ENST00000368562	TUBGCP2
ENST00000368563	TUBGCP2
ENST00000368627	DPYSL4
ENST00000368629	DPYSL4
ENST00000368646	DENND4B
ENST00000368703	S100A16
ENST00000368704	S100A16
ENST00000368705	S100A16
ENST00000368706	S100A16
ENST00000368809	S100A10
ENST00000368811	S100A10
ENST00000368863	POGZ
ENST00000368872	PI4KB
ENST00000368873	PI4KB
ENST00000368874	PI4KB
ENST00000368875	PI4KB
ENST00000368881	PSMD4
ENST00000368884	PSMD4
ENST00000368888	PIP5K1A
ENST00000368890	PIP5K1A
ENST00000368959	NUMA1
ENST00000369086	TIAL1
ENST00000369087	TIAL1
ENST00000369092	TIAL1
ENST00000369093	TIAL1
ENST00000369298	PIAS3
ENST00000369299	PIAS3
ENST00000369641	FAM3A
ENST00000369643	FAM3A
ENST00000369646	NT5E
ENST00000369651	NT5E
ENST00000369750	TPBG
ENST00000369774	SH3PXD2A
ENST00000369776	TAZ
ENST00000369790	TAZ
ENST00000369793	TAZ
ENST00000369827	GSTM2
ENST00000369829	GSTM2
ENST00000369831	GSTM2
ENST00000369835	EMD
ENST00000369842	EMD
ENST00000369888	ZNF512B
ENST00000369903	PSRC1
ENST00000369904	PSRC1
ENST00000369905	ACTR1A
ENST00000369907	PSRC1
ENST00000369909	PSRC1
ENST00000369937	CUEDC2
ENST00000369967	ZGPAT
ENST00000369973	IRAK1
ENST00000369974	IRAK1
ENST00000369980	IRAK1
ENST00000370007	NOLC1
ENST00000370012	PPRC1
ENST00000370053	STMN3
ENST00000370085	SSR4
ENST00000370086	SSR4
ENST00000370087	SSR4
ENST00000370094	MGEA5
ENST00000370177	PPDPF
ENST00000370179	PPDPF
ENST00000370329	SEC31B
ENST00000370345	SEC31B
ENST00000370349	SLC17A9
ENST00000370351	SLC17A9
ENST00000370404	CXorf40B
ENST00000370406	CXorf40B
ENST00000370409	CXorf40B
ENST00000370461	OGFR
ENST00000370575	PYROXD2
ENST00000370610	ZFYVE27
ENST00000370613	ZFYVE27
ENST00000370842	ZDHHC16
ENST00000370846	ZDHHC16
ENST00000370854	ZDHHC16
ENST00000370920	ZRANB2
ENST00000370971	WLS
ENST00000370973	WLS
ENST00000370976	WLS
ENST00000371035	SGIP1
ENST00000371036	SGIP1
ENST00000371037	SGIP1
ENST00000371039	SGIP1
ENST00000371221	ALDH18A1
ENST00000371224	ALDH18A1
ENST00000371478	SEPT8
ENST00000371493	SEPT8
ENST00000371587	MAN1B1
ENST00000371589	MAN1B1
ENST00000371621	PTPN1
ENST00000371706	SEC16A
ENST00000371712	INPP5E
ENST00000371717	PMPCA
ENST00000371720	PMPCA
ENST00000371753	NACC2
ENST00000371944	MKNK1
ENST00000371945	MKNK1
ENST00000371946	MKNK1
ENST00000371984	POMGNT1
ENST00000371986	POMGNT1
ENST00000371992	POMGNT1
ENST00000372023	ZMYND8
ENST00000372047	RALGDS
ENST00000372050	RALGDS
ENST00000372062	RALGDS
ENST00000372070	AKR1A1
ENST00000372095	GTF3C5
ENST00000372097	GTF3C5
ENST00000372099	GTF3C5
ENST00000372108	GTF3C5
ENST00000372200	TCTEX1D4
ENST00000372220	POMT1
ENST00000372227	SLC35C2
ENST00000372228	POMT1
ENST00000372229	SLC35C2
ENST00000372230	SLC35C2
ENST00000372289	DMAP1
ENST00000372290	DMAP1
ENST00000372348	ABL1
ENST00000372429	USP20
ENST00000372444	TJAP1
ENST00000372445	TJAP1
ENST00000372449	TJAP1
ENST00000372452	TJAP1
ENST00000372454	TJAP1
ENST00000372512	ABCC10
ENST00000372515	ABCC10
ENST00000372530	ABCC10
ENST00000372656	TCEAL9
ENST00000372661	TCEAL9
ENST00000372689	PIGT
ENST00000372791	ODF2
ENST00000372807	ODF2
ENST00000372814	ODF2
ENST00000372838	CERCAM
ENST00000372842	CERCAM
ENST00000372856	PABPC4
ENST00000372857	PABPC4
ENST00000372858	PABPC4
ENST00000372862	PABPC4
ENST00000372875	COQ4
ENST00000372923	DNM1
ENST00000372970	OSER1
ENST00000373004	SRPX2
ENST00000373087	ZC3H12A
ENST00000373129	STK40
ENST00000373130	STK40
ENST00000373132	STK40
ENST00000373139	SH3D21
ENST00000373141	ST6GALNAC6
ENST00000373142	ST6GALNAC6
ENST00000373144	ST6GALNAC6
ENST00000373146	ST6GALNAC6
ENST00000373203	ENG
ENST00000373225	FPGS
ENST00000373228	FPGS
ENST00000373245	FPGS
ENST00000373247	FPGS
ENST00000373257	LPIN3
ENST00000373323	DHX35
ENST00000373325	DHX35
ENST00000373416	PHC2
ENST00000373418	PHC2
ENST00000373422	PHC2
ENST00000373509	PIM1
ENST00000373586	EIF3I
ENST00000373596	NEK6
ENST00000373600	NEK6
ENST00000373603	NEK6
ENST00000373608	COPS7B
ENST00000373609	TXLNA
ENST00000373610	TXLNA
ENST00000373709	SERINC2
ENST00000373710	SERINC2
ENST00000373741	PUM1
ENST00000373742	PUM1
ENST00000373747	PUM1
ENST00000373760	SLC4A3
ENST00000373762	SLC4A3
ENST00000373873	OBSL1
ENST00000373876	OBSL1
ENST00000373891	CHPF
ENST00000373907	DLGAP4
ENST00000373913	DLGAP4
ENST00000373963	DNPEP
ENST00000373966	DNPEP
ENST00000373972	DNPEP
ENST00000374017	SNRPC
ENST00000374018	SNRPC
ENST00000374038	RBM39
ENST00000374040	MAP3K6
ENST00000374056	AGAP6
ENST00000374072	ROMO1
ENST00000374077	ROMO1
ENST00000374078	ROMO1
ENST00000374215	UBXN11
ENST00000374217	UBXN11
ENST00000374221	UBXN11
ENST00000374222	UBXN11
ENST00000374223	UBXN11
ENST00000374279	UGCG
ENST00000374281	ADD1
ENST00000374300	MTFR1L
ENST00000374301	MTFR1L
ENST00000374303	MTFR1L
ENST00000374307	MTFR1L
ENST00000374315	SELENON
ENST00000374379	CLIC4
ENST00000374430	LPAR1
ENST00000374431	LPAR1
ENST00000374515	TXN
ENST00000374517	TXN
ENST00000374542	DAXX
ENST00000374672	KLF4
ENST00000374719	EDA2R
ENST00000374747	NPLOC4
ENST00000374759	SLC38A10
ENST00000374769	TEPSIN
ENST00000374782	CEP131
ENST00000374893	ECE1
ENST00000375000	HP1BP3
ENST00000375003	HP1BP3
ENST00000375031	SH2D5
ENST00000375104	AGPAT1
ENST00000375107	AGPAT1
ENST00000375142	CAPZB
ENST00000375144	CAPZB
ENST00000375201	ATF6B
ENST00000375203	ATF6B
ENST00000375217	UBR4
ENST00000375218	UBR4
ENST00000375224	UBR4
ENST00000375225	UBR4
ENST00000375226	UBR4
ENST00000375238	NECAB3
ENST00000375254	UBR4
ENST00000375267	UBR4
ENST00000375298	HSD17B10
ENST00000375304	HSD17B10
ENST00000375308	CDC16
ENST00000375310	CDC16
ENST00000375312	CDC16
ENST00000375457	PCID2
ENST00000375459	PCID2
ENST00000375464	CARD19
ENST00000375466	GPR173
ENST00000375477	PCID2
ENST00000375479	PCID2
ENST00000375528	EHMT2
ENST00000375530	EHMT2
ENST00000375537	EHMT2
ENST00000375614	LAYN
ENST00000375615	LAYN
ENST00000375627	IARS
ENST00000375629	IARS
ENST00000375633	C6orf48
ENST00000375635	C6orf48
ENST00000375638	C6orf48
ENST00000375639	C6orf48
ENST00000375640	C6orf48
ENST00000375641	C6orf48
ENST00000375642	C6orf48
ENST00000375643	IARS
ENST00000375663	VARS
ENST00000375687	ASXL1
ENST00000375689	ASXL1
ENST00000375766	FBLIM1
ENST00000375771	FBLIM1
ENST00000375781	CARS2
ENST00000375859	SPIN1
ENST00000376007	PRRC2A
ENST00000376033	PRRC2A
ENST00000376256	HNRNPK
ENST00000376263	HNRNPK
ENST00000376264	HNRNPK
ENST00000376281	HNRNPK
ENST00000376322	PLP2
ENST00000376327	PLP2
ENST00000376437	DHX16
ENST00000376442	DHX16
ENST00000376487	CLCN6
ENST00000376490	CLCN6
ENST00000376491	CLCN6
ENST00000376492	CLCN6
ENST00000376496	CLCN6
ENST00000376497	CLCN6
ENST00000376542	ABHD12
ENST00000376545	ABCF1
ENST00000376548	PQBP1
ENST00000376563	PQBP1
ENST00000376566	PQBP1
ENST00000376610	HDAC6
ENST00000376619	HDAC6
ENST00000376630	HLA-E
ENST00000376643	HDAC6
ENST00000376729	WDR13
ENST00000376745	PPP1CA
ENST00000376755	RBM3
ENST00000376759	RBM3
ENST00000376926	MAP3K14
ENST00000376931	MRNIP
ENST00000376936	EXOSC10
ENST00000376956	ZFAND5
ENST00000376957	SRM
ENST00000376960	ZFAND5
ENST00000376962	ZFAND5
ENST00000377059	MLLT10
ENST00000377072	MLLT10
ENST00000377078	USP11
ENST00000377080	USP11
ENST00000377091	MLLT10
ENST00000377100	MLLT10
ENST00000377102	SPRY2
ENST00000377104	SPRY2
ENST00000377107	USP11
ENST00000377135	IRF3
ENST00000377139	IRF3
ENST00000377190	SYVN1
ENST00000377288	CLSTN1
ENST00000377298	CLSTN1
ENST00000377313	MEN1
ENST00000377316	MEN1
ENST00000377321	MEN1
ENST00000377326	MEN1
ENST00000377499	LMO7
ENST00000377534	LMO7
ENST00000377600	BTN2A1
ENST00000377725	PLEKHG5
ENST00000377728	PLEKHG5
ENST00000377732	PLEKHG5
ENST00000377737	PLEKHG5
ENST00000377740	PLEKHG5
ENST00000377748	PLEKHG5
ENST00000377751	ANXA6
ENST00000377782	TNFRSF25
ENST00000377793	NAA40
ENST00000378070	TXNRD1
ENST00000378364	APRT
ENST00000378466	PANK4
ENST00000378512	RER1
ENST00000378513	RER1
ENST00000378518	RER1
ENST00000378536	SKI
ENST00000378625	NADK
ENST00000378699	SEPT8
ENST00000378700	ID4
ENST00000378701	SEPT8
ENST00000378706	SEPT8
ENST00000378717	IMPDH1
ENST00000378719	SEPT8
ENST00000378721	SEPT8
ENST00000378736	ATAD3B
ENST00000378741	ATAD3B
ENST00000378750	PEX16
ENST00000378755	ATAD3A
ENST00000378756	ATAD3A
ENST00000378817	IL11RA
ENST00000378818	TP53I13
ENST00000378842	GALT
ENST00000378853	AURKAIP1
ENST00000378878	PAMR1
ENST00000378880	PAMR1
ENST00000379050	TPT1-AS1
ENST00000379078	FAM219A
ENST00000379080	FAM219A
ENST00000379081	FAM219A
ENST00000379084	FAM219A
ENST00000379087	FAM219A
ENST00000379089	FAM219A
ENST00000379099	SCNN1D
ENST00000379101	SCNN1D
ENST00000379116	SCNN1D
ENST00000379134	USF2
ENST00000379141	LRIG3
ENST00000379312	FAM65A
ENST00000379441	BAZ2A
ENST00000379482	DYNC1LI2
ENST00000379504	TOM1L2
ENST00000379644	HGSNAT
ENST00000379655	KIFC3
ENST00000379661	KATNB1
ENST00000379671	NREP
ENST00000379775	PFKFB3
ENST00000379782	PFKFB3
ENST00000379785	PFKFB3
ENST00000379789	PFKFB3
ENST00000379792	HERPUD1
ENST00000379845	SFRP1
ENST00000379852	NRBP1
ENST00000379863	NRBP1
ENST00000379917	ADAM9
ENST00000379942	PHKA2
ENST00000379965	TRIM22
ENST00000379980	MYH10
ENST00000379983	UACA
ENST00000380025	NDEL1
ENST00000380255	CNTROB
ENST00000380262	CNTROB
ENST00000380358	CHD3
ENST00000380466	SAT2
ENST00000380520	SERPINB6
ENST00000380524	SERPINB6
ENST00000380525	CARS
ENST00000380527	RRAGA
ENST00000380529	SERPINB6
ENST00000380539	SERPINB6
ENST00000380546	SERPINB6
ENST00000380599	ZBTB4
ENST00000380839	ASL
ENST00000380989	PITRM1
ENST00000380992	TSSC4
ENST00000380994	PITRM1
ENST00000380996	TSSC4
ENST00000381031	TTC38
ENST00000381036	CD81
ENST00000381052	ADAMTS6
ENST00000381055	ADAMTS6
ENST00000381216	DPF3
ENST00000381359	SERF2
ENST00000381513	SMARCD1
ENST00000381556	MYBBP1A
ENST00000381679	SON
ENST00000381692	SON
ENST00000381715	FKBP1A
ENST00000381719	FKBP1A
ENST00000381724	FKBP1A
ENST00000381756	GGA1
ENST00000381844	YWHAQ
ENST00000381870	CTNS
ENST00000381983	GLYR1
ENST00000382252	ZNF316
ENST00000382267	KDELR2
ENST00000382350	CEMP1
ENST00000382369	C20orf96
ENST00000382421	NOP2
ENST00000382494	ABCC5
ENST00000382592	LATS2
ENST00000382686	ATXN2L
ENST00000382745	CLCN7
ENST00000382940	NME4
ENST00000382950	CTBP1
ENST00000382952	CTBP1
ENST00000383024	DGCR8
ENST00000383028	PIGG
ENST00000383703	LRIG1
ENST00000383728	MST1
ENST00000383729	P4HTM
ENST00000383740	NBEAL2
ENST00000383827	TTLL3
ENST00000384229	LRRC75A-AS1
ENST00000384675	SNORA41
ENST00000384830	MIR635
ENST00000385015	AC058791.1
ENST00000385129	MIR27B
ENST00000385245	MIR23A
ENST00000385270	MIR503
ENST00000386037	SNORD94
ENST00000386747	SNORD83A
ENST00000387461	MT-TP
ENST00000388749	HNRNPL
ENST00000388767	CORO6
ENST00000388820	ADAMTS7
ENST00000388835	KRT18
ENST00000388837	KRT18
ENST00000388854	TXNRD1
ENST00000389142	OS9
ENST00000389146	OS9
ENST00000389253	DNM2
ENST00000389266	GARS
ENST00000389279	CCAR2
ENST00000389384	ATXN7L3
ENST00000389395	MFSD12
ENST00000389470	INTS1
ENST00000389544	RASA3
ENST00000389641	CCDC57
ENST00000389838	SH3BP2
ENST00000389915	FAM168B
ENST00000389924	DDX42
ENST00000389980	SPTBN1
ENST00000389989	OSBPL5
ENST00000389995	SOD1
ENST00000391079	LRRC75A-AS1
ENST00000391150	SNORD69
ENST00000391754	MBOAT7
ENST00000391755	PRPF31
ENST00000391768	MYADM
ENST00000391769	MYADM
ENST00000391770	MYADM
ENST00000391771	MYADM
ENST00000391789	ZNF83
ENST00000391791	PPP2R1A
ENST00000391812	C19orf48
ENST00000391830	AKT1S1
ENST00000391831	AKT1S1
ENST00000391832	AKT1S1
ENST00000391833	AKT1S1
ENST00000391834	AKT1S1
ENST00000391835	AKT1S1
ENST00000391867	MRPL55
ENST00000391881	CYTH2
ENST00000391910	STRN4
ENST00000391919	PPP5C
ENST00000391932	SNRPD2
ENST00000391940	ERCC2
ENST00000391941	ERCC2
ENST00000391942	ERCC2
ENST00000391944	ERCC2
ENST00000391945	ERCC2
ENST00000392011	SH3BP4
ENST00000392086	DNAJB2
ENST00000392087	DNAJB2
ENST00000392124	YIF1B
ENST00000392168	TCP1
ENST00000392177	EZR
ENST00000392178	TBCB
ENST00000392201	COX6B1
ENST00000392210	PPP1R14B
ENST00000392212	NCSTN
ENST00000392221	EEF1B2
ENST00000392222	EEF1B2
ENST00000392272	KIRREL
ENST00000392334	CSNK1D
ENST00000392343	CCDC57
ENST00000392345	CCDC57
ENST00000392346	CCDC57
ENST00000392347	CCDC57
ENST00000392351	HOMER3
ENST00000392359	CENPX
ENST00000392367	RAN
ENST00000392369	RAN
ENST00000392427	EPB41L2
ENST00000392507	OSBPL7
ENST00000392579	ABCC5
ENST00000392723	POGZ
ENST00000392826	SLC4A2
ENST00000392852	PHLDB1
ENST00000392882	WARS
ENST00000393028	GIPC1
ENST00000393029	GIPC1
ENST00000393033	GIPC1
ENST00000393045	PIAS3
ENST00000393046	PIAS3
ENST00000393102	NR2C2
ENST00000393106	STEAP3
ENST00000393107	STEAP3
ENST00000393108	STEAP3
ENST00000393110	STEAP3
ENST00000393157	RALGDS
ENST00000393160	RALGDS
ENST00000393183	NME2
ENST00000393185	NME2
ENST00000393190	NME2
ENST00000393198	NME2
ENST00000393227	LUC7L3
ENST00000393293	ABL1
ENST00000393352	FHL2
ENST00000393353	FHL2
ENST00000393384	CRAT
ENST00000393400	TPRA1
ENST00000393432	HNRNPH1
ENST00000393527	ODF2
ENST00000393533	ODF2
ENST00000393572	FAM3A
ENST00000393594	DNM1
ENST00000393605	ARAP1
ENST00000393609	ARAP1
ENST00000393622	HDAC5
ENST00000393677	ZFYVE27
ENST00000393682	IRAK1
ENST00000393687	IRAK1
ENST00000393695	NUMA1
ENST00000393706	FPGS
ENST00000393760	ZDHHC16
ENST00000393810	SLC35B2
ENST00000393812	SLC35B2
ENST00000393818	COASY
ENST00000393820	NPM1
ENST00000393860	RAB5C
ENST00000393893	CORO1B
ENST00000393937	LOXL3
ENST00000393952	LRFN4
ENST00000394003	DCTN1
ENST00000394020	ADAM19
ENST00000394023	SMARCC2
ENST00000394048	ESYT1
ENST00000394077	RPL24
ENST00000394110	PPP2R5D
ENST00000394114	CASC3
ENST00000394126	MED24
ENST00000394127	MED24
ENST00000394128	MED24
ENST00000394163	ZNF655
ENST00000394182	MMP19
ENST00000394199	NEK6
ENST00000394214	RPL18AP3
ENST00000394224	SIPA1
ENST00000394227	SIPA1
ENST00000394229	ITGA7
ENST00000394230	ITGA7
ENST00000394250	STARD3
ENST00000394275	UNC45A
ENST00000394374	MEN1
ENST00000394376	MEN1
ENST00000394457	AHSA2
ENST00000394580	RPL36
ENST00000394765	UBXN6
ENST00000394773	EML3
ENST00000394776	EML3
ENST00000394783	GLT8D1
ENST00000394799	GNL3
ENST00000394850	TTC7A
ENST00000394867	MAP2K2
ENST00000394869	GIT1
ENST00000394888	CPSF7
ENST00000394906	FLOT2
ENST00000394908	FLOT2
ENST00000394963	SMARCD1
ENST00000394997	HIF1A
ENST00000394998	STX4
ENST00000395006	TMBIM6
ENST00000395044	VDAC1
ENST00000395047	VDAC1
ENST00000395095	FZR1
ENST00000395117	RASSF1
ENST00000395119	EEF1D
ENST00000395126	RASSF1
ENST00000395141	LMBR1L
ENST00000395290	CELF1
ENST00000395292	CELF1
ENST00000395310	SEC31A
ENST00000395331	ASL
ENST00000395332	ASL
ENST00000395338	AMT
ENST00000395443	QRICH1
ENST00000395462	DALRD3
ENST00000395496	AGPAT1
ENST00000395497	AGPAT1
ENST00000395499	AGPAT1
ENST00000395547	ATXN2L
ENST00000395554	IARS
ENST00000395574	DGKZ
ENST00000395631	FERMT2
ENST00000395634	NREP
ENST00000395698	NCAPH2
ENST00000395701	NCAPH2
ENST00000395728	EHMT2
ENST00000395739	TOM1L2
ENST00000395751	SREBF1
ENST00000395756	SREBF1
ENST00000395757	SREBF1
ENST00000395764	MAPK11
ENST00000395788	C6orf48
ENST00000395789	C6orf48
ENST00000395799	TNRC6A
ENST00000395808	MED16
ENST00000395850	CD59
ENST00000395962	ELAC2
ENST00000396050	EDA2R
ENST00000396070	RPL30
ENST00000396183	CTNNB1
ENST00000396185	CTNNB1
ENST00000396239	MYH10
ENST00000396281	ZMYND8
ENST00000396303	CYB5R3
ENST00000396393	PSMA1
ENST00000396394	PSMA1
ENST00000396410	PDXDC1
ENST00000396420	POMGNT1
ENST00000396515	ABCF1
ENST00000396725	P3H3
ENST00000396741	CYTH3
ENST00000396758	DPH2
ENST00000396763	PQBP1
ENST00000396795	ZNF384
ENST00000396799	ZNF384
ENST00000396801	ZNF384
ENST00000396894	FTSJ1
ENST00000396916	HCFC1R1
ENST00000397011	EIF3B
ENST00000397086	RNPS1
ENST00000397111	CARS
ENST00000397114	CARS
ENST00000397120	AP1G2
ENST00000397132	TULP3
ENST00000397238	AGAP3
ENST00000397241	TTLL3
ENST00000397281	REPIN1
ENST00000397370	RBM39
ENST00000397375	MRPS34
ENST00000397410	AKAP8L
ENST00000397416	ROMO1
ENST00000397440	PRMT5
ENST00000397441	PRMT5
ENST00000397449	RAI14
ENST00000397498	ARL16
ENST00000397582	RASSF7
ENST00000397583	RASSF7
ENST00000397594	HRAS
ENST00000397596	HRAS
ENST00000397604	RNH1
ENST00000397614	RNH1
ENST00000397615	RNH1
ENST00000397708	MCM3AP
ENST00000397718	PLEKHM1P1
ENST00000397722	NME4
ENST00000397736	TXNRD1
ENST00000397871	THOC5
ENST00000397872	THOC5
ENST00000397873	THOC5
ENST00000397890	CRMP1
ENST00000398022	TM9SF4
ENST00000398078	PDXK
ENST00000398081	PDXK
ENST00000398085	PDXK
ENST00000398123	ADD1
ENST00000398125	ADD1
ENST00000398129	ADD1
ENST00000398148	KHSRP
ENST00000398294	CREBZF
ENST00000398319	CABIN1
ENST00000398335	SEC16A
ENST00000398422	CCT7
ENST00000398506	MEIS1
ENST00000398519	CSNK1D
ENST00000398558	MFSD12
ENST00000398645	KDM2A
ENST00000398665	DOT1L
ENST00000398712	SHARPIN
ENST00000398831	PPIL2
ENST00000399010	TTC3
ENST00000399017	TTC3
ENST00000399032	CCT7
ENST00000399039	CTNND1
ENST00000399050	CTNND1
ENST00000399199	PPP1R18
ENST00000399219	PMPCA
ENST00000399304	FERMT2
ENST00000399306	CTNS
ENST00000399379	AMT
ENST00000399409	RABGGTA
ENST00000399466	NOP2
ENST00000399506	DLG4
ENST00000399510	DLG4
ENST00000399686	SETD5
ENST00000399972	WASHC1
ENST00000400050	MTCL1
ENST00000400053	PTPRM
ENST00000400060	PTPRM
ENST00000400137	FKBP1A
ENST00000400151	PCGF3
ENST00000400269	C20orf96
ENST00000400299	SELENOM
ENST00000400337	COL18A1
ENST00000400362	BX322557.10
ENST00000400461	FER1L4
ENST00000400465	FER1L4
ENST00000400580	NOP2
ENST00000400773	FBLIM1
ENST00000400780	HSF1
ENST00000400830	ATAD3A
ENST00000400913	PLEKHG5
ENST00000400915	PLEKHG5
ENST00000400922	NADK
ENST00000400928	SCNN1D
ENST00000401084	CAPZB
ENST00000401769	CARS
ENST00000401952	DLGAP4
ENST00000402131	SERF2
ENST00000402198	SETD5
ENST00000402229	PACSIN2
ENST00000402285	RPS27A
ENST00000402395	SELENOM
ENST00000402438	CYB5R3
ENST00000402466	SETD5
ENST00000402554	NDEL1
ENST00000402615	AKT1
ENST00000402676	AKAP12
ENST00000402686	POMT1
ENST00000402965	SLC52A2
ENST00000403000	CYHR1
ENST00000403184	COMT
ENST00000403276	CSNK1D
ENST00000403313	TXN2
ENST00000403396	MRNIP
ENST00000403425	SERF2
ENST00000403496	MTMR9LP
ENST00000403525	CAD
ENST00000403542	RBM39
ENST00000403710	COMT
ENST00000403744	PACSIN2
ENST00000404072	PICK1
ENST00000404172	GSTT2B
ENST00000404537	OBSL1
ENST00000404574	SMTN
ENST00000404735	RPS27A
ENST00000404767	INTS1
ENST00000404798	SUPT7L
ENST00000404875	POMT1
ENST00000404970	VAMP2
ENST00000405068	EXOC7
ENST00000405140	CLU
ENST00000405147	GGA1
ENST00000405315	NUCB1
ENST00000405356	NOLC1
ENST00000405491	SUPT7L
ENST00000405525	TSPAN17
ENST00000405570	CTNNB1
ENST00000405575	EXOC7
ENST00000405822	CABIN1
[truncated: 9,188 more rows]
