# Supplementary material for: HebbPlot: an intelligent tool for learning and visualizing chromatin mark signatures
Source: BMC Bioinformatics. 2018 Sep 3;19:310. doi: 10.1186/s12859-018-2312-1 (PMC6122555; doi:10.1186/s12859-018-2312-1)
Supplement: Supplementary file 6 — Gene identifiers. This compressed file (.tar.gz) includes identifiers of nine groups of genes divided according to their gene expression levels in IMR90. (TAR 428 kb) [file 12859_2018_2312_MOESM6_ESM.tar › file7/3-IdForGenes.txt]

ENST00000003607	POLDIP2
ENST00000006777	RHBDD2
ENST00000007510	ARHGAP33
ENST00000013807	ERCC1
ENST00000017003	XYLT2
ENST00000022615	VDAC3
ENST00000025399	STRAP
ENST00000034275	RANBP3
ENST00000052569	GOPC
ENST00000052754	DCN
ENST00000054950	RCN1
ENST00000064778	FAM168A
ENST00000075120	SLC2A3
ENST00000156825	MBD3
ENST00000160740	CIC
ENST00000160827	KIF22
ENST00000164227	BCL3
ENST00000165086	NPIPB4
ENST00000166534	P4HA2
ENST00000170168	REXO1
ENST00000171111	KEAP1
ENST00000171887	TNS1
ENST00000193029	MOK
ENST00000199389	EIF2AK1
ENST00000199706	MRPL28
ENST00000203556	GMIP
ENST00000205194	NAT14
ENST00000206451	PSME1
ENST00000206542	OSGEP
ENST00000215071	PSMD8
ENST00000215375	ATP5D
ENST00000215570	TIMM13
ENST00000215941	ANKRD54
ENST00000216014	KDELR3
ENST00000216038	RTCB
ENST00000216039	JOSD1
ENST00000216064	SUN2
ENST00000216085	RHBDD3
ENST00000216121	NIPSNAP1
ENST00000216194	ADSL
ENST00000216254	ACO2
ENST00000216267	BRD1
ENST00000216554	EIF5
ENST00000216877	PTPRA
ENST00000217131	CTSZ
ENST00000217224	ARFRP1
ENST00000217456	APMAP
ENST00000218328	HUWE1
ENST00000218789	ARHGEF7
ENST00000219169	NUTF2
ENST00000219251	ACD
ENST00000219252	POLR2C
ENST00000219343	SLC7A6
ENST00000219431	MPG
ENST00000219481	DECR2
ENST00000219638	UBFD1
ENST00000219782	MAZ
ENST00000219789	CDIPT
ENST00000219794	BCKDK
ENST00000220003	CSK
ENST00000220959	UBR5
ENST00000221265	PAF1
ENST00000221266	PAF1
ENST00000221363	MAN2B1
ENST00000221431	SARS2
ENST00000221543	TBC1D17
ENST00000221784	PDCD5
ENST00000221801	FBL
ENST00000221856	FSD1
ENST00000221905	ARHGAP33
ENST00000222125	CAPS
ENST00000222256	RAB3A
ENST00000222284	TMEM147
ENST00000222307	KXD1
ENST00000222388	ABCF2
ENST00000222673	OGDH
ENST00000222726	HOXA5
ENST00000222812	STX1A
ENST00000223210	ZNF862
ENST00000223215	MEST
ENST00000223361	POLD2
ENST00000223423	PTGS1
ENST00000223865	TBC1D13
ENST00000224862	FBXL15
ENST00000225525	TAX1BP3
ENST00000225609	PIGL
ENST00000225729	DRG2
ENST00000225742	SMARCD2
ENST00000226253	ALDOC
ENST00000226760	WFS1
ENST00000227471	UNC93B1
ENST00000228264	DDX11
ENST00000228329	DCN
ENST00000228463	SELPLG
ENST00000228495	KCTD10
ENST00000228515	CSRNP2
ENST00000229390	SRSF9
ENST00000229405	ZNF76
ENST00000229812	STK38
ENST00000229854	MCM3
ENST00000230354	TBP
ENST00000230459	COX7A2
ENST00000230771	HARS2
ENST00000231572	RARS
ENST00000232014	BCL6
ENST00000232375	PFKFB4
ENST00000232501	NPRL2
ENST00000232508	CYB561D2
ENST00000232854	HEMK1
ENST00000232974	ZBTB47
ENST00000232978	NKTR
ENST00000233121	MAPRE3
ENST00000233330	RTKN
ENST00000233545	MPV17
ENST00000234800	SLC35E2B
ENST00000236017	APH1A
ENST00000236342	DHDDS
ENST00000238477	ALG2
ENST00000238647	IRF2BPL
ENST00000239944	SERP1
ENST00000240095	SLC39A14
ENST00000241600	MRPS2
ENST00000242059	SCRN1
ENST00000242248	POLM
ENST00000242285	CLTA
ENST00000242577	DYNLL1
ENST00000242783	PKN1
ENST00000243563	SNRPA
ENST00000244426	FBXO9
ENST00000245479	SOX9
ENST00000245552	NT5C
ENST00000245564	MSTO1
ENST00000245816	CLPP
ENST00000245857	RPL23
ENST00000246032	STK35
ENST00000246194	RALY
ENST00000246489	KLC1
ENST00000246802	GLTSCR2
ENST00000246912	MLX
ENST00000247001	SUGP1
ENST00000247003	DDX49
ENST00000247970	PIN1
ENST00000248484	TNFRSF19
ENST00000248879	DGCR6L
ENST00000248975	YWHAH
ENST00000249014	CDC42EP1
ENST00000249130	SULT4A1
ENST00000249396	SIRT2
ENST00000249910	MBD4
ENST00000250113	FXR2
ENST00000250405	BCL2L2
ENST00000250489	TMEM55B
ENST00000251722	USP40
ENST00000251758	DDX11
ENST00000251879	RIC1
ENST00000251993	KIAA0930
ENST00000252050	CUL9
ENST00000252100	TMCO6
ENST00000252115	POLDIP3
ENST00000252329	PSMG3
ENST00000252440	ECSIT
ENST00000252444	LDLR
ENST00000252542	SAFB2
ENST00000252603	PGLS
ENST00000252711	NDUFA10
ENST00000252809	GDF15
ENST00000253001	LSM14B
ENST00000253099	MRPL4
ENST00000253122	SLC6A8
ENST00000253382	ACSS2
ENST00000253458	GSE1
ENST00000253686	MRPS25
ENST00000253928	FLYWCH1
ENST00000254322	DNAJB1
ENST00000254630	PTCD3
ENST00000254928	ERAL1
ENST00000255175	SERINC3
ENST00000255486	STARD13
ENST00000255608	BTBD2
ENST00000255681	MACROD1
ENST00000256194	MICAL2
ENST00000256463	BRK1
ENST00000256644	LAMTOR5
ENST00000256646	NOTCH2
ENST00000256854	NARS
ENST00000256951	EMP1
ENST00000256996	DDB2
ENST00000257070	ADGRB2
ENST00000257290	PDGFRA
ENST00000257497	ANXA1
ENST00000257829	NAT10
ENST00000257904	CDK4
ENST00000257909	TROAP
ENST00000258157	KLHL36
ENST00000258200	FBXL8
ENST00000258424	COX5B
ENST00000258530	APPL2
ENST00000258770	TBRG4
ENST00000258955	RSAD1
ENST00000259043	TRA2B
ENST00000259324	LRRC8A
ENST00000260600	ADCY3
ENST00000260643	PREB
ENST00000261443	CSDE1
ENST00000261489	TSC22D1
ENST00000261509	PALLD
ENST00000261674	SFSWAP
ENST00000261700	C14orf166
ENST00000261741	RBM19
ENST00000261918	SEMA7A
ENST00000262031	RBMS2
ENST00000262112	ARHGEF10
ENST00000262133	RBL2
ENST00000262144	WDR59
ENST00000262213	TRAM1
ENST00000262325	AP2B1
ENST00000262375	DNAJA3
ENST00000262428	COTL1
ENST00000262482	RNF167
ENST00000262507	COQ9
ENST00000262633	RBM42
ENST00000262713	AJUBA
ENST00000262722	FBLN1
ENST00000262765	QRICH2
ENST00000262815	MAU2
ENST00000262816	MAU2
ENST00000262854	HUWE1
ENST00000262890	PAFAH1B3
ENST00000263025	MAPK3
ENST00000263207	ARVCF
ENST00000263212	PPM1F
ENST00000263245	ARFGAP3
ENST00000263367	HNRNPUL1
ENST00000263381	WIZ
ENST00000263383	ILVBL
ENST00000263384	FAM32A
ENST00000263556	P4HA1
ENST00000263574	APLP2
ENST00000263776	ACCS
ENST00000263854	RETSAT
ENST00000263895	RND3
ENST00000264028	ARCN1
ENST00000264079	MCOLN1
ENST00000264187	NID1
ENST00000264258	RPL31
ENST00000264265	LXN
ENST00000264335	YWHAE
ENST00000264546	FRMD4A
ENST00000264607	ASB1
ENST00000264649	ATP6V0A1
ENST00000264657	STAT3
ENST00000264670	NSUN2
ENST00000264904	USO1
ENST00000264938	SLC9A3
ENST00000265093	ATP6V0E1
ENST00000265284	TLE4
ENST00000265316	ABCB6
ENST00000265371	NRP1
ENST00000265447	ANXA11
ENST00000265560	USP4
ENST00000265562	PTPN23
ENST00000265565	SCAP
ENST00000265806	R3HCC1
ENST00000266070	DIDO1
ENST00000266071	DIDO1
ENST00000266079	PRPF6
ENST00000266252	RNF185
ENST00000266987	TARBP2
ENST00000267406	CBLN3
ENST00000267935	COMMD4
ENST00000268035	IGF1R
ENST00000268171	FURIN
ENST00000268314	ARMC5
ENST00000268379	UQCRC2
ENST00000268605	NOL3
ENST00000268668	NDUFB10
ENST00000269122	CLTC
ENST00000269349	EIF4A3
ENST00000269534	NT5C3B
ENST00000269701	AKAP8
ENST00000270162	SIK1
ENST00000270225	SAE1
ENST00000270361	CAPN10
ENST00000270364	CAPN10
ENST00000270517	ECSIT
ENST00000270538	TIMM44
ENST00000270708	WRAP73
ENST00000271651	CTSK
ENST00000271688	CERS2
ENST00000271836	ADAM15
ENST00000271850	TPM3
ENST00000272227	PDIA6
ENST00000272298	CALM2
ENST00000272402	CIAO1
ENST00000272430	RTKN
ENST00000272438	TEX261
ENST00000273062	CTDSP1
ENST00000273158	SLC25A38
ENST00000273317	LIMD1
ENST00000273580	TMEM44
ENST00000273610	UCN2
ENST00000273783	EIF2B5
ENST00000274203	MYO10
ENST00000274242	RPL37
ENST00000274311	PELO
ENST00000274376	RASA1
ENST00000274787	HIGD2A
ENST00000275364	GNA12
ENST00000275603	CCT6A
ENST00000275607	SUMF2
ENST00000275729	SLC12A9
ENST00000276033	SLC16A2
ENST00000276898	RIC1
ENST00000276935	ADAMTSL1
ENST00000277165	FAM120A
ENST00000277458	ASB6
ENST00000277459	ASB6
ENST00000277465	CIZ1
ENST00000277541	NOTCH1
ENST00000277900	ADD3
ENST00000278422	TMX2
ENST00000278426	SLC43A1
ENST00000278671	LAMTOR1
ENST00000278756	APLP2
ENST00000278886	NINL
ENST00000278951	SIDT2
ENST00000279068	LSM14B
ENST00000279069	LSM14B
ENST00000279281	VPS51
ENST00000280193	VEGFC
ENST00000280326	CCT5
ENST00000280551	SEC24D
ENST00000280606	PRSS53
ENST00000281187	VPS26B
ENST00000281821	EPHA4
ENST00000281830	KCNE4
ENST00000282041	EPG5
ENST00000282050	ATP5A1
ENST00000282120	TGOLN2
ENST00000282561	GJA1
ENST00000283415	LPCAT1
ENST00000283474	UBALD1
ENST00000283628	UBP1
ENST00000283629	UBP1
ENST00000283977	PGM3
ENST00000284384	PRKCA
ENST00000285071	FLCN
ENST00000285124	PPP4R1
ENST00000285238	ABCC3
ENST00000285908	BOD1
ENST00000286201	FZD7
ENST00000287169	ZDHHC5
ENST00000287226	NPTN
ENST00000287468	FBRS
ENST00000287507	BCKDK
ENST00000287844	ABCF2
ENST00000288050	PDPR
ENST00000288111	DHRS1
ENST00000288400	CREB3L1
ENST00000288607	PSMG3
ENST00000289816	ZNF276
ENST00000289952	SLC39A14
ENST00000290158	KPNB1
ENST00000290231	NCOA5
ENST00000290341	IGF2BP1
ENST00000290524	RFX5
ENST00000290663	MED8
ENST00000290846	TRMU
ENST00000291634	FAM207A
ENST00000291705	PRMT2
ENST00000291900	ZER1
ENST00000292363	RNF126
ENST00000292475	ATP5J2
ENST00000292778	YDJC
ENST00000293195	FDXR
ENST00000293208	SAP30BP
ENST00000293748	SYNGAP1
ENST00000293760	LEMD2
ENST00000294179	STX5
ENST00000294309	TPCN2
ENST00000294401	DNAJC11
ENST00000294576	C1orf159
ENST00000294599	MEGF6
ENST00000294623	FUBP1
ENST00000295598	ATP1A1
ENST00000295702	SSR2
ENST00000295704	RNF25
ENST00000295750	ABCB6
ENST00000295754	TGFBR2
ENST00000295760	FBLN2
ENST00000295761	FBLN2
ENST00000295802	RETSAT
ENST00000295981	IL17RC
ENST00000296031	CXCL2
ENST00000296325	LRPAP1
ENST00000296487	PPM1M
ENST00000296550	DCLK2
ENST00000296674	RPS23
ENST00000296800	PRKAA1
ENST00000297071	TRA2A
ENST00000297350	TNFRSF11B
ENST00000297504	ABCB8
ENST00000297689	NFIL3
ENST00000297788	CCDC136
ENST00000298090	FAM122B
ENST00000298428	SEC61A2
ENST00000298510	PRDX3
ENST00000298552	TSC1
ENST00000298585	ZMYND19
ENST00000299092	GPR176
ENST00000299173	ZFYVE19
ENST00000299206	POLL
ENST00000299402	APBB1
ENST00000299424	TAF10
ENST00000299427	TPP1
ENST00000299505	KIAA0355
ENST00000299506	TUB
ENST00000299736	CENPV
ENST00000299759	RRAD
ENST00000300093	PLK1
ENST00000300181	TSC22D4
ENST00000300408	PHB
ENST00000300469	DYNLRB1
ENST00000300658	PGAP3
ENST00000300853	ERCC1
ENST00000301012	MVD
ENST00000301030	ANKRD11
ENST00000301067	KMT2D
ENST00000301284	CTB-50L17.10
ENST00000301327	MFSD3
ENST00000301455	ANGPTL4
ENST00000301458	CD320
ENST00000301599	TMEM88
ENST00000301634	TK1
ENST00000301724	MLST8
ENST00000301725	MLST8
ENST00000301788	POLR2G
ENST00000301810	ACAA1
ENST00000302176	DCLK2
ENST00000302206	TPM3
ENST00000302217	MAP4K4
ENST00000302262	GAA
ENST00000302351	ENC1
ENST00000302631	SCAMP3
ENST00000303277	TMEM129
ENST00000303320	DCN
ENST00000303354	SCN9A
ENST00000303569	CRTC2
ENST00000304004	POLR1C
ENST00000304267	SEC61A2
ENST00000304283	ANKS3
ENST00000304332	H2AFY
ENST00000304516	INO80E
ENST00000304751	RP11-266K4.9
ENST00000304800	TMEM208
ENST00000304842	TPST1
ENST00000304895	GUSB
ENST00000304921	RPS7
ENST00000305123	IRS1
ENST00000305135	YEATS2
ENST00000305218	STIP1
ENST00000305232	SIRT6
ENST00000305253	TUB
ENST00000305476	SEMA4C
ENST00000305557	RTKN
ENST00000305690	GLYCTK
ENST00000305762	CAMK2G
ENST00000306005	BDKRB2
ENST00000306014	DDX54
ENST00000306061	MT1E
ENST00000306107	ALCAM
ENST00000306353	TMEM150A
ENST00000306384	VAMP5
ENST00000306433	POLR3D
ENST00000306688	LRRC45
ENST00000306773	NPTX1
ENST00000307116	P4HA1
ENST00000307149	COG7
ENST00000307300	NDUFA10
ENST00000307365	DDIT4
ENST00000307422	MRPL4
ENST00000307630	YWHAG
ENST00000307741	THOP1
ENST00000307790	ASCC2
ENST00000307826	MGAT1
ENST00000307980	RAD9A
ENST00000308025	DDX23
ENST00000308103	STAG3L3
ENST00000308158	PHYKPL
ENST00000308344	CLDN15
ENST00000308418	RNASEH2C
ENST00000308527	SNX33
ENST00000308639	RELA
ENST00000308768	KCTD13
ENST00000308982	ACAD9
ENST00000309035	CTBP2
ENST00000309295	EHBP1L1
ENST00000309366	FKBP2
ENST00000309470	CSK
ENST00000309519	B4GALT2
ENST00000309546	LIME1
ENST00000309577	CHD4
ENST00000309649	RNF146
ENST00000309657	RCE1
ENST00000309777	TMEM234
ENST00000309828	EIF3F
ENST00000309862	PGAP3
ENST00000309909	FBXW8
ENST00000310137	RBM14
ENST00000310144	PSMC5
ENST00000310271	ALAS1
ENST00000310325	CTSF
ENST00000310346	TBX5
ENST00000310574	SLC5A6
ENST00000310604	DCAKD
ENST00000310858	TNS1
ENST00000310955	CDC20
ENST00000311051	APBB1
ENST00000311086	BOD1
ENST00000311227	TEAD2
ENST00000311320	RIN1
ENST00000311635	FBXO31
ENST00000311669	ADPGK
ENST00000311672	UQCRH
ENST00000311893	ISCU
ENST00000311956	ARHGAP1
ENST00000312175	BANF1
ENST00000312352	PFKM
ENST00000312391	LAS1L
ENST00000312419	POLD4
ENST00000312469	H2AFY
ENST00000312629	RPS6KB2
ENST00000312678	AP2B1
ENST00000312783	AURKA
ENST00000312838	RNF166
ENST00000312962	KRI1
ENST00000312970	TPM3
ENST00000312990	CDK4
ENST00000313028	PARP10
ENST00000313059	PARP10
ENST00000313236	TMEM25
ENST00000313288	TACC3
ENST00000313468	NDUFS8
ENST00000313485	MPRIP
ENST00000313486	PITPNA
ENST00000313552	ING5
ENST00000313766	FAM20C
ENST00000313929	GBAP1
ENST00000314045	DDX54
ENST00000314167	GAK
ENST00000314425	ZMYM3
ENST00000314471	SAMD4B
ENST00000314616	SUPT6H
ENST00000314666	PFAS
ENST00000314728	EPN2
ENST00000314737	ARHGAP33
ENST00000314891	LPCAT4
ENST00000315013	EXOC3
ENST00000315127	EDC3
ENST00000315174	ARHGEF11
ENST00000315274	MMP1
ENST00000315366	ARSJ
ENST00000315869	TFE3
ENST00000316356	SYTL2
ENST00000316358	ZNF133
ENST00000316664	TNK2
ENST00000316721	MTX1
ENST00000316881	TRIM25
ENST00000316924	KLC2
ENST00000316937	C7orf43
ENST00000317133	ARHGEF7
ENST00000317216	EGR3
ENST00000317368	AP1B1
ENST00000317502	MTG1
ENST00000318158	GRHPR
ENST00000318266	PTPRA
ENST00000318424	CD276
ENST00000318443	CD276
ENST00000318522	EML4
ENST00000318622	RHBDD2
ENST00000318711	DIP2A
ENST00000318753	LRRC75B
ENST00000318999	ATAT1
ENST00000319004	GEMIN4
ENST00000319023	NADSYN1
ENST00000319027	ATAT1
ENST00000319033	ALG2
ENST00000319084	ZBTB48
ENST00000319172	TMEM39A
ENST00000319211	F2R
ENST00000319380	UBE2O
ENST00000319543	ARFGAP2
ENST00000319769	B4GALT3
ENST00000319854	SHROOM1
ENST00000319942	RABGGTB
ENST00000320017	SCAP
ENST00000320084	HNRNPC
ENST00000320095	METRNL
ENST00000320481	ARHGAP21
ENST00000320547	PRRC2B
ENST00000320658	CHRM2
ENST00000320785	KIF1C
ENST00000320895	CLPTM1L
ENST00000320912	MRFAP1
ENST00000320927	CLPTM1L
ENST00000321265	NUDC
ENST00000321805	UBE2D3
ENST00000321897	VARS2
ENST00000321949	CRTC1
ENST00000322028	POLR2L
ENST00000322060	PUS1
ENST00000322238	XPNPEP1
ENST00000322266	MAPK3
ENST00000322310	SSNA1
ENST00000322326	IFT20
ENST00000322428	MAF1
ENST00000322635	CAMK2G
ENST00000322680	CAMK2G
ENST00000322813	FAM214B
ENST00000322941	HIC1
ENST00000322945	MAZ
ENST00000322989	RPS15A
ENST00000323144	TPM3
ENST00000323347	SMARCD2
ENST00000323544	PLEKHO2
ENST00000323557	FBXO9
ENST00000323588	PPM1M
ENST00000323594	PHYKPL
ENST00000323786	COG4
ENST00000323825	DUSP10
ENST00000323848	SRRM1
ENST00000323981	TAF1D
ENST00000324093	PLXND1
ENST00000324194	SLC25A36
ENST00000324219	MAP4K4
ENST00000324225	SIDT2
ENST00000324228	ARFRP1
ENST00000324544	CIZ1
ENST00000324666	FAM193A
ENST00000324685	RNF40
ENST00000324803	CRIPAK
ENST00000324822	PLSCR3
ENST00000324856	ARID1A
ENST00000324862	PRPF3
ENST00000325000	RPL10P16
ENST00000325222	CUL1
ENST00000325279	KLHL36
ENST00000325333	ZNF580
ENST00000325721	CIZ1
ENST00000325845	PDXDC2P
ENST00000325954	RNF10
ENST00000326132	RNF185
ENST00000326134	MROH1
ENST00000326153	GTPBP6
ENST00000326197	SCMH1
ENST00000326335	CUL4A
ENST00000326631	PLEKHJ1
ENST00000326654	ERGIC1
ENST00000326840	DCBLD2
ENST00000326857	DCBLD2
ENST00000327697	RNF123
ENST00000327858	FBLN1
ENST00000327883	ADAMTSL1
ENST00000327949	HEXDC
ENST00000328159	TPM3
ENST00000328268	CRELD2
ENST00000328270	TNRC18
ENST00000328273	PHKG2
ENST00000328703	HAX1
ENST00000328771	DHX34
ENST00000328850	FES
ENST00000328916	C1S
ENST00000328965	OAF
ENST00000329493	C19orf71
ENST00000329673	FBXL7
ENST00000329713	MEX3B
ENST00000329908	IST1
ENST00000329967	SIVA1
ENST00000329992	ATAT1
ENST00000330062	IDH2
ENST00000330083	ATAT1
ENST00000330115	TMEM44
ENST00000330188	TPM3
ENST00000330439	MT1E
ENST00000330452	PRKCD
ENST00000330459	KPNA2
ENST00000330475	ADAMTSL5
ENST00000330736	ANKRD11
ENST00000330836	DDX24
ENST00000330884	SULT4A1
ENST00000331559	MEIS3
ENST00000331569	ZNF703
ENST00000331758	SS18L1
ENST00000331886	DGKA
ENST00000332127	ZC3H11A
ENST00000332503	HOXB4
ENST00000332592	DCUN1D2
ENST00000332707	XPOT
ENST00000332885	GEMIN8
ENST00000333055	MGAT1
ENST00000333167	ACAA1
ENST00000333371	VPS33B
ENST00000333488	PALLD
ENST00000333552	RALY
ENST00000333602	TNK2
ENST00000333646	MED12
ENST00000333936	FAM120A
ENST00000334163	POLR3C
ENST00000334462	TMEM150A
ENST00000334494	PRMT2
ENST00000334553	KLC1
ENST00000334782	SUGP1
ENST00000334808	CTBP2
ENST00000335195	POLM
ENST00000335214	PES1
ENST00000335503	CCT6A
ENST00000335509	TPCN1
ENST00000335742	PALLD
ENST00000335895	BTF3
ENST00000335999	NCKAP5L
ENST00000336053	HNRNPC
ENST00000336104	NINL
ENST00000336156	KIAA0930
ENST00000336325	ACSS2
ENST00000336440	ZFP36L1
ENST00000336455	ZFYVE19
ENST00000336798	SDC3
ENST00000336868	NXN
ENST00000336934	STARD13
ENST00000336990	PRELID3A
ENST00000337014	HEXDC
ENST00000337195	CTBP2
ENST00000337491	SIRT6
ENST00000337495	SCMH1
ENST00000337516	ANKLE2
ENST00000337737	DTX3
ENST00000337738	PTPA
ENST00000338134	KPTN
ENST00000338145	UBE2D3
ENST00000338167	APLP2
ENST00000338231	SEPT7P2
ENST00000338244	SLC23A2
ENST00000338291	ISCU
ENST00000338343	FBXL19
ENST00000338369	FIBP
ENST00000338560	TRPV2
ENST00000338711	FAM86FP
ENST00000338761	TMEM120A
ENST00000338779	MTSS1L
ENST00000338797	CRTC1
ENST00000338825	EIF4EBP1
ENST00000338995	COMMD4
ENST00000339151	KIF18B
ENST00000339217	TCEA2
ENST00000339310	POLL
ENST00000339385	UBE2J2
ENST00000339394	SDC3
ENST00000339411	ZNF76
ENST00000339436	SRSF3
ENST00000339438	CSDE1
ENST00000339507	PRMT7
ENST00000339556	S100A13
ENST00000339677	POLDIP3
ENST00000340067	KCTD21
ENST00000340099	DOK4
ENST00000340192	ERCC1
ENST00000340342	CTSL
ENST00000340510	LINC00265
ENST00000340578	RANBP3
ENST00000340802	PFKM
ENST00000340840	TRERF1
ENST00000340893	FAM120A
ENST00000340923	FBLN1
ENST00000340950	NFKBID
ENST00000340990	ADIPOR1
ENST00000341071	BSDC1
ENST00000341259	SH2B3
ENST00000341372	TPM3
ENST00000341394	CAPRIN1
ENST00000341400	NPIPB4
ENST00000341441	MEST
ENST00000341485	TPM3
ENST00000341516	DCAF5
ENST00000341550	ING4
ENST00000341657	ANKFY1
ENST00000341712	MPRIP
ENST00000341942	LAMTOR4
ENST00000342020	CTSL
ENST00000342160	HUWE1
ENST00000342190	SUMF2
ENST00000342216	PKN1
ENST00000342222	IKBKB
ENST00000342294	TRA2B
ENST00000342295	RBPJ
ENST00000342312	ADSL
ENST00000342320	RBPJ
ENST00000342350	DCAKD
ENST00000342374	SERINC3
ENST00000342409	FRMD4A
ENST00000342505	JAK1
ENST00000342645	HIPK2
ENST00000342902	MICAL2
ENST00000342989	BRD1
ENST00000343004	FAM122B
ENST00000343106	UBE2D3
ENST00000343150	CTSL
ENST00000343218	DPYSL3
ENST00000343411	MBTPS1
ENST00000343484	TCEA2
ENST00000343575	CXCL12
ENST00000343619	ATP6V0A1
ENST00000343800	SRPX
ENST00000343818	PYCR2
ENST00000344269	ARVCF
ENST00000344312	STARD13
ENST00000344461	TMEM234
ENST00000344592	FLYWCH1
ENST00000344626	SMARCA4
ENST00000344843	MRPL20
ENST00000344877	ANAPC11
ENST00000345046	BCAP31
ENST00000345057	TRADD
ENST00000345330	NPTN
ENST00000345363	LTB4R
ENST00000345434	FHL1
ENST00000345519	CLTA
ENST00000345598	APLP2
ENST00000345660	GUSB
ENST00000345843	RBPJ
ENST00000345851	TRIM3
ENST00000345896	CERS2
ENST00000346322	MYLK
ENST00000346403	SNRPN
ENST00000346833	MLX
ENST00000347048	PTPA
ENST00000347067	SIVA1
ENST00000347147	TMEM44
ENST00000347343	AURKA
ENST00000347370	UBE2J2
ENST00000347454	EIF2B4
ENST00000347486	SUPT6H
ENST00000347697	EPN2
ENST00000347699	MAP4K4
ENST00000347839	KLC1
ENST00000348141	PTPA
ENST00000348160	RBPJ
ENST00000348225	PTN
ENST00000348298	UBE2J2
ENST00000348497	PRMT7
ENST00000348520	KLC1
ENST00000348657	POLDIP3
ENST00000348697	FBLN1
ENST00000349311	UBE2D3
ENST00000349363	DNAJC11
ENST00000349431	UBE2J2
ENST00000349716	TBX5
ENST00000349830	ARHGEF10
ENST00000349945	NFAT5
ENST00000350198	MAP4K4
ENST00000350435	UBE2D3
ENST00000350437	DDX11
ENST00000350498	PDAP1
ENST00000350669	LDHB
ENST00000350878	MAP4K4
ENST00000351217	NPTN
ENST00000351293	CAMK2G
ENST00000351328	CS
ENST00000351487	UPF3A
ENST00000351842	USP4
ENST00000352127	XRCC3
ENST00000352210	PPOX
ENST00000352303	PSMD13
ENST00000352456	HNRNPUL1
ENST00000352614	NFKBID
ENST00000352879	CAPN10
ENST00000353024	TUFT1
ENST00000353234	ANKS6
ENST00000353704	CREB3
ENST00000353904	ZMYM3
ENST00000354050	PLTP
ENST00000354064	TMEM25
ENST00000354082	CAPN10
ENST00000354161	SLC12A9
ENST00000354200	TBC1D20
ENST00000354209	PRKAA1
ENST00000354284	TMEM25
ENST00000354325	TRERF1
ENST00000354436	NFAT5
ENST00000354495	CUL9
ENST00000354547	COL13A1
ENST00000354566	SYTL2
ENST00000354618	THRAP3
ENST00000354636	HMGA2
ENST00000354665	DIDO1
ENST00000354694	PES1
ENST00000354773	GLYCTK
ENST00000354792	MYLK
ENST00000354858	AK2
ENST00000355007	PTPA
ENST00000355150	KANK2
ENST00000355296	DNAJA3
ENST00000355341	ZFYVE19
ENST00000355379	SCAMP3
ENST00000355423	SAP30BP
ENST00000355476	RBPJ
ENST00000355531	AFG3L1P
ENST00000355585	SYNJ2
ENST00000355603	STIP1
ENST00000355621	UBE2H
ENST00000355653	VAT1
ENST00000355680	PRMT2
ENST00000355765	PRPF39
ENST00000355867	SVIL
ENST00000355956	ADAM15
ENST00000356015	AP1B1
ENST00000356058	ABCB8
ENST00000356080	ADD3
ENST00000356090	NCDN
ENST00000356147	PTPRA
ENST00000356166	FBRS
ENST00000356206	ENTPD4
ENST00000356219	NCOR2
ENST00000356340	COL13A1
ENST00000356360	PICALM
ENST00000356404	PITPNM1
ENST00000356432	MPG
ENST00000356467	FAM168A
ENST00000356487	GPI
ENST00000356575	MEGF6
ENST00000356634	KDM1A
ENST00000356799	RNF146
ENST00000356836	B4GALT2
ENST00000356951	PRDX3
ENST00000356955	ADAM15
ENST00000357008	CHD4
ENST00000357048	CAPN10
ENST00000357156	DYNLRB1
ENST00000357186	MPV17
ENST00000357194	UBE2D3
ENST00000357197	PTPA
ENST00000357304	PRRC2B
ENST00000357370	NPIPB4
ENST00000357385	ANAPC11
ENST00000357447	FRMD4A
ENST00000357503	TOR4A
ENST00000357519	FIBP
ENST00000357558	CIZ1
ENST00000357586	AP1B1
ENST00000357635	FAM219B
ENST00000357765	UNC50
ENST00000357811	COL13A1
ENST00000357890	RNF40
ENST00000357896	IFT20
ENST00000357997	ANKLE2
ENST00000358026	SMARCA4
ENST00000358134	MAVS
ENST00000358208	SRC
ENST00000358358	ECHDC2
ENST00000358528	CSDE1
ENST00000358621	FRMD4A
ENST00000358689	ENTPD4
ENST00000358708	RPS2P5
ENST00000358719	PTPRA
ENST00000358746	TTC37
ENST00000358755	FZD6
ENST00000358777	CEACAM19
ENST00000358794	STIP1
ENST00000358849	ABCB8
ENST00000358931	SIRT2
ENST00000358994	PTPA
ENST00000359013	TGFBR2
ENST00000359152	SYTL2
ENST00000359169	MYLK
ENST00000359273	BCS1L
ENST00000359280	ADAM15
ENST00000359308	XRCC6
ENST00000359415	ARCN1
ENST00000359518	TRIM3
ENST00000359591	LRP10
ENST00000359634	SLC39A10
ENST00000359681	RPL37A
ENST00000359715	ARFRP1
ENST00000359741	SLC39A14
ENST00000359794	PFKM
ENST00000359803	MDK
ENST00000359832	ATP5J2
ENST00000359862	TMEM25
ENST00000359957	BRMS1
ENST00000360009	DHDDS
ENST00000360010	ZNF133
ENST00000360079	XRCC6
ENST00000360162	ADD3
ENST00000360238	CUEDC1
ENST00000360244	APH1A
ENST00000360271	UAP1L1
ENST00000360299	RAB5B
ENST00000360304	MYLK
ENST00000360466	UBE2J2
ENST00000360475	RBM42
ENST00000360507	CNPPD1
ENST00000360565	SCAF1
ENST00000360568	P4HA2
ENST00000360579	VPS29
ENST00000360596	ACSS2
ENST00000360597	H2AFY
ENST00000360615	ANXA11
ENST00000360674	ADAM15
ENST00000360688	GDPD3
ENST00000360723	SRC
ENST00000360772	MYLK
ENST00000360806	PI4KAP2
ENST00000360817	C1S
ENST00000360830	RPS24
ENST00000360864	DNAJC5
ENST00000361110	PIK3CD
ENST00000361125	SMURF1
ENST00000361175	PAPSS2
ENST00000361191	SCMH1
ENST00000361193	SLC26A11
ENST00000361242	ATG9A
ENST00000361256	SPOUT1
ENST00000361265	AJUBA
ENST00000361278	TBRG4
ENST00000361293	CHD1L
ENST00000361317	TCEA2
ENST00000361335	MT-ND4L
ENST00000361368	SMURF1
ENST00000361405	MTMR11
ENST00000361409	ARHGEF11
ENST00000361419	CERS2
ENST00000361453	MT-ND2
ENST00000361505	PNP
ENST00000361521	ACOT7
ENST00000361572	RBPJ
ENST00000361574	R3HDM4
ENST00000361605	C1orf174
ENST00000361670	LSM14B
ENST00000361681	MT-ND6
ENST00000361705	SCMH1
ENST00000361821	KRI1
ENST00000361847	MOK
ENST00000362012	PTGS1
ENST00000362091	FBXO18
ENST00000362145	MIR377
ENST00000362455	RNU4-39P
ENST00000364043	SNORD46
ENST00000364953	SNORD48
ENST00000364995	SNHG5
ENST00000366112	RNF10
ENST00000366472	SH3BP5L
ENST00000366595	NID1
ENST00000366771	ERMARD
ENST00000366772	ERMARD
ENST00000366773	ERMARD
ENST00000366823	PYCR2
ENST00000366899	DUSP10
ENST00000367112	SYNJ2
ENST00000367113	SYNJ2
ENST00000367121	SYNJ2
ENST00000367122	SYNJ2
ENST00000367157	NUAK2
ENST00000367210	ZC3H11A
ENST00000367212	ZC3H11A
ENST00000367214	ZC3H11A
ENST00000367254	ADIPOR1
ENST00000367258	KLHL12
ENST00000367259	KLHL12
ENST00000367261	KLHL12
ENST00000367330	TMEM9
ENST00000367332	TMEM9
ENST00000367333	TMEM9
ENST00000367334	TMEM9
ENST00000367549	DHX9
ENST00000367577	IER5
ENST00000367906	RGS4
ENST00000367908	RGS4
ENST00000367909	RGS4
ENST00000367921	DDR2
ENST00000367922	DDR2
ENST00000367993	NDUFS2
ENST00000367998	B4GALT3
ENST00000367999	PPOX
ENST00000368007	NIT1
ENST00000368008	NIT1
ENST00000368009	NIT1
ENST00000368010	PFDN2
ENST00000368194	ARHGEF11
ENST00000368223	NES
ENST00000368309	UBQLN4
ENST00000368311	SSR2
ENST00000368314	RNF146
ENST00000368319	KIAA0907
ENST00000368320	KIAA0907
ENST00000368321	KIAA0907
ENST00000368341	MSTO1
ENST00000368374	GBAP1
ENST00000368376	MTX1
ENST00000368410	ADAM15
ENST00000368412	ADAM15
ENST00000368413	ADAM15
ENST00000368460	PBXIP1
ENST00000368463	PBXIP1
ENST00000368465	PBXIP1
ENST00000368498	GOPC
ENST00000368527	TPM3
ENST00000368530	TPM3
ENST00000368531	TPM3
ENST00000368533	TPM3
ENST00000368545	TPM3
ENST00000368575	RAB13
ENST00000368630	CRTC2
ENST00000368633	CRTC2
ENST00000368699	S100A13
ENST00000368829	MRPL9
ENST00000368830	MRPL9
ENST00000368848	TUFT1
ENST00000368849	TUFT1
ENST00000368870	RFX5
ENST00000368949	CERS2
ENST00000368954	CERS2
ENST00000368984	HTRA1
ENST00000369109	APH1A
ENST00000369140	MTMR11
ENST00000369209	HSPA12A
ENST00000369239	PNISR
ENST00000369258	CHD1L
ENST00000369259	CHD1L
ENST00000369294	POLR3C
ENST00000369407	PHGDH
ENST00000369409	PHGDH
ENST00000369494	ATP1A1
ENST00000369496	ATP1A1
ENST00000369512	NGF
ENST00000369530	CSDE1
ENST00000369605	SNHG5
ENST00000369658	XPNPEP1
ENST00000369680	XPNPEP1
ENST00000369683	XPNPEP1
ENST00000369710	GSTO1
ENST00000369713	GSTO1
ENST00000369762	ATP6AP1
ENST00000369794	STRIP1
ENST00000369795	STRIP1
ENST00000369796	STRIP1
ENST00000369797	PDCD11
ENST00000369911	DNAJC5
ENST00000369956	FBXL15
ENST00000370009	NAA10
ENST00000370011	NAA10
ENST00000370015	NAA10
ENST00000370081	COX7A2
ENST00000370089	COX7A2
ENST00000370110	NPM3
ENST00000370158	POLL
ENST00000370162	POLL
ENST00000370168	POLL
ENST00000370169	POLL
ENST00000370172	POLL
ENST00000370333	YTHDF1
ENST00000370334	YTHDF1
ENST00000370339	YTHDF1
ENST00000370366	DIDO1
ENST00000370368	DIDO1
ENST00000370371	DIDO1
ENST00000370473	GBP1
ENST00000370487	MRGBP
ENST00000370526	LDOC1
ENST00000370623	ARHGEF7
ENST00000370626	AVPI1
ENST00000370641	GNG5
ENST00000370645	GNG5
ENST00000370650	PTP4A1
ENST00000370651	PTP4A1
ENST00000370674	FHL1
ENST00000370676	FHL1
ENST00000370683	FHL1
ENST00000370690	FHL1
ENST00000370767	FUBP1
ENST00000370768	FUBP1
ENST00000370775	FAM127B
ENST00000370790	FAM122B
ENST00000370826	RABGGTB
ENST00000370848	SS18L1
ENST00000370915	LSM14B
ENST00000370939	FBXO9
ENST00000371068	EFHC1
ENST00000371250	PLPP3
ENST00000371269	DHCR24
ENST00000371356	AURKA
ENST00000371520	ECHDC2
ENST00000371522	ECHDC2
ENST00000371694	AGPAT2
ENST00000371696	AGPAT2
ENST00000371756	UBAC1
ENST00000371785	MRPS2
ENST00000371974	SURF1
ENST00000372014	MRPL14
ENST00000372134	GHITM
ENST00000372231	ANXA11
ENST00000372249	PRRC2B
ENST00000372257	ERI3
ENST00000372259	ERI3
ENST00000372291	NCOA5
ENST00000372324	B4GALT2
ENST00000372339	IPO13
ENST00000372343	IPO13
ENST00000372344	POLR1C
ENST00000372360	RPS24
ENST00000372388	DLG5
ENST00000372389	POLR1C
ENST00000372391	DLG5
ENST00000372398	NCS1
ENST00000372409	PCIF1
ENST00000372418	PRPS1
ENST00000372419	PRPS1
ENST00000372420	PLTP
ENST00000372425	HYI
ENST00000372426	HYI
ENST00000372427	HYI
ENST00000372428	PRPS1
ENST00000372430	HYI
ENST00000372431	PLTP
ENST00000372432	HYI
ENST00000372433	HYI
ENST00000372434	HYI
ENST00000372435	PRPS1
ENST00000372455	MED8
ENST00000372457	MED8
ENST00000372462	CDC20
ENST00000372538	COMTD1
ENST00000372577	NUP188
ENST00000372595	SCMH1
ENST00000372596	SCMH1
ENST00000372597	SCMH1
ENST00000372599	LRRC8A
ENST00000372600	LRRC8A
ENST00000372647	CUL9
ENST00000372648	TBC1D13
ENST00000372715	WDR34
ENST00000372765	CAMK2G
ENST00000372813	TOMM34
ENST00000372836	CNPY3
ENST00000372917	TRERF1
ENST00000372922	TRERF1
ENST00000372938	CIZ1
ENST00000372948	CIZ1
ENST00000372954	CIZ1
ENST00000373008	P4HA1
ENST00000373016	FHL3
ENST00000373064	SLC25A25
ENST00000373066	SLC25A25
ENST00000373068	SLC25A25
ENST00000373069	SLC25A25
ENST00000373178	ADPRHL2
ENST00000373243	NCDN
ENST00000373253	NCDN
ENST00000373449	AK2
ENST00000373451	CMTR1
ENST00000373477	YARS
ENST00000373520	BSDC1
ENST00000373558	SRC
ENST00000373567	SRC
ENST00000373578	SRC
ENST00000373593	TMEM234
ENST00000373605	MANBAL
ENST00000373606	MANBAL
ENST00000373655	ADGRB2
ENST00000373658	ADGRB2
ENST00000373698	PTGS1
ENST00000373703	PEF1
ENST00000373715	SRSF3
ENST00000373953	ZNF76
ENST00000373978	ZMYM3
ENST00000373981	ZMYM3
ENST00000373982	ZMYM3
ENST00000373984	ZMYM3
ENST00000373988	ZMYM3
ENST00000373998	ZMYM3
ENST00000374080	MED12
ENST00000374102	MED12
ENST00000374152	ARID1A
ENST00000374185	DHDDS
ENST00000374186	DHDDS
ENST00000374296	PAQR7
ENST00000374389	SRRM1
ENST00000374426	CXCL12
ENST00000374429	CXCL12
ENST00000374647	IKBKAP
ENST00000374741	OXLD1
ENST00000374804	LAS1L
ENST00000374807	LAS1L
ENST00000374809	TP53INP2
ENST00000374810	TP53INP2
ENST00000374811	LAS1L
ENST00000374816	NRP1
ENST00000374821	NRP1
ENST00000374822	NRP1
ENST00000374823	NRP1
ENST00000374846	DYNLRB1
ENST00000374867	NRP1
ENST00000374875	NRP1
ENST00000375018	ANKS6
ENST00000375019	ANKS6
ENST00000375055	AGER
ENST00000375056	AGER
ENST00000375065	AGER
ENST00000375067	AGER
ENST00000375069	AGER
ENST00000375070	AGER
ENST00000375076	AGER
ENST00000375114	RALY
ENST00000375167	H2AFX
ENST00000375299	UPF3A
ENST00000375387	SCN9A
ENST00000375389	FAM120A
ENST00000375398	SVIL
ENST00000375399	DCUN1D2
ENST00000375400	SVIL
ENST00000375403	DCUN1D2
ENST00000375440	CUL4A
ENST00000375441	CUL4A
ENST00000375541	CROCC
ENST00000375590	SZRD1
ENST00000375723	ARHGEF7
ENST00000375734	RND3
ENST00000375736	ARHGEF7
ENST00000375737	ARHGEF7
ENST00000375739	ARHGEF7
ENST00000375741	ARHGEF7
ENST00000375812	PSMC5
ENST00000375864	LY6G5B
ENST00000375865	CSNK2B
ENST00000375866	CSNK2B
ENST00000375882	CSNK2B
ENST00000375885	CSNK2B
ENST00000375894	CTSL
ENST00000376266	CCHCR1
ENST00000376410	ARHGAP21
ENST00000376423	GRIPAP1
ENST00000376425	GRIPAP1
ENST00000376441	GRIPAP1
ENST00000376444	GRIPAP1
ENST00000376463	TLE1
ENST00000376472	TLE1
ENST00000376478	ATAT1
ENST00000376483	ATAT1
ENST00000376484	TLE1
ENST00000376485	ATAT1
ENST00000376499	TLE1
ENST00000376511	PPP1R10
ENST00000376520	TLE4
ENST00000376524	TLE4
ENST00000376525	TLE4
ENST00000376534	TLE4
ENST00000376537	TLE4
ENST00000376544	TLE4
ENST00000376550	XYLT2
ENST00000376552	TLE4
ENST00000376572	KIAA2013
ENST00000376576	KIAA2013
ENST00000376649	PUS1
ENST00000376775	RP11-1148L6.9
ENST00000376911	ANXA1
ENST00000377191	XRN2
ENST00000377214	TEAD2
ENST00000377264	ATG2A
ENST00000377346	PIK3CD
ENST00000377386	TGOLN2
ENST00000377403	H6PD
ENST00000377573	DNAJC11
ENST00000377577	DNAJC11
ENST00000377671	ZNF133
ENST00000377674	ZBTB48
ENST00000377759	SNX5
ENST00000377768	SNX5
ENST00000377824	GRHPR
ENST00000377842	ACOT7
ENST00000377845	ACOT7
ENST00000377855	ACOT7
ENST00000377860	ACOT7
ENST00000377897	STX5
ENST00000377966	RECK
ENST00000377978	COX7A2
ENST00000378011	PGAP3
ENST00000378052	ZNF783
ENST00000378096	RPL23
ENST00000378204	EXT1
ENST00000378215	HNRNPUL1
ENST00000378312	TMX2
ENST00000378322	WRAP73
ENST00000378330	ANKRD11
ENST00000378332	ANKRD11
ENST00000378503	FRMD4A
ENST00000378533	SRPX
ENST00000378554	FAM214B
ENST00000378557	FAM214B
ENST00000378561	FAM214B
ENST00000378566	FAM214B
ENST00000378576	MEST
ENST00000378600	DDB2
ENST00000378601	DDB2
ENST00000378603	DDB2
ENST00000378662	SLC35E2B
ENST00000378676	SHROOM1
ENST00000378679	SHROOM1
ENST00000378685	CCDC136
ENST00000378798	IST1
ENST00000378799	IST1
ENST00000378944	ARHGAP33
ENST00000379017	SEC61A2
ENST00000379020	SEC61A2
ENST00000379031	PUSL1
ENST00000379033	SEC61A2
ENST00000379051	SEC61A2
ENST00000379086	P4HA2
ENST00000379100	P4HA2
ENST00000379104	P4HA2
ENST00000379152	SLC7A6
ENST00000379316	PDCD5
ENST00000379319	C1orf159
ENST00000379320	C1orf159
ENST00000379325	C1orf159
ENST00000379333	SLC23A2
ENST00000379339	C1orf159
ENST00000379359	RGCC
ENST00000379389	ISG15
ENST00000379404	SMS
ENST00000379612	MICAL2
ENST00000379708	IKBKB
ENST00000379735	SEC24D
ENST00000379935	RBL2
ENST00000379982	RHOBTB3
ENST00000379999	FBXO18
ENST00000380038	KLC1
ENST00000380044	MPV17
ENST00000380171	ATRAID
ENST00000380277	PXDC1
ENST00000380283	PXDC1
ENST00000380310	FBXL19
ENST00000380327	TROAP
ENST00000380393	PTPRA
ENST00000380503	INO80E
ENST00000380523	GEMIN8
ENST00000380538	ADAMTSL1
ENST00000380542	NAP1L4
ENST00000380545	ADAMTSL1
ENST00000380548	ADAMTSL1
ENST00000380559	ADAMTSL1
ENST00000380566	ADAMTSL1
ENST00000380570	ADAMTSL1
ENST00000380591	BTF3
ENST00000380605	CPXM1
ENST00000380649	HADHA
ENST00000380728	GPS2
ENST00000380752	SLC7A1
ENST00000380764	WRNIP1
ENST00000380769	WRNIP1
ENST00000380771	WRNIP1
ENST00000380773	WRNIP1
ENST00000380861	WWC3
ENST00000380889	PIN1
ENST00000381019	TRMU
ENST00000381021	TRMU
ENST00000381177	CD99
ENST00000381180	CD99
ENST00000381184	CD99
ENST00000381187	CD99
ENST00000381192	CD99
ENST00000381237	SLC39A14
ENST00000381334	TMEM165
ENST00000381482	STK35
ENST00000381532	RIC1
ENST00000381611	PDIA6
ENST00000381683	EIF3L
ENST00000381766	SIRT2
ENST00000381916	TNK2
ENST00000381935	SIRT6
ENST00000381975	TMEM44
ENST00000381989	PARP4
ENST00000382032	PUM3
ENST00000382191	TRA2B
ENST00000382258	TNFRSF19
ENST00000382263	TNFRSF19
ENST00000382285	NRSN2
ENST00000382291	NRSN2
ENST00000382450	MLST8
ENST00000382581	MRFAP1
ENST00000382671	PSMD13
ENST00000382688	C15orf52
ENST00000382708	PSME1
ENST00000382795	ARHGEF10
ENST00000382839	FAM193A
ENST00000382936	TMEM129
ENST00000383734	PFKFB4
ENST00000383812	IL17RC
ENST00000384186	SNORA7
ENST00000384338	SNHG5
ENST00000384342	SNHG12
ENST00000384581	SNHG12
ENST00000384584	SNHG12
ENST00000384832	MIR23B
ENST00000387377	MT-TM
ENST00000387439	MT-TR
ENST00000387459	MT-TE
ENST00000388710	ADAMTSL1
ENST00000388857	SELENOH
ENST00000388962	SELPLG
ENST00000388970	AFG3L1P
ENST00000389003	KIAA0100
ENST00000389167	GPS2
ENST00000389168	FLCN
ENST00000389169	FLCN
ENST00000389171	FLCN
ENST00000389272	STAT3
ENST00000389282	WIZ
ENST00000389623	SSC5D
ENST00000389645	CAPRIN1
ENST00000389675	MRPL28
ENST00000389744	KLC1
ENST00000389906	APBB1
ENST00000389927	ALCAM
ENST00000389958	SYTL2
ENST00000389959	SYTL2
ENST00000389960	SYTL2
ENST00000389997	DCAF5
ENST00000390015	GAA
ENST00000390687	SNRPN
ENST00000391191	SNORD19
ENST00000391627	KIAA0930
ENST00000391950	GPS2
ENST00000391982	CAPN10
ENST00000391983	CAPN10
ENST00000391984	CAPN10
ENST00000392006	HNRNPUL1
ENST00000392071	EPHA4
ENST00000392081	SIRT2
ENST00000392092	TBP
ENST00000392095	ERMARD
ENST00000392109	BCS1L
ENST00000392110	BCS1L
ENST00000392111	BCS1L
ENST00000392179	NDUFS2
ENST00000392185	SNX9
ENST00000392190	NIT1
ENST00000392204	TMEM147
ENST00000392205	TMEM147
ENST00000392313	MAU2
ENST00000392339	SLC16A3
ENST00000392341	SLC16A3
ENST00000392376	ANAPC11
ENST00000392400	TNK2
ENST00000392432	TMEM44
ENST00000392502	TRA2A
ENST00000392508	DYNLL1
ENST00000392509	DYNLL1
ENST00000392524	HNRNPA3
ENST00000392561	RBM19
ENST00000392569	TPCN1
ENST00000392622	S100A13
ENST00000392623	S100A13
ENST00000392712	TUFT1
ENST00000392715	EIF5
ENST00000392746	RFX5
ENST00000392776	SAE1
ENST00000392807	ISCU
ENST00000392859	ARCN1
ENST00000392920	EVL
ENST00000392935	VDAC3
ENST00000393015	SLC25A36
ENST00000393043	CLTC
ENST00000393083	PTN
ENST00000393155	DCN
ENST00000393187	MEST
ENST00000393239	PLXND1
ENST00000393243	GSE1
ENST00000393259	TAF1D
ENST00000393278	MBD4
ENST00000393340	MGAT1
ENST00000393345	PHB
ENST00000393346	PICALM
ENST00000393370	PTPA
ENST00000393488	PHYKPL
ENST00000393493	UNC50
ENST00000393577	HMGA2
ENST00000393578	HMGA2
ENST00000393608	CIZ1
ENST00000393612	COG4
ENST00000393623	KEAP1
ENST00000393710	NAA10
ENST00000393712	NAA10
ENST00000393726	PALLD
ENST00000393733	MRPL4
ENST00000393742	NFAT5
ENST00000393784	ERGIC1
ENST00000393829	ATP6V0A1
ENST00000393910	NT5C3B
ENST00000393919	ACD
ENST00000393962	ANGPTL4
ENST00000393979	RBM14
ENST00000393991	TSC22D4
ENST00000394035	C7orf43
ENST00000394065	KLC2
ENST00000394066	KLC2
ENST00000394067	KLC2
ENST00000394078	KLC2
ENST00000394142	CNPY3
ENST00000394147	DGKA
ENST00000394153	FHL1
ENST00000394155	FHL1
ENST00000394186	ATP5J2
ENST00000394300	FES
ENST00000394302	FES
ENST00000394321	MCOLN1
ENST00000394332	RPL23
ENST00000394333	RPL23
ENST00000394357	TARBP2
ENST00000394440	CCT4
ENST00000394456	GTF2F1
ENST00000394540	FKBP2
ENST00000394669	TMCO6
ENST00000394671	TMCO6
ENST00000394690	STX5
ENST00000394729	PRKCD
ENST00000394762	CAMK2G
ENST00000394801	UBE2D3
ENST00000394803	UBE2D3
ENST00000394804	UBE2D3
ENST00000394878	RPLP0P6
ENST00000394890	P4HA1
ENST00000394893	POR
ENST00000394950	BCKDK
ENST00000394951	BCKDK
ENST00000394965	ALAS1
ENST00000395053	TCEA2
ENST00000395073	FBRS
ENST00000395154	STX1A
ENST00000395155	STX1A
ENST00000395156	STX1A
ENST00000395164	P4HA2
ENST00000395199	MAPK3
ENST00000395200	MAPK3
ENST00000395202	MAPK3
ENST00000395212	THOP1
ENST00000395233	PFKM
ENST00000395319	ALDOC
ENST00000395321	ALDOC
ENST00000395335	DIDO1
ENST00000395340	DIDO1
ENST00000395343	DIDO1
ENST00000395418	IFT20
ENST00000395435	SUMF2
ENST00000395436	SUMF2
ENST00000395449	ARFGAP2
ENST00000395467	ADAMTSL5
ENST00000395565	MDK
ENST00000395566	MDK
ENST00000395569	MDK
ENST00000395618	EPN2
ENST00000395620	EPN2
ENST00000395626	EPN2
ENST00000395628	EPN2
ENST00000395633	ATP5D
ENST00000395655	TBRG4
ENST00000395705	CTBP2
ENST00000395726	DRG2
ENST00000395793	CXCL12
ENST00000395794	CXCL12
ENST00000395795	CXCL12
ENST00000395804	MPRIP
ENST00000395806	MPRIP
ENST00000395807	MPRIP
ENST00000395811	MPRIP
ENST00000395831	POLM
ENST00000395844	PIGL
ENST00000395878	UBFD1
ENST00000395907	AURKA
ENST00000395909	AURKA
ENST00000395911	AURKA
ENST00000395913	AURKA
ENST00000395914	AURKA
ENST00000395915	AURKA
ENST00000395995	NRP1
ENST00000396026	ZNF133
ENST00000396075	LDHB
ENST00000396076	LDHB
ENST00000396263	CCHCR1
ENST00000396268	CCHCR1
ENST00000396301	EMP1
ENST00000396432	ARHGAP21
ENST00000396512	ACO2
ENST00000396603	CLTA
ENST00000396761	ATG9A
ENST00000396782	LTB4R
ENST00000396789	LTB4R
ENST00000396807	ING4
ENST00000396813	DHRS1
ENST00000396901	NFKBID
ENST00000396960	GNA12
ENST00000396969	DNAJB1
ENST00000397006	PRKAA1
ENST00000397124	MLST8
ENST00000397128	PRKAA1
ENST00000397150	MANBAL
ENST00000397151	MANBAL
ENST00000397152	MANBAL
ENST00000397156	MANBAL
ENST00000397171	SCMH1
ENST00000397174	SCMH1
ENST00000397201	RP11-887P2.3
ENST00000397269	FBXO18
ENST00000397355	NCOR2
ENST00000397388	AJUBA
ENST00000397492	YWHAH
ENST00000397495	PPM1F
ENST00000397510	TMEM80
ENST00000397512	TMEM80
ENST00000397536	C15orf52
ENST00000397608	CHRM2
ENST00000397628	PRMT2
ENST00000397637	PRMT2
ENST00000397638	PRMT2
ENST00000397710	DECR2
ENST00000397771	ASCC2
ENST00000397802	POLR3D
ENST00000397817	MPG
ENST00000397826	FAM207A
ENST00000397885	PUM3
ENST00000398020	TMEM55B
ENST00000398122	PDPR
ENST00000398245	GUCD1
ENST00000398259	RPS3AP26
ENST00000398263	TGOLN2
ENST00000398355	GEMIN8
ENST00000398357	RCN1P2
ENST00000398389	MPP3
ENST00000398393	MPP3
ENST00000398514	DPYSL3
ENST00000398538	ADGRB2
ENST00000398542	ADGRB2
ENST00000398547	ADGRB2
ENST00000398556	ADGRB2
ENST00000398560	ARHGEF10
ENST00000398564	ARHGEF10
ENST00000398656	MROH1
ENST00000398752	ATP5A1
ENST00000398755	PARP3
ENST00000398838	YPEL3
ENST00000398841	YPEL3
ENST00000398873	YDJC
ENST00000398921	SEPT7P2
ENST00000398964	COL13A1
ENST00000398966	COL13A1
ENST00000398968	COL13A1
ENST00000398969	COL13A1
ENST00000398971	COL13A1
ENST00000398972	COL13A1
ENST00000398973	COL13A1
ENST00000398974	COL13A1
ENST00000398975	COL13A1
ENST00000398978	COL13A1
ENST00000398981	RPS3AP6
ENST00000399052	MPV17
ENST00000399085	EPN2
ENST00000399086	EPN2
ENST00000399365	STARD13
ENST00000399390	SDR39U1
ENST00000399395	SDR39U1
ENST00000399434	TNRC18
ENST00000399537	TNRC18
ENST00000399614	NAP1L4
ENST00000399667	FLYWCH1
ENST00000399815	IFITM2
ENST00000399817	IFITM2
ENST00000399849	HIC1
ENST00000399866	RP11-266K4.9
ENST00000399874	MEST
ENST00000399903	PTPRA
ENST00000399951	NPRL3
ENST00000399953	NPRL3
ENST00000399957	NPRL3
ENST00000400064	STK35
ENST00000400097	SNRPN
ENST00000400098	SNRPN
ENST00000400100	SNRPN
ENST00000400159	MYL5
ENST00000400181	KDM1A
ENST00000400274	DIP2A
ENST00000400318	LSM14B
ENST00000400398	RP11-425L10.1
ENST00000400555	PPP4R1
ENST00000400556	PPP4R1
ENST00000400701	GTPBP6
ENST00000400706	ABC7-42389800N19.1
ENST00000400750	KIF22
ENST00000400751	KIF22
ENST00000400873	ARHGAP27P1-BPTFP1-KPNA2P3
ENST00000400929	UBE2J2
ENST00000400930	UBE2J2
ENST00000400935	XPOT
ENST00000401088	SZRD1
ENST00000401089	SZRD1
ENST00000401463	SLC5A6
ENST00000401528	CLDN15
ENST00000401738	EML4
ENST00000401790	ZNF133
ENST00000401861	CHRM2
ENST00000401867	P4HA2
ENST00000401994	ARVCF
ENST00000402077	KCTD17
ENST00000402121	RNF40
ENST00000402218	MAPRE3
ENST00000402281	PES1
ENST00000402284	PES1
ENST00000402310	MPV17
ENST00000402486	CHRM2
ENST00000402502	AP1B1
ENST00000402580	XRCC6
ENST00000402618	ZNF133
ENST00000402681	C1S
ENST00000402711	EML4
ENST00000402714	EVL
ENST00000402722	MPV17
ENST00000402766	GUCD1
ENST00000402904	SCMH1
ENST00000402956	DGKA
ENST00000402984	FBLN1
ENST00000403138	XPNPEP1
ENST00000403262	MPV17
ENST00000403372	TNFRSF19
ENST00000403394	MAPK3
ENST00000403427	CRELD2
ENST00000403534	BCL3
ENST00000403564	RPS7
ENST00000403601	IL17RC
ENST00000403660	CEACAM19
ENST00000403681	HMGA2
ENST00000403810	TSC1
ENST00000403888	KCTD17
ENST00000403949	C1S
ENST00000404034	BRD1
ENST00000404045	LRRC75B
ENST00000404121	NCOR2
ENST00000404233	HYOU1
ENST00000404371	PDIA6
ENST00000404395	STAT3
ENST00000404488	CRELD2
ENST00000404554	NDUFA10
ENST00000404621	NCOR2
ENST00000404664	GUCD1
ENST00000404674	PSMG3
ENST00000404753	CAPN10
ENST00000404760	BRD1
ENST00000404824	PDIA6
ENST00000404922	FBLN2
ENST00000404933	SMS
ENST00000405018	SUN2
ENST00000405074	MAPRE3
ENST00000405076	MPV17
ENST00000405198	AP1B1
ENST00000405201	NCOR2
ENST00000405273	TK1
ENST00000405308	MDK
ENST00000405392	ADCY3
ENST00000405402	GSE1
ENST00000405440	TBX5
ENST00000405465	DGCR6L
ENST00000405489	ATRAID
ENST00000405506	XRCC6
ENST00000405510	SUN2
ENST00000405677	PES1
ENST00000405878	XRCC6
ENST00000405940	EIF2B4
ENST00000405960	NPRL3
ENST00000405983	MPV17
ENST00000405995	PRRC2B
ENST00000406175	EML4
ENST00000406208	PES1
ENST00000406246	RELA
ENST00000406256	GDPD3
ENST00000406259	ARVCF
ENST00000406335	RHBDD3
ENST00000406376	RPS7
ENST00000406423	ANKRD54
ENST00000406522	ARVCF
ENST00000406567	PREB
ENST00000406581	POLD2
ENST00000406622	SUN2
ENST00000406697	C1S
ENST00000406732	MTMR11
ENST00000406870	BCL6
ENST00000406875	HIPK2
ENST00000406934	EIF3L
ENST00000406941	ING5
ENST00000407067	MDK
ENST00000407117	ANKRD54
ENST00000407129	NDUFA10
ENST00000407142	PPM1F
ENST00000407144	CUEDC1
ENST00000407217	CRELD2
ENST00000407445	RPS7
ENST00000407471	GUCD1
ENST00000407552	SIRT2
ENST00000407653	GNA12
ENST00000407793	DDX11
ENST00000407877	LPAR2
ENST00000407904	GNA12
ENST00000407973	GUCD1
ENST00000408041	SLC5A6
ENST00000408535	SNHG25
ENST00000408612	SNORD99
ENST00000408671	MIR1249
ENST00000408912	ARMC5
ENST00000408913	ZFP36L1
ENST00000409000	RPL31
ENST00000409006	KDELR3
ENST00000409015	TGOLN2
ENST00000409028	RPL31
ENST00000409033	ATG9A
ENST00000409038	RPL31
ENST00000409040	EML4
ENST00000409086	SLC39A10
ENST00000409178	C10orf55
ENST00000409232	TGOLN2
ENST00000409277	PTCD3
ENST00000409293	C19orf24
ENST00000409297	ASB1
ENST00000409320	RPL31
ENST00000409326	PTCD3
ENST00000409347	UNC50
ENST00000409372	RBM14
ENST00000409379	TONSL
ENST00000409422	ATG9A
ENST00000409435	SCN9A
ENST00000409469	CUL1
ENST00000409497	SCRN1
ENST00000409502	PPM1M
ENST00000409525	LY6G5B
ENST00000409557	RND3
ENST00000409563	CALM2
ENST00000409570	SCRN1
ENST00000409618	ATG9A
ENST00000409650	RPL31
ENST00000409668	TMEM150A
ENST00000409672	SCN9A
ENST00000409711	RPL31
ENST00000409733	RPL31
ENST00000409738	RBM14
ENST00000409783	PTCD3
ENST00000409789	CNPPD1
ENST00000409854	EPHA4
ENST00000409858	UAP1L1
ENST00000409938	EPHA4
ENST00000409945	USP40
ENST00000409975	UNC50
ENST00000409984	RETSAT
ENST00000410433	SNORD12B
ENST00000411419	CTBP2
ENST00000411463	R3HCC1
ENST00000411478	FBLN1
ENST00000411502	SLC26A11
ENST00000411529	HNRNPA3
ENST00000411532	ASCC2
ENST00000411544	SERINC3
ENST00000411549	ACAA1
ENST00000411587	SUN2
ENST00000411589	TMEM25
ENST00000411612	GSE1
ENST00000411650	UBP1
ENST00000411676	NARS
ENST00000411741	TNK2
ENST00000411742	SH3BP5L
ENST00000411855	DBNL
ENST00000411917	PTPA
ENST00000411937	DCLK2
ENST00000411961	ANKRD54
ENST00000412021	P4HA1
ENST00000412035	PFKFB4
ENST00000412064	POR
ENST00000412138	ERAL1
ENST00000412278	RBM14-RBM4
ENST00000412307	C10orf55
ENST00000412331	EIF3L
ENST00000412355	ATG9A
ENST00000412366	BCS1L
ENST00000412417	CLDN15
ENST00000412471	SLC5A6
ENST00000412521	POR
ENST00000412586	ING4
ENST00000412665	ARMC5
ENST00000412689	ASCC2
ENST00000412692	GSE1
ENST00000412774	RFX5
ENST00000412830	PWP1
ENST00000412832	JOSD1
ENST00000412901	IL17RC
ENST00000412905	SLC39A10
ENST00000413080	BSDC1
ENST00000413081	TNRC18
ENST00000413137	RHBDD3
ENST00000413150	MAP4K4
[truncated: 7,633 more rows]
