# Supplementary material for: HebbPlot: an intelligent tool for learning and visualizing chromatin mark signatures
Source: BMC Bioinformatics. 2018 Sep 3;19:310. doi: 10.1186/s12859-018-2312-1 (PMC6122555; doi:10.1186/s12859-018-2312-1)
Supplement: Supplementary file 6 — Gene identifiers. This compressed file (.tar.gz) includes identifiers of nine groups of genes divided according to their gene expression levels in IMR90. (TAR 428 kb) [file 12859_2018_2312_MOESM6_ESM.tar › file7/4-IdForGenes.txt]

ENST00000000412	M6PR
ENST00000000442	ESRRA
ENST00000002165	FUCA2
ENST00000002829	SEMA3F
ENST00000006251	PRR5
ENST00000007516	NDUFAB1
ENST00000007633	ALDH3B1
ENST00000012049	QPCTL
ENST00000023939	RTFDC1
ENST00000039989	TTC17
ENST00000040877	TARBP1
ENST00000054666	VAMP3
ENST00000078429	GNA11
ENST00000155674	HDHD5
ENST00000159087	ANO8
ENST00000159111	KDM4B
ENST00000163678	METTL22
ENST00000167825	ARHGEF10L
ENST00000170447	MKRN2
ENST00000175756	PTPN18
ENST00000184956	HEATR6
ENST00000198939	CHERP
ENST00000199814	RBM22
ENST00000201961	NOL4L
ENST00000203166	HAUS5
ENST00000204961	EFNB1
ENST00000205061	GLG1
ENST00000206423	CCDC80
ENST00000210187	RAB26
ENST00000210444	NANS
ENST00000215376	CBARP
ENST00000215567	TECR
ENST00000215780	GSTT2
ENST00000215790	TBC1D10A
ENST00000215793	SF3A1
ENST00000215798	RNF215
ENST00000215829	SNRPD3
ENST00000215956	SNU13
ENST00000215957	MICALL1
ENST00000216044	GTPBP1
ENST00000216083	CBX6
ENST00000216117	HMOX1
ENST00000216122	MCM5
ENST00000216155	SYNGR1
ENST00000216160	TAB1
ENST00000216180	PNPLA3
ENST00000216225	RBX1
ENST00000216264	CERK
ENST00000216392	PYGL
ENST00000217195	C20orf27
ENST00000217402	CHMP4B
ENST00000217455	ACOT8
ENST00000217964	TBL1X
ENST00000219091	ZNF205
ENST00000219313	PSMD7
ENST00000219473	USP10
ENST00000220509	VPS18
ENST00000220809	PLAT
ENST00000220966	PYCRL
ENST00000221200	KCTD9
ENST00000221214	MAPKBP1
ENST00000221418	ECH1
ENST00000221462	PPP1R37
ENST00000221899	CACTIN
ENST00000221930	TGFB1
ENST00000222214	GCDH
ENST00000222572	PON2
ENST00000223836	AK1
ENST00000225504	SUPT4H1
ENST00000225614	GALK1
ENST00000225648	HOXB6
ENST00000226004	DUSP3
ENST00000226574	NFKB1
ENST00000228468	ASIC1
ENST00000228682	GLI1
ENST00000228799	ITFG2
ENST00000228918	LTBR
ENST00000229794	MAPK14
ENST00000229795	MAPK14
ENST00000230340	BYSL
ENST00000230431	DNPH1
ENST00000230901	BRD8
ENST00000233055	WDFY1
ENST00000233099	HEATR5B
ENST00000233468	SF3B6
ENST00000233627	NDUFS7
ENST00000233630	PCGF1
ENST00000233809	IGFBP2
ENST00000235790	KDM5B
ENST00000235835	AKR7A2
ENST00000237536	SOGA1
ENST00000237596	PKD2
ENST00000237858	GLRX
ENST00000238091	ITGB1BP1
ENST00000238156	CCDC92
ENST00000239440	ARAP3
ENST00000239666	PDZD11
ENST00000239906	FAM53C
ENST00000240285	RDH10
ENST00000240587	TSHZ3
ENST00000241052	CAT
ENST00000242209	FKBP9
ENST00000242592	ACADS
ENST00000242796	WDR83
ENST00000242827	EBPL
ENST00000243389	SLC36A1
ENST00000243583	COQ8B
ENST00000243893	UBE2C
ENST00000244061	RNF114
ENST00000244137	PEPD
ENST00000244217	MCEE
ENST00000244571	AARS2
ENST00000245138	CNOT1
ENST00000245206	GOT2
ENST00000245812	ALKBH7
ENST00000245925	EML2
ENST00000246069	DSTN
ENST00000246657	CCR7
ENST00000246672	NR1D1
ENST00000246747	ARL2
ENST00000247087	AHDC1
ENST00000247461	CANX
ENST00000247668	TRAF2
ENST00000248139	RAB40C
ENST00000248142	WDR24
ENST00000248420	CACTIN
ENST00000248437	TUBA4A
ENST00000249071	RAC2
ENST00000249269	PMPCB
ENST00000249389	OPN1SW
ENST00000249601	ARHGAP22
ENST00000249760	IVD
ENST00000250124	MPDU1
ENST00000251047	LMAN1
ENST00000251071	CAPRIN2
ENST00000251101	ENOSF1
ENST00000251343	KHNYN
ENST00000251943	ALG13
ENST00000251973	CARD10
ENST00000252268	DPF2
ENST00000252288	GAMT
ENST00000252487	TOMM40
ENST00000252512	XPO7
ENST00000252594	NSUN5
ENST00000252595	SLC27A1
ENST00000252785	SCO2
ENST00000252816	LSM4
ENST00000253794	VPS25
ENST00000253811	DIAPH1
ENST00000253925	PPFIA1
ENST00000254101	PRKAB2
ENST00000254109	CLUHP3
ENST00000254193	SNRPA1
ENST00000254654	ILKAP
ENST00000254695	RAP1GAP2
ENST00000254722	SERPINF1
ENST00000254846	KDM6B
ENST00000254900	BRD8
ENST00000254901	REEP2
ENST00000254958	JAG1
ENST00000254977	BTBD3
ENST00000255078	IGHMBP2
ENST00000255616	ZNF414
ENST00000255631	HSPBP1
ENST00000255764	MED10
ENST00000255836	C1QTNF6
ENST00000255882	PI4KA
ENST00000256255	SARAF
ENST00000256720	LPIN1
ENST00000256997	ACP2
ENST00000257261	FADS2
ENST00000257604	TRAFD1
ENST00000257622	POM121
ENST00000257821	PHF21A
ENST00000257899	BLOC1S1
ENST00000258098	RAB11FIP5
ENST00000258105	MRPL53
ENST00000258229	PCNX2
ENST00000258390	DOCK10
ENST00000258412	TMBIM1
ENST00000258494	ALDH1L2
ENST00000259006	LIMD2
ENST00000259056	GALNT5
ENST00000259238	BIN1
ENST00000259241	HS6ST1
ENST00000259335	KIAA0368
ENST00000259371	DAB2IP
ENST00000259477	ARPC5L
ENST00000259632	DCTN3
ENST00000259808	RIPK1
ENST00000259997	CPEB2
ENST00000260049	IL18BP
ENST00000260128	SULF1
ENST00000260357	MAPKBP1
ENST00000260502	BCAR3
ENST00000260570	IFT172
ENST00000260638	RAB1A
ENST00000261247	JKAMP
ENST00000261464	TRAF5
ENST00000261574	IPO5
ENST00000261588	KIAA0556
ENST00000261596	LPIN2
ENST00000261673	FBRSL1
ENST00000261713	TMEM98
ENST00000261735	ERP29
ENST00000261755	FAH
ENST00000261861	CORO2B
ENST00000261889	SNX1
ENST00000262055	LETMD1
ENST00000262056	EIF4B
ENST00000262061	COPZ1
ENST00000262077	NUP153
ENST00000262085	ZNF282
ENST00000262139	WIPI1
ENST00000262197	RBFA
ENST00000262302	NUBP2
ENST00000262305	RAB11FIP3
ENST00000262366	GLIS2
ENST00000262510	NLRC5
ENST00000262518	SRCAP
ENST00000262577	ZC3H3
ENST00000262715	TEP1
ENST00000262809	ELL
ENST00000262817	TMEM59L
ENST00000262858	MAMLD1
ENST00000263150	WDR37
ENST00000263168	CAPZA1
ENST00000263196	DGCR2
ENST00000263253	EP300
ENST00000263256	DESI1
ENST00000263274	LIG1
ENST00000263284	CCDC61
ENST00000263354	NAPA
ENST00000263368	BLVRB
ENST00000263388	NOTCH3
ENST00000263461	WDR11
ENST00000263774	NDUFS3
ENST00000263867	CAPG
ENST00000263897	USE1
ENST00000263980	SLC9A1
ENST00000264009	HSF4
ENST00000264036	MCAM
ENST00000264057	DGKD
ENST00000264093	DGUOK
ENST00000264211	EIF4G3
ENST00000264431	RAPGEF2
ENST00000264552	UBE2S
ENST00000264644	RAPGEFL1
ENST00000264720	GTF3C2
ENST00000264930	SLC12A7
ENST00000264932	SDHA
ENST00000264956	EVC
ENST00000265070	GOLPH3
ENST00000265100	RPL26L1
ENST00000265174	PAPSS1
ENST00000265175	SEC24B
ENST00000265340	PITX1
ENST00000265344	KCTD20
ENST00000265384	TJP2
ENST00000265636	PPP6R3
ENST00000265637	PPP6R3
ENST00000265678	RPS6KA2
ENST00000265689	CHKA
ENST00000265734	CDK6
ENST00000265872	CCAR1
ENST00000265960	MAPKAP1
ENST00000266025	TMEM115
ENST00000266068	GMEB2
ENST00000266069	GID8
ENST00000266427	ETV6
ENST00000266679	CPSF6
ENST00000266880	CHFR
ENST00000267202	VPS37B
ENST00000267415	TINF2
ENST00000268099	SCAMP2
ENST00000268383	CDR2
ENST00000268603	CDH11
ENST00000268699	GAS8
ENST00000268758	PIGS
ENST00000268763	KSR1
ENST00000268802	NOB1
ENST00000269230	PELP1
ENST00000269305	TP53
ENST00000269518	PMAIP1
ENST00000269571	ERBB2
ENST00000269932	ARMC6
ENST00000270189	PLAT
ENST00000270233	BCAM
ENST00000270747	ARHGEF19
ENST00000271469	UAP1
ENST00000271643	ADAMTSL4
ENST00000272217	ARL8A
ENST00000272647	AMMECR1L
ENST00000273064	CNOT9
ENST00000273221	IQSEC1
ENST00000273859	ATP10D
ENST00000274137	NDUFS6
ENST00000274392	PAM
ENST00000274606	NHP2
ENST00000274867	DAAM2
ENST00000275036	HMGN3
ENST00000275080	CD164
ENST00000275766	ZC3HAV1L
ENST00000276416	BIN3
ENST00000276576	ADHFE1
ENST00000277198	C9orf3
ENST00000278243	PGAP2
ENST00000278412	SSRP1
ENST00000278715	HMBS
ENST00000278823	MTA2
ENST00000278826	TMEM138
ENST00000278840	FADS2
ENST00000278935	CEP164
ENST00000279034	SOGA1
ENST00000279206	NUDT22
ENST00000279873	ARID5B
ENST00000280774	UBE3B
ENST00000280886	DIP2C
ENST00000281017	TMEM18
ENST00000281419	ASAP2
ENST00000281871	MZT2B
ENST00000282111	TCF7L1
ENST00000282388	ZFP36L2
ENST00000282441	YAP1
ENST00000282486	MBNL1
ENST00000282488	MBNL1
ENST00000283033	TXNDC11
ENST00000283179	HNRNPU
ENST00000283429	NMRAL1
ENST00000283943	TRIP12
ENST00000284031	DDAH1
ENST00000284290	TBRG1
ENST00000284292	NRGN
ENST00000284376	CC2D1B
ENST00000284637	SH3RF1
ENST00000285599	MAN2B2
ENST00000285737	LONP2
ENST00000286371	ATP1B3
ENST00000286713	STOM
ENST00000286788	CCT8
ENST00000286835	SCAF4
ENST00000287463	PRR14
ENST00000287613	ARPC4
ENST00000287912	RBM33
ENST00000288078	FUK
ENST00000288344	HMGN1
ENST00000288548	KLHL29
ENST00000288634	WDR19
ENST00000289382	CNOT11
ENST00000289968	ARHGAP17
ENST00000289989	C8orf58
ENST00000290349	CBR1
ENST00000290551	BTG2
ENST00000290573	HK2
ENST00000290759	ISL2
ENST00000290949	ATP6V0D1
ENST00000291041	PSKH1
ENST00000291281	PRKD2
ENST00000291416	TRIM62
ENST00000291439	AP1M1
ENST00000291442	NR2F6
ENST00000291572	AGPAT3
ENST00000291672	SPATC1L
ENST00000291906	PKN3
ENST00000292123	SAFB
ENST00000292180	FLAD1
ENST00000292616	LRWD1
ENST00000292823	PCYT1A
ENST00000292852	FBXO17
ENST00000293218	UNK
ENST00000293604	C6orf136
ENST00000293880	SSRP1
ENST00000293883	WDR24
ENST00000293889	CCDC78
ENST00000293981	FLYWCH2
ENST00000294066	MAP4K2
ENST00000294168	TAF6L
ENST00000294244	C11orf84
ENST00000294304	LRP5
ENST00000294521	KIAA1522
ENST00000294618	DOCK6
ENST00000295530	FLAD1
ENST00000295566	YY1AP1
ENST00000295682	KRTCAP2
ENST00000295701	CNOT9
ENST00000295736	SLC4A7
ENST00000296266	IFT122
ENST00000296412	ADH5
ENST00000296666	PRRC1
ENST00000296702	TCERG1
ENST00000297107	GALNT10
ENST00000297164	RELL2
ENST00000297423	SPIDR
ENST00000297533	TMUB1
ENST00000297661	UBAP1
ENST00000297979	C9orf3
ENST00000298004	PIGO
ENST00000298289	RPL36AL
ENST00000298317	RPUSD4
ENST00000298468	VDAC2
ENST00000298569	KIAA1191
ENST00000298649	HK1
ENST00000298816	ABCD4
ENST00000298838	PACSIN3
ENST00000298892	CAPRIN2
ENST00000299106	JAM3
ENST00000299166	NDUFB8
ENST00000299179	MRPL43
ENST00000299202	TRMT61A
ENST00000299240	TTC17
ENST00000299421	ILK
ENST00000299432	MSS51
ENST00000299610	MFAP4
ENST00000299612	MAPK7
ENST00000299927	ZNF592
ENST00000299980	AP1G1
ENST00000300305	RUNX1
ENST00000300417	LRSAM1
ENST00000300434	FAM102A
ENST00000300441	ACSF2
ENST00000300456	SLC27A4
ENST00000300688	ATP5L
ENST00000300730	PGAP2
ENST00000300793	VPS11
ENST00000300835	PRR14
ENST00000300851	VKORC1
ENST00000300954	PCSK4
ENST00000301159	LIN37
ENST00000301200	CDC42EP5
ENST00000301396	PELP1
ENST00000301463	SPRYD3
ENST00000301488	CDK2AP2
ENST00000301765	VPS37C
ENST00000301964	TADA3
ENST00000302054	BRPF1
ENST00000302345	CANT1
ENST00000302362	COPRS
ENST00000302445	KARS
ENST00000302586	KYAT1
ENST00000302787	LETM1
ENST00000303204	PRELID1
ENST00000303305	PA2G4
ENST00000303329	ARNT2
ENST00000303665	ARHGAP17
ENST00000303790	KCNAB3
ENST00000304046	ORMDL3
ENST00000304164	MYO1B
ENST00000304301	NUDT16L1
ENST00000304330	RPAP1
ENST00000304400	PAM
ENST00000304434	ELOVL5
ENST00000305699	FANCA
ENST00000305784	DTYMK
ENST00000305798	TSPAN5
ENST00000305943	RNF187
ENST00000306503	SOCS5
ENST00000306735	RBFA
ENST00000306897	RAC3
ENST00000307363	GLB1
ENST00000307377	GLB1
ENST00000307403	RBM33
ENST00000307633	HARS
ENST00000307641	NKIRAS2
ENST00000307714	KHDRBS1
ENST00000308149	NLRC5
ENST00000308360	PIGS
ENST00000308375	GMPPB
ENST00000308377	SLFN11
ENST00000308388	GMPPB
ENST00000308406	MAPK7
ENST00000308433	CAPRIN2
ENST00000308733	NFYC
ENST00000308736	DHX37
ENST00000309100	MAP3K11
ENST00000309137	FAM192A
ENST00000309328	SSSCA1
ENST00000309334	ARID5B
ENST00000309446	KLF7
ENST00000309481	GSDMB
ENST00000309602	LRFN4
ENST00000309776	ZMYND11
ENST00000309794	NARF
ENST00000309818	CHD2
ENST00000309859	GGA2
ENST00000309951	ACO1
ENST00000309989	DAB2IP
ENST00000310298	PDE8A
ENST00000310326	NSUN5
ENST00000310441	HCFC1
ENST00000310463	CCDC74B
ENST00000310483	SLC39A1
ENST00000310594	WNT5B
ENST00000310739	SZT2
ENST00000310786	CD164
ENST00000310795	MAPK14
ENST00000310827	DCAF7
ENST00000311043	NAV2
ENST00000311111	RPL38
ENST00000311127	HEG1
ENST00000311268	GPR162
ENST00000311457	REC8
ENST00000311502	RABL6
ENST00000311573	YY1AP1
ENST00000311601	SH3PXD2B
ENST00000311694	HECTD4
ENST00000312040	ATG13
ENST00000312055	CKAP5
ENST00000312060	CTU2
ENST00000312087	NSD2
ENST00000312196	MSL3
ENST00000312221	SLC22A18
ENST00000312397	SART1
ENST00000312553	PODN
ENST00000312865	MED25
ENST00000312912	KDM3A
ENST00000313005	BACE1
ENST00000313074	GPR137
ENST00000313132	VDAC2
ENST00000313248	SLC29A1
ENST00000313367	OSBPL3
ENST00000313408	NDUFS7
ENST00000313465	C8orf82
ENST00000313726	ST5
ENST00000314088	HIST1H2AC
ENST00000314138	RPL27A
ENST00000314289	RNF4
ENST00000314340	AGTRAP
ENST00000314392	DPM2
ENST00000314397	NHP2
ENST00000314595	POLR2B
ENST00000315050	TNIP1
ENST00000315073	TRIM41
ENST00000315144	FLAD1
ENST00000315273	ASAP2
ENST00000315506	MPP4
ENST00000315554	CDC42
ENST00000315563	RRP12
ENST00000315585	CHFR
ENST00000315658	ELMOD3
ENST00000315891	SLC41A3
ENST00000316082	NKIRAS2
ENST00000316097	SCAMP4
ENST00000316367	ALDH3B1
ENST00000316409	FAM89B
ENST00000316495	ZFAND2A
ENST00000316615	GRB2
ENST00000316660	PMAIP1
ENST00000316724	BIN1
ENST00000316754	RHOJ
ENST00000316757	APBA3
ENST00000316793	OXTR
ENST00000316804	GRB2
ENST00000316939	GADD45GIP1
ENST00000317091	CES2
ENST00000317147	CNOT1
ENST00000317506	RANBP10
ENST00000317551	CERS5
ENST00000317552	MID1
ENST00000317578	SIX5
ENST00000317799	HADHB
ENST00000317905	RECQL5
ENST00000318059	PAM16
ENST00000318325	MRPL43
ENST00000318364	MRPL43
ENST00000318386	SLBP
ENST00000318387	ZWINT
ENST00000318524	NFX1
ENST00000318801	SYNGR1
ENST00000319332	P3H2
ENST00000319410	KARS
ENST00000319466	MCFD2
ENST00000319524	KSR1
ENST00000319725	FUBP3
ENST00000319788	VKORC1
ENST00000319815	ENOSF1
ENST00000319867	DOCK6
ENST00000319914	ST3GAL1
ENST00000319921	RNF213
ENST00000320356	EZH2
ENST00000320574	POLE
ENST00000320580	PACS1
ENST00000320623	NQO1
ENST00000320665	KYAT1
ENST00000320893	CD99L2
ENST00000320985	ZEB1
ENST00000320996	PITPNB
ENST00000321233	ZNF207
ENST00000321442	SFXN1
ENST00000321460	DNAJC4
ENST00000321599	IP6K1
ENST00000321617	CASKIN2
ENST00000321685	DNAJC4
ENST00000321826	P2RY11
ENST00000322157	NPEPPS
ENST00000322347	COX5A
ENST00000322535	SF3B2
ENST00000323013	RRP7A
ENST00000323039	DYRK1B
ENST00000323180	PHF21A
ENST00000323301	LRSAM1
ENST00000323418	ME3
ENST00000323851	NDRG1
ENST00000324103	RNF31
ENST00000324109	DNMBP
ENST00000324142	PCNX2
ENST00000324196	MBNL1
ENST00000324210	MBNL1
ENST00000324266	TRAPPC12
ENST00000324411	HKR1
ENST00000324464	COQ8B
ENST00000324771	DDR1
ENST00000324774	CAMKK2
ENST00000324932	NUP98
ENST00000324953	CD164
ENST00000325074	RUNX1
ENST00000325223	C21orf2
ENST00000325421	ZNF579
ENST00000325722	KIAA0319L
ENST00000326071	NOL4L
ENST00000326184	PHC1P1
ENST00000326434	CRELD1
ENST00000326912	NDUFAF3
ENST00000326925	NDUFAF3
ENST00000327247	GBA
ENST00000327300	KHDRBS1
ENST00000327374	TANGO2
ENST00000327505	AGPAT3
ENST00000327550	RARG
ENST00000328085	NPIPA1
ENST00000328090	FAM208B
ENST00000328257	PPME1
ENST00000328300	COL4A5
ENST00000328666	SIRT7
ENST00000328933	SYNGR1
ENST00000329043	NFXL1
ENST00000329092	RPL35A
ENST00000329146	CRIP2
ENST00000329151	TMEM54
ENST00000329478	ADAT3
ENST00000329559	NDUFB1
ENST00000329783	SLC16A5
ENST00000329957	MOB2
ENST00000330029	UQCR10
ENST00000330072	AKR7A2
ENST00000330205	SPATC1L
ENST00000330317	WDR4
ENST00000330387	CREB3L2
ENST00000330398	ATP6V0C
ENST00000330479	KMT5A
ENST00000330513	TGIF1
ENST00000330579	NOC4L
ENST00000330677	NR2C1
ENST00000330775	SLC37A4
ENST00000330838	ANKRD17
ENST00000330899	DNAJA1
ENST00000331454	TAB1
ENST00000331803	UPP1
ENST00000331821	RANBP1
ENST00000331837	NDN
ENST00000331856	RP11-69E11.4
ENST00000332211	VDAC2
ENST00000332509	PLA2G6
ENST00000332725	SIGIRR
ENST00000332780	KLHDC8B
ENST00000332859	SUMO3
ENST00000333003	NR2C1
ENST00000333007	TNFAIP2
ENST00000333119	UXT
ENST00000333213	TSEN54
ENST00000333503	PGP
ENST00000333762	H1FX
ENST00000334351	PNRC2
ENST00000334363	TXNRD2
ENST00000334418	CCDC84
ENST00000334634	TRIM46
ENST00000334661	PLCD1
ENST00000334801	BCL9L
ENST00000334856	EHMT1
ENST00000334961	NF2
ENST00000335046	UBE2C
ENST00000335272	PITPNB
ENST00000335312	PIP5K1C
ENST00000335327	WASF3
ENST00000335500	GPATCH8
ENST00000335514	ATPIF1
ENST00000335515	RP11-298J23.10
ENST00000335539	PLA2G6
ENST00000335574	HM13
ENST00000335791	ST6GALNAC4
ENST00000335890	UXT
ENST00000336078	ZNF532
ENST00000336180	LIMK1
ENST00000336184	TRAF5
ENST00000336294	TMEM39B
ENST00000336301	RNF213
ENST00000336430	ACOT9
ENST00000336737	HDHD5
ENST00000336949	MID1IP1
ENST00000336985	PRR5
ENST00000337080	ZNF444
ENST00000337131	IL18BP
ENST00000337174	CAMKK2
ENST00000337231	CDR2L
ENST00000337288	STARD7
ENST00000337339	MSL3
ENST00000337659	PRPF4B
ENST00000337843	C1QTNF6
ENST00000337907	RERE
ENST00000338042	MEF2A
ENST00000338121	GZF1
ENST00000338205	KIAA0368
ENST00000338483	MAFF
ENST00000338561	RARG
ENST00000338597	SRSF10
ENST00000338639	PARK7
ENST00000338641	NF2
ENST00000338662	ATP5G2
ENST00000338675	DEAF1
ENST00000339093	NOSIP
ENST00000339209	PHF10
ENST00000339418	NUDT14
ENST00000339430	LITAF
ENST00000339446	C11orf96
ENST00000339485	VMAC
ENST00000339514	MYO1B
ENST00000339569	MSL1
ENST00000339708	PDE8A
ENST00000339711	PRDM8
ENST00000339717	BRPF3
ENST00000339818	C21orf2
ENST00000340074	UBE3B
ENST00000340116	ENOSF1
ENST00000340301	PKD1P6-NPIPP1
ENST00000340368	INSIG1
ENST00000340830	RECQL5
ENST00000340852	HM13
ENST00000341116	MPST
ENST00000341148	RBM33
ENST00000341154	SRSF10
ENST00000341155	RP11-22B23.1
ENST00000341181	CLDND1
ENST00000341189	ARMCX3
ENST00000341253	UPP1
ENST00000341313	GAS2L1
ENST00000341318	KAT5
ENST00000341413	HAGHL
ENST00000341567	TMEM248
ENST00000341666	PIGO
ENST00000341694	DCTN3
ENST00000341711	ZNF207
ENST00000341776	JARID2
ENST00000342071	MRPL43
ENST00000342239	DNMBP
ENST00000342407	INSIG1
ENST00000342456	ALDH3B1
ENST00000342494	UBE3B
ENST00000342555	ZNF207
ENST00000342697	TP53INP1
ENST00000342879	FXYD5
ENST00000342947	DFNA5
ENST00000343043	DAP3
ENST00000343255	SRSF10
ENST00000343290	TRIP12
ENST00000343380	E2F1
ENST00000343450	TADA3
ENST00000343609	ST6GALNAC4
ENST00000343702	NTN4
ENST00000343730	MED22
ENST00000343820	TGIF1
ENST00000343898	IL18BP
ENST00000344034	PPM1G
ENST00000344036	VDAC2
ENST00000344042	HM13
ENST00000344095	TAF6
ENST00000344400	WDR91
ENST00000344417	C7orf26
ENST00000344458	TMEM198
ENST00000344469	MED22
ENST00000344548	CDC42
ENST00000344624	DROSHA
ENST00000344691	RUNX1
ENST00000344698	PCNX2
ENST00000344726	HMGN3
ENST00000344756	INSIG1
ENST00000344771	SRCAP
ENST00000344911	NTN4
ENST00000344989	SRSF10
ENST00000345005	CLK3
ENST00000345042	HSPD1
ENST00000345133	TGIF1
ENST00000345165	CCDC78
ENST00000345415	NARF
ENST00000345451	CPEB2
ENST00000345721	PAM
ENST00000345877	YAP1
ENST00000346226	BIN1
ENST00000346246	ARID3B
ENST00000346693	CD99L2
ENST00000346785	SLC41A3
ENST00000346832	ABI1
ENST00000346918	PAM
ENST00000347034	CAMKK2
ENST00000347088	YY1AP1
ENST00000347136	GPR107
ENST00000347159	PSAT1
ENST00000347300	IFT122
ENST00000347330	NF2
ENST00000347359	STOM
ENST00000347464	ATG16L1
ENST00000347662	TRAF3
ENST00000347849	PTPN18
ENST00000347936	SLC22A18
ENST00000348126	PAM
ENST00000348208	TJP2
ENST00000348222	DGUOK
ENST00000348245	CLK3
ENST00000348261	CACNA1H
ENST00000348417	IFT122
ENST00000348579	ZDHHC1
ENST00000348719	GMPR2
ENST00000348750	BIN1
ENST00000348817	DYRK1B
ENST00000349014	ADNP
ENST00000349441	IFT122
ENST00000349714	UQCC1
ENST00000349880	NAV2
ENST00000349995	COG3
ENST00000350030	NASP
ENST00000350210	FAM189B
ENST00000350592	C1orf43
ENST00000350766	MAPKAP1
ENST00000350803	PPM1G
ENST00000350995	EZH2
ENST00000351223	NASP
ENST00000351659	BIN1
ENST00000351691	TRAF3
ENST00000351937	TRIM41
ENST00000352041	PLAT
ENST00000352551	UBE2C
ENST00000352848	BIN1
ENST00000352860	OSBPL3
ENST00000352980	KAT5
ENST00000352989	CLK3
ENST00000353214	ARPC5L
ENST00000353275	NSD2
ENST00000353703	YWHAB
ENST00000353874	SNX1
ENST00000353887	NF2
ENST00000353930	OSBPL3
ENST00000354202	DPAGT1
ENST00000354204	KANSL3
ENST00000354233	HCFC1
ENST00000354329	MYO18A
ENST00000354383	MUTYH
ENST00000354410	MEF2A
ENST00000354429	ELP5
ENST00000354475	WDR91
ENST00000354531	HEATR5B
ENST00000354534	SCN8A
ENST00000354558	CKAP5
ENST00000354559	SDHAP1
ENST00000354577	MED23
ENST00000354691	YY1AP1
ENST00000354869	RABL2B
ENST00000354895	VKORC1
ENST00000354937	SDHAP1
ENST00000354944	NDRG1
ENST00000355040	DNAJC4
ENST00000355133	SCN8A
ENST00000355149	CD99L2
ENST00000355257	SNU13
ENST00000355260	NUP98
ENST00000355299	GMPR2
ENST00000355346	ITGB1BP1
ENST00000355354	CD47
ENST00000355394	ABI1
ENST00000355460	MBNL1
ENST00000355468	P3H4
ENST00000355472	GRK6
ENST00000355484	FADS2
ENST00000355498	MUTYH
ENST00000355499	YY1AP1
ENST00000355527	DHCR7
ENST00000355528	TBCD
ENST00000355540	TRRAP
ENST00000355654	TMEM18
ENST00000355673	MBD6
ENST00000355677	PC
ENST00000355699	ADAMTS13
ENST00000355731	RPL23A
ENST00000355958	GRK6
ENST00000356025	SIRPA
ENST00000356057	JKAMP
ENST00000356135	CHKA
ENST00000356183	GTF3C1
ENST00000356205	SLC39A1
ENST00000356214	RAB1A
ENST00000356357	AREL1
ENST00000356455	UBE2C
ENST00000356457	ASPH
ENST00000356589	ADAMTS13
ENST00000356683	ELP5
ENST00000356837	DGUOK
ENST00000356865	ATP10A
ENST00000356916	EIF4G3
ENST00000356924	ABCD4
ENST00000356956	IGF2R
ENST00000356957	TXNDC11
ENST00000357325	HDGF
ENST00000357348	RTFDC1
ENST00000357466	RABL6
ENST00000357472	MBNL1
ENST00000357573	RABEP2
ENST00000357590	SLC37A4
ENST00000357602	IPO5
ENST00000357641	BRPF3
ENST00000357658	SZT2
ENST00000357665	ST5
ENST00000357750	HYAL2
ENST00000357779	SOGA1
ENST00000357802	RRP7BP
ENST00000357852	SFI1
ENST00000357970	BIN1
ENST00000358015	RAD23B
ENST00000358173	EPHB4
ENST00000358201	RABEP2
ENST00000358220	WDR37
ENST00000358337	WDR55
ENST00000358356	RUNX1
ENST00000358357	POM121
ENST00000358409	TEAD4
ENST00000358435	TOMM7
ENST00000358590	CACNA1H
ENST00000358598	PRKAR1A
ENST00000358602	ANKRD17
ENST00000358701	QSOX2
ENST00000358771	SIRPA
ENST00000358815	NPIPP1
ENST00000358892	MAMLD1
ENST00000359073	C7orf26
ENST00000359074	SNHG11
ENST00000359171	NUP98
ENST00000359188	ABI1
ENST00000359201	RP11-298J23.10
ENST00000359205	YY1AP1
ENST00000359226	UQCC1
ENST00000359246	PHF2
ENST00000359271	SLC2A10
ENST00000359293	CXorf40A
ENST00000359426	HK1
ENST00000359466	IFT172
ENST00000359513	ATG13
ENST00000359523	MPZL1
ENST00000359541	GTF3C2
ENST00000359544	UBAP1
ENST00000359568	PCNT
ENST00000359597	TP53
ENST00000359636	ME3
ENST00000359662	TRAF2
ENST00000359676	NOL4L
ENST00000359712	ITGB1BP1
ENST00000359783	AMZ2
ENST00000359822	MPDU1
ENST00000359863	TRRAP
ENST00000359864	TEAD4
ENST00000359893	BZW1
ENST00000359904	AMZ2
ENST00000359962	MPP4
ENST00000360113	GAS2L1
ENST00000360289	HK1
ENST00000360314	CASS4
ENST00000360317	GSDMB
ENST00000360370	SLC41A3
ENST00000360465	ZNF528
ENST00000360535	CLIP3
ENST00000360541	ETF1
ENST00000360620	EPHB4
ENST00000360635	ITGB1BP1
ENST00000360655	NAV2
ENST00000360661	BAK1
ENST00000360814	GLT8D2
ENST00000360833	ELMO3
ENST00000361042	WASF3
ENST00000361101	CYTH1
ENST00000361140	YY1AP1
ENST00000361148	ZWINT
ENST00000361151	ZNF266
ENST00000361166	NF2
ENST00000361188	PRC1
ENST00000361221	ARHGEF10L
ENST00000361263	HMGN1
ENST00000361309	CD47
ENST00000361346	FOXJ3
ENST00000361357	MAP3K3
ENST00000361361	FAM189B
ENST00000361444	ST6GALNAC4
ENST00000361445	MTOR
ENST00000361451	ZNF266
ENST00000361452	NF2
ENST00000361479	MPHOSPH8
ENST00000361531	MRPL24
ENST00000361564	OSTC
ENST00000361603	COL4A5
ENST00000361642	ZEB1
ENST00000361672	MSL3
ENST00000361676	NF2
ENST00000361733	MAP3K3
ENST00000361741	DDR1
ENST00000361776	FOXJ3
ENST00000361778	PIGO
ENST00000361831	YY1AP1
ENST00000361919	PRC1
ENST00000362076	C1orf43
ENST00000362263	MIRLET7D
ENST00000362567	SNHG7
ENST00000362582	SNHG17
ENST00000362805	SCARNA9
ENST00000363220	Y_RNA
ENST00000364329	SCARNA9
ENST00000364629	RNU6-312P
ENST00000364729	SNORA71A
ENST00000364902	SNORA5C
ENST00000365032	SNHG11
ENST00000365208	Y_RNA
ENST00000365604	RNA5SP283
ENST00000366382	QPCTL
ENST00000366401	RAP1GAP2
ENST00000366525	HNRNPU
ENST00000366560	FH
ENST00000366780	PHF10
ENST00000366863	RPS6KA2
ENST00000366865	RPS6KA2
ENST00000367004	TRAF5
ENST00000367090	TMEM181
ENST00000367137	SLC41A1
ENST00000367249	CYB5R1
ENST00000367264	KDM5B
ENST00000367265	KDM5B
ENST00000367276	LINC00475
ENST00000367287	TIMM17A
ENST00000367383	NEK7
ENST00000367385	NEK7
ENST00000367585	FUCA2
ENST00000367853	MPZL1
ENST00000367924	UAP1
ENST00000367925	UAP1
ENST00000367926	UAP1
ENST00000368005	DEDD
ENST00000368006	DEDD
ENST00000368053	MED23
ENST00000368058	MED23
ENST00000368060	MED23
ENST00000368068	MED23
ENST00000368206	HDGF
ENST00000368209	HDGF
ENST00000368211	MRPL24
ENST00000368273	PMF1
ENST00000368276	PMF1-BGLAP
ENST00000368277	PMF1
ENST00000368279	PMF1
ENST00000368330	YY1AP1
ENST00000368336	DAP3
ENST00000368339	YY1AP1
ENST00000368340	YY1AP1
ENST00000368358	HCN3
ENST00000368366	FAM189B
ENST00000368368	FAM189B
ENST00000368373	GBA
ENST00000368382	TRIM46
ENST00000368383	TRIM46
ENST00000368385	TRIM46
ENST00000368428	FLAD1
ENST00000368431	FLAD1
ENST00000368432	FLAD1
ENST00000368433	FLAD1
ENST00000368516	C1orf43
ENST00000368518	C1orf43
ENST00000368519	C1orf43
ENST00000368521	C1orf43
ENST00000368621	SLC39A1
ENST00000368623	SLC39A1
ENST00000368686	CHTOP
ENST00000368687	CHTOP
ENST00000368690	CHTOP
ENST00000368694	CHTOP
ENST00000368845	OAT
ENST00000368858	BUB3
ENST00000368859	BUB3
ENST00000368865	BUB3
ENST00000368961	CD164
ENST00000369038	ADAMTSL4
ENST00000369039	ADAMTSL4
ENST00000369041	ADAMTSL4
ENST00000369085	BAG3
ENST00000369145	SV2A
ENST00000369146	SV2A
ENST00000369246	FAM160B1
ENST00000369248	FAM160B1
ENST00000369250	FAM160B1
ENST00000369404	ZDHHC6
ENST00000369405	ZDHHC6
ENST00000369536	RARS2
ENST00000369984	HCFC1
ENST00000370069	GMEB2
ENST00000370077	GMEB2
ENST00000370152	MFSD14A
ENST00000370234	MRPL43
ENST00000370236	MRPL43
ENST00000370241	MRPL43
ENST00000370242	MRPL43
ENST00000370243	BCAR3
ENST00000370244	BCAR3
ENST00000370247	BCAR3
ENST00000370320	NDUFB8
ENST00000370322	NDUFB8
ENST00000370377	CD99L2
ENST00000370401	MAMLD1
ENST00000370542	LMO4
ENST00000370544	LMO4
ENST00000370631	PI4K2A
ENST00000370649	RP11-548K23.11
ENST00000370664	UBTD1
ENST00000370752	INTS6L
ENST00000370823	MTG2
ENST00000370913	ELOVL5
ENST00000370918	ELOVL5
ENST00000370959	GSTA4
ENST00000370960	GSTA4
ENST00000370963	GSTA4
ENST00000370982	GNG12
ENST00000370992	RRP12
ENST00000371065	LEPROT
ENST00000371248	VPS37B
ENST00000371336	CASS4
ENST00000371394	EHMT1
ENST00000371443	MRPL41
ENST00000371500	PODN
ENST00000371571	KCNG1
ENST00000371582	DPM1
ENST00000371583	DPM1
ENST00000371584	DPM1
ENST00000371586	CC2D1B
ENST00000371588	DPM1
ENST00000371602	ADNP
ENST00000371663	RABL6
ENST00000371671	RABL6
ENST00000371675	RABL6
ENST00000371708	SLC29A1
ENST00000371713	SLC29A1
ENST00000371724	SLC29A1
ENST00000371731	SLC29A1
ENST00000371740	SLC29A1
ENST00000371755	SLC29A1
ENST00000371764	DDX27
ENST00000371850	VAV2
ENST00000371851	VAV2
ENST00000371910	ADAMTS13
ENST00000371911	ADAMTS13
ENST00000371916	ADAMTS13
ENST00000371929	ADAMTS13
ENST00000371979	ALG13
ENST00000371999	MED22
ENST00000372052	NASP
ENST00000372098	MUTYH
ENST00000372100	MUTYH
ENST00000372104	MUTYH
ENST00000372110	MUTYH
ENST00000372115	MUTYH
ENST00000372189	RAPGEF1
ENST00000372190	RAPGEF1
ENST00000372195	RAPGEF1
ENST00000372208	UCK1
ENST00000372210	UCK1
ENST00000372211	UCK1
ENST00000372215	UCK1
ENST00000372217	KIF2C
ENST00000372218	KIF2C
ENST00000372222	KIF2C
ENST00000372224	KIF2C
ENST00000372333	ZCCHC24
ENST00000372336	ZCCHC24
ENST00000372350	EXOSC2
ENST00000372351	EXOSC2
ENST00000372352	EXOSC2
ENST00000372358	EXOSC2
ENST00000372406	GPR107
ENST00000372410	GPR107
ENST00000372442	SZT2
ENST00000372450	SZT2
ENST00000372469	PRRX2
ENST00000372568	UBE2C
ENST00000372571	FOXJ3
ENST00000372572	FOXJ3
ENST00000372573	FOXJ3
ENST00000372622	DNTTIP1
ENST00000372651	NFYC
ENST00000372652	NFYC
ENST00000372653	NFYC
ENST00000372654	NFYC
ENST00000372669	NFYC
ENST00000372839	YWHAB
ENST00000372847	URM1
ENST00000372850	URM1
ENST00000372853	URM1
ENST00000372870	SLC27A4
ENST00000372879	TOMM7
ENST00000372912	MSS51
ENST00000372916	DRP2
ENST00000372940	MRPS16
ENST00000372945	MRPS16
ENST00000372994	C9orf16
ENST00000372996	BYSL
ENST00000373019	SF3A3
ENST00000373084	FAM102A
ENST00000373095	FAM102A
ENST00000373110	DPM2
ENST00000373156	AK1
ENST00000373176	AK1
ENST00000373266	KIAA0319L
ENST00000373322	LRSAM1
ENST00000373324	LRSAM1
ENST00000373395	HJURP
ENST00000373428	ZNF362
ENST00000373463	TMEM54
ENST00000373480	KIAA1522
ENST00000373481	KIAA1522
ENST00000373496	MAPKAP1
ENST00000373497	MAPKAP1
ENST00000373498	MAPKAP1
ENST00000373503	MAPKAP1
ENST00000373511	MAPKAP1
ENST00000373525	ATG16L1
ENST00000373537	BLCAP
ENST00000373551	GOLGA1
ENST00000373555	GOLGA1
ENST00000373634	TMEM39B
ENST00000373731	KCTD20
ENST00000373782	DAB2IP
ENST00000373812	YTHDF2
ENST00000373883	TMEM198
ENST00000373944	ZWINT
ENST00000374011	AHDC1
ENST00000374076	TMEM222
ENST00000374084	SLC9A1
ENST00000374086	SLC9A1
ENST00000374089	SLC9A1
ENST00000374097	TIMM23B
ENST00000374098	TIMM23B
ENST00000374133	GPN2
ENST00000374135	GPN2
ENST00000374141	ZDHHC18
ENST00000374142	ZDHHC18
ENST00000374169	POLE3
ENST00000374170	ARHGAP22
ENST00000374171	POLE3
ENST00000374172	ARHGAP22
ENST00000374273	SPAG4
ENST00000374280	EXTL1
ENST00000374316	ITPR3
ENST00000374377	UQCC1
ENST00000374378	KIAA0368
ENST00000374380	UQCC1
ENST00000374383	KIAA0368
ENST00000374384	UQCC1
ENST00000374385	UQCC1
ENST00000374394	UQCC1
ENST00000374452	SRSF10
ENST00000374453	SRSF10
ENST00000374454	PDZD11
ENST00000374467	BAK1
ENST00000374468	PNRC2
ENST00000374497	GALE
ENST00000374611	NARF
ENST00000374651	ZBTB40
ENST00000374927	EIF4G3
ENST00000374933	EIF4G3
ENST00000374935	EIF4G3
ENST00000374937	EIF4G3
ENST00000375005	TBRG1
ENST00000375135	FGD1
ENST00000375315	C9orf3
ENST00000375331	STK19
ENST00000375333	STK19
ENST00000375376	PHF2
ENST00000375408	ARHGEF10L
ENST00000375415	ARHGEF10L
ENST00000375420	ARHGEF10L
ENST00000375425	NELFE
ENST00000375429	NELFE
ENST00000375571	MAPRE1
ENST00000375647	ZBTB40
ENST00000375677	NOL4L
ENST00000375678	NOL4L
ENST00000375703	MSH5
ENST00000375740	MSH5
ENST00000375742	MSH5
ENST00000375750	MSH5
ENST00000375755	MSH5
ENST00000375787	DDAH2
ENST00000375789	DDAH2
ENST00000375792	DDAH2
ENST00000376113	BIN1
ENST00000376127	HM13
ENST00000376134	ABI1
ENST00000376137	ABI1
ENST00000376138	ABI1
ENST00000376139	ABI1
ENST00000376140	ABI1
ENST00000376142	ABI1
ENST00000376160	ABI1
ENST00000376166	ABI1
ENST00000376170	ABI1
ENST00000376227	CCDC22
ENST00000376343	HSPBP1
ENST00000376386	PRAF2
ENST00000376390	PRAF2
ENST00000376439	RABL2A
ENST00000376471	C6orf136
ENST00000376473	C6orf136
ENST00000376567	DDR1
ENST00000376568	DDR1
ENST00000376569	DDR1
ENST00000376570	DDR1
ENST00000376575	DDR1
ENST00000376588	PSAT1
ENST00000376627	AGTRAP
ENST00000376629	AGTRAP
ENST00000376637	AGTRAP
ENST00000376826	RFX8
ENST00000376838	MTOR
ENST00000376925	CST3
ENST00000376964	UXT
ENST00000377046	KAT5
ENST00000377051	GZF1
ENST00000377126	KLF9
ENST00000377194	TRIM27
ENST00000377199	TRIM27
ENST00000377245	TJP2
ENST00000377259	TJP2
ENST00000377275	ARL5B
ENST00000377350	MAP4K2
ENST00000377464	RERE
ENST00000377488	PARK7
ENST00000377491	PARK7
ENST00000377493	PARK7
ENST00000377560	HECTD4
ENST00000377579	PYCRL
ENST00000377617	ATXN2
ENST00000377648	PHF13
ENST00000377657	GALNT10
ENST00000377661	GALNT10
ENST00000377700	SHB
ENST00000377702	GPR137
ENST00000377707	SHB
ENST00000377791	HIST1H2AC
ENST00000377893	GPR153
ENST00000377988	TMEM8B
ENST00000377991	TMEM8B
ENST00000377996	TMEM8B
ENST00000378060	VPS36
ENST00000378078	RGP1
ENST00000378102	C6orf62
ENST00000378119	C6orf62
ENST00000378226	BTBD3
ENST00000378251	LRRC47
ENST00000378268	EBPL
ENST00000378270	EBPL
ENST00000378272	EBPL
ENST00000378282	EBPL
ENST00000378284	EBPL
ENST00000378339	REEP2
ENST00000378383	FNDC3A
ENST00000378384	CTU2
ENST00000378424	FAM213B
ENST00000378425	FAM213B
ENST00000378427	FAM213B
ENST00000378438	ATP6AP2
ENST00000378474	MID1IP1
ENST00000378617	PIGO
ENST00000378634	COPRS
ENST00000378643	FANCG
ENST00000378665	UQCRQ
ENST00000378667	UQCRQ
ENST00000378670	UQCRQ
ENST00000378743	ZFC3H1
ENST00000378776	TP53INP1
ENST00000378911	DCTN3
ENST00000378912	FUK
ENST00000378913	DCTN3
ENST00000378916	DCTN3
ENST00000379045	HAUS5
ENST00000379046	NQO1
ENST00000379047	NQO1
ENST00000379186	UBAP1
ENST00000379295	ACOT9
ENST00000379297	ACOT9
ENST00000379303	ACOT9
ENST00000379385	ADHFE1
ENST00000379440	PRNP
ENST00000379448	ZNF827
ENST00000379449	ASPH
ENST00000379454	ASPH
ENST00000379521	NFX1
ENST00000379540	NFX1
ENST00000379664	PHC1P1
ENST00000379751	CENPB
ENST00000379772	C20orf27
ENST00000379776	USE1
ENST00000379787	PAM
ENST00000379799	PAM
ENST00000379923	ACO1
ENST00000379979	GLRX
ENST00000380113	ITPA
ENST00000380123	LETMD1
ENST00000380127	GDI2
ENST00000380132	GDI2
ENST00000380135	LETMD1
ENST00000380181	GDI2
ENST00000380189	CERS5
ENST00000380191	GDI2
ENST00000380270	FAM208B
ENST00000380285	SNX1
ENST00000380325	MRPS26
ENST00000380339	FBXW9
ENST00000380361	SRCAP
ENST00000380409	RIPK1
ENST00000380412	ZNF768
ENST00000380574	SLC22A18
ENST00000380629	BNIP3L
ENST00000380691	MSL3
ENST00000380692	MSL3
ENST00000380693	MSL3
ENST00000380747	HMGN1
ENST00000380748	HMGN1
ENST00000380749	HMGN1
ENST00000380779	MID1
ENST00000380780	MID1
ENST00000380782	MID1
ENST00000380785	MID1
ENST00000380787	MID1
ENST00000380961	TBL1X
ENST00000381227	POLR2B
ENST00000381317	ASMTL
ENST00000381329	WDR37
ENST00000381333	ASMTL
ENST00000381344	IDI1
ENST00000381346	RDH11
ENST00000381496	DIP2C
ENST00000381535	SYNGR1
ENST00000381538	NFXL1
ENST00000381584	ZMYND11
ENST00000381591	ZMYND11
ENST00000381602	ZMYND11
ENST00000381604	ZMYND11
ENST00000381607	ZMYND11
ENST00000381657	PLCXD1
ENST00000381663	PLCXD1
ENST00000381759	KDM4B
ENST00000381787	TMEM138
ENST00000381810	LITAF
ENST00000381920	METTL22
ENST00000382011	MCM5
ENST00000382110	TRAPPC12
ENST00000382162	SFI1
ENST00000382192	ZNF205
ENST00000382315	GPR162
ENST00000382363	RNF215
ENST00000382395	CPEB2
ENST00000382401	CPEB2
ENST00000382409	DEAF1
ENST00000382477	CBARP
ENST00000382520	SIGIRR
ENST00000382674	EVC
ENST00000382687	RNF31
ENST00000382743	SIRT3
ENST00000382888	NSD2
ENST00000382891	NSD2
ENST00000382892	NSD2
ENST00000382895	NSD2
ENST00000382938	APBA2
ENST00000382946	HERC2P9
ENST00000383034	HERC2P9
ENST00000383045	SEPT5
ENST00000383578	ENOSF1
ENST00000383598	SLC41A3
ENST00000383777	ANKRD28
ENST00000383811	CRELD1
ENST00000383829	BRPF1
ENST00000384215	SNHG15
ENST00000384549	SNORD116-24
ENST00000384974	-
ENST00000385073	MIR27A
ENST00000385226	MIR496
ENST00000385273	MIR125A
ENST00000385293	MIR616
ENST00000388777	SLC4A7
ENST00000388968	HSPD1
ENST00000389044	TRIP12
ENST00000389045	TRIP12
ENST00000389054	DIAPH1
ENST00000389057	DIAPH1
ENST00000389153	ATXN2
ENST00000389154	ATXN2
ENST00000389158	NOP16
ENST00000389204	ASPH
ENST00000389262	DGCR2
ENST00000389301	FANCA
ENST00000389302	FANCA
ENST00000389378	TNIP1
ENST00000389447	FAM192A
ENST00000389547	PPFIA1
ENST00000389701	HAGHL
ENST00000389703	HAGHL
ENST00000389749	TRMT61A
ENST00000389851	UVSSA
ENST00000389900	RNF216
ENST00000389902	RNF216
ENST00000389967	ATP10A
ENST00000390006	NARF
ENST00000391185	SNHG7
ENST00000391787	ZNF528
ENST00000391788	ZNF528
ENST00000391815	JOSD2
ENST00000391853	NOSIP
ENST00000391974	NEK7
ENST00000392017	ATG16L1
ENST00000392018	ATG16L1
ENST00000392020	ATG16L1
ENST00000392021	ATG16L1
ENST00000392088	TUBA4A
ENST00000392121	MPZL1
ENST00000392132	XRCC5
ENST00000392133	XRCC5
ENST00000392153	HKR1
ENST00000392188	DEDD
ENST00000392217	FXYD5
ENST00000392218	FXYD5
ENST00000392219	FXYD5
ENST00000392316	MYO1B
ENST00000392318	MYO1B
ENST00000392335	ARMC6
ENST00000392336	ARMC6
ENST00000392415	UBE2E3
ENST00000392446	CANT1
ENST00000392451	TRIM46
ENST00000392455	CCDC50
ENST00000392456	CCDC50
ENST00000392473	CAMKK2
ENST00000392474	CAMKK2
ENST00000392562	GRB2
ENST00000392563	GRB2
ENST00000392564	GRB2
ENST00000392568	NUDT14
ENST00000392645	ATXN2
ENST00000392710	PRKAR1A
ENST00000392711	PRKAR1A
ENST00000392720	AMZ2
ENST00000392745	TRAF3
ENST00000392755	RBM33
ENST00000392759	RBM33
ENST00000392761	RBM33
ENST00000392814	MCAM
ENST00000392818	TMUB1
ENST00000392834	DPAGT1
ENST00000392841	HMBS
ENST00000392937	BACE1
ENST00000392984	CCDC74B
ENST00000393001	AMMECR1L
ENST00000393040	BIN1
ENST00000393041	BIN1
ENST00000393101	NR2C1
ENST00000393115	IFI27L1
ENST00000393165	RABL2A
ENST00000393166	RABL2A
ENST00000393167	RABL2A
ENST00000393261	FBXW9
ENST00000393324	ME3
ENST00000393512	AP1G1
ENST00000393576	GRK6
ENST00000393703	IL18BP
ENST00000393705	IL18BP
ENST00000393707	IL18BP
ENST00000393725	KIAA1191
ENST00000393728	KIAA1191
ENST00000393799	PPP6R3
ENST00000393800	PPP6R3
ENST00000393801	PPP6R3
ENST00000393841	SLC29A1
ENST00000393844	SLC29A1
ENST00000393852	ELMOD3
ENST00000393879	NKIRAS2
ENST00000393880	NKIRAS2
ENST00000393881	NKIRAS2
ENST00000393884	NKIRAS2
ENST00000393885	NKIRAS2
ENST00000393906	TBC1D10A
ENST00000393927	ZNF414
ENST00000393928	P3H4
ENST00000393952	LRFN4
ENST00000393955	PC
ENST00000393958	PC
ENST00000393960	PC
ENST00000393985	CXorf40A
ENST00000393987	DNPH1
ENST00000393997	ELMO3
ENST00000394060	MAPKAP1
ENST00000394063	MAPKAP1
ENST00000394082	SNRPA1
ENST00000394156	CDH11
ENST00000394169	ORMDL3
ENST00000394175	GSDMB
ENST00000394179	GSDMB
ENST00000394180	CLDND1
ENST00000394181	CLDND1
ENST00000394185	CLDND1
ENST00000394196	CHD2
ENST00000394249	PRC1
ENST00000394259	RP11-298J23.10
ENST00000394260	RP11-298J23.10
ENST00000394263	RP11-298J23.10
ENST00000394323	ERV3-1
ENST00000394340	DAB2IP
ENST00000394349	ATP5G2
ENST00000394412	KIF7
ENST00000394421	TCERG1
ENST00000394426	RARG
ENST00000394517	RP11-465B22.3
ENST00000394553	PDE8A
ENST00000394566	SLFN11
ENST00000394642	TMEM98
ENST00000394665	RPL34
ENST00000394667	RPL34
ENST00000394668	RPL34
ENST00000394670	ZNF207
ENST00000394673	ZNF207
ENST00000394679	ZNF207
ENST00000394780	ALG13
ENST00000394820	NFKB1
ENST00000394859	ANKRD13B
ENST00000394861	SOCS5
ENST00000394935	RPL23A
ENST00000394938	RPL23A
ENST00000394971	VKORC1
ENST00000394975	VKORC1
ENST00000395059	SRCAP
ENST00000395066	CLK3
ENST00000395109	SEPT5
ENST00000395139	HYAL2
ENST00000395149	TMEM98
ENST00000395209	DRP2
ENST00000395238	IP6K1
ENST00000395270	POM121
ENST00000395346	PIGS
ENST00000395357	C9orf3
ENST00000395405	ZWINT
ENST00000395458	NDUFAF3
ENST00000395549	ATG13
ENST00000395560	UPP1
ENST00000395564	UPP1
ENST00000395590	RABL2B
ENST00000395591	RABL2B
ENST00000395592	MFAP4
ENST00000395593	RABL2B
ENST00000395595	RABL2B
ENST00000395598	RABL2B
ENST00000395602	MAPK7
ENST00000395604	MAPK7
ENST00000395693	SCO2
ENST00000395805	CAPRIN2
ENST00000395853	MSH5
ENST00000395871	PODN
ENST00000395881	RTFDC1
ENST00000396017	KCNG1
ENST00000396029	ADNP
ENST00000396032	ADNP
ENST00000396085	NAV2
ENST00000396087	NAV2
ENST00000396097	LPIN1
ENST00000396098	LPIN1
ENST00000396099	LPIN1
ENST00000396342	DDR1
ENST00000396373	ETV6
ENST00000396429	OSBPL3
ENST00000396431	OSBPL3
ENST00000396501	MPDU1
ENST00000396621	ADHFE1
ENST00000396623	ADHFE1
ENST00000396627	ELP5
ENST00000396628	ELP5
ENST00000396751	ILK
ENST00000396809	TMBIM1
ENST00000396886	MPP4
ENST00000396958	FLYWCH2
ENST00000396986	PGAP2
ENST00000396987	GPAT4
ENST00000396991	PGAP2
ENST00000396993	PGAP2
ENST00000397004	NUP98
ENST00000397007	NUP98
ENST00000397013	NUP98
ENST00000397032	PEPD
ENST00000397062	NFE2L2
ENST00000397063	NFE2L2
ENST00000397083	ZFAND2A
ENST00000397110	C1QTNF6
ENST00000397122	TEAD4
ENST00000397129	MPST
ENST00000397131	BLCAP
ENST00000397134	BLCAP
ENST00000397135	BLCAP
ENST00000397137	BLCAP
ENST00000397170	CRELD1
ENST00000397193	PAFAH1B1
ENST00000397195	PAFAH1B1
ENST00000397196	WNT5B
ENST00000397225	MPST
ENST00000397261	ARPC4
ENST00000397311	JARID2
ENST00000397466	TBCD
ENST00000397553	UQCC1
ENST00000397554	UQCC1
ENST00000397556	UQCC1
ENST00000397632	SIGIRR
ENST00000397676	ALG3
ENST00000397789	NF2
ENST00000397893	SUMO3
ENST00000397898	SUMO3
ENST00000397937	DUSP3
ENST00000397955	ZMYND11
ENST00000397956	C21orf2
ENST00000397959	ZMYND11
ENST00000397962	ZMYND11
ENST00000397979	MAP2K7
ENST00000397981	MAP2K7
ENST00000397983	MAP2K7
ENST00000398042	TANGO2
ENST00000398058	AGPAT3
ENST00000398061	AGPAT3
ENST00000398063	AGPAT3
ENST00000398174	HM13
ENST00000398208	WDR4
ENST00000398258	CD47
ENST00000398261	NSD2
ENST00000398316	FNDC3A
ENST00000398409	CST3
ENST00000398411	CST3
ENST00000398427	PPME1
ENST00000398527	MSL3
ENST00000398529	RAB1A
ENST00000398532	MSL1
ENST00000398557	DIAPH1
ENST00000398562	DIAPH1
ENST00000398566	DIAPH1
ENST00000398676	CCAR1
ENST00000398904	DAAM2
ENST00000398982	KSR1
ENST00000398985	KSR1
ENST00000398988	KSR1
ENST00000398989	TUBA4A
ENST00000399006	BTBD3
ENST00000399012	PLCXD1
ENST00000399100	SEC24B
ENST00000399138	ALKBH5
ENST00000399191	CBR1
ENST00000399213	PI4KA
ENST00000399221	NLRC5
ENST00000399237	RUNX1
ENST00000399240	RUNX1
ENST00000399402	GLB1
ENST00000399423	TINF2
ENST00000399440	GMPR2
ENST00000399451	ANKRD28
ENST00000399492	CD27-AS1
ENST00000399594	EML2
ENST00000399640	ST3GAL1
ENST00000399672	C20orf27
ENST00000399683	C20orf27
ENST00000399804	SCAF4
ENST00000399807	TANGO2
ENST00000399820	WDR19
ENST00000399838	ITPA
ENST00000399852	HDHD5
ENST00000399959	DDX3X
ENST00000399977	BIN3
ENST00000399982	CHD8
ENST00000400068	SIRPA
ENST00000400167	TGIF1
ENST00000400239	ZBTB40
ENST00000400259	CDC42
ENST00000400288	SFI1
ENST00000400289	SFI1
ENST00000400422	EIF4G3
ENST00000400436	SNHG11
ENST00000400518	TXNRD2
ENST00000400519	TXNRD2
ENST00000400521	TXNRD2
ENST00000400525	TXNRD2
ENST00000400770	DTYMK
ENST00000400895	AGTRAP
ENST00000400907	RERE
ENST00000400908	RERE
ENST00000401044	MYSM1
ENST00000401073	KIAA1522
ENST00000401258	MIR887
ENST00000401360	MIR541
ENST00000401406	UQCR10
ENST00000401419	MPST
ENST00000401449	TGIF1
ENST00000401529	RAC2
ENST00000401558	XPO1
ENST00000401833	TANGO2
ENST00000401878	RBM33
ENST00000401886	TANGO2
ENST00000401903	ZFAND2A
ENST00000401959	SNU13
ENST00000402064	PLA2G6
ENST00000402363	NASP
ENST00000402458	SNU13
ENST00000402588	GSTT2
ENST00000402631	MICALL1
ENST00000402687	SULF1
ENST00000402736	ZMYND11
ENST00000402752	RANBP1
ENST00000402834	CAMKK2
ENST00000402849	SNRPD3
ENST00000402866	DRP2
ENST00000402868	KMT5A
ENST00000402918	ELFN2
ENST00000402931	BRD8
ENST00000403299	CARD10
ENST00000403354	ZMYND11
ENST00000403362	TBC1D10A
ENST00000403379	MPZL1
ENST00000403433	CHTOP
ENST00000403435	NF2
ENST00000403477	TBC1D10A
ENST00000403581	PRR5
ENST00000403696	PRR5
ENST00000403764	GAS2L1
ENST00000403772	IPO5
ENST00000403834	MED23
ENST00000403999	NF2
ENST00000404113	LPIN1
ENST00000404138	ZBTB40
ENST00000404169	CAMKK2
ENST00000404295	NMRAL1
ENST00000404387	HK1
ENST00000404393	MPST
ENST00000404603	SNRPD3
ENST00000404643	YY1AP1
ENST00000404792	IL18BP
ENST00000404802	MPST
ENST00000404992	XPO1
ENST00000405021	TOMM7
ENST00000405142	NUDT16L1
ENST00000405189	RPS6KA2
ENST00000405236	FLAD1
ENST00000405385	TGIF1
ENST00000405484	RAC2
ENST00000405520	UBE2C
ENST00000405636	TOMM40
ENST00000405666	ESRRA
ENST00000405763	YY1AP1
ENST00000405867	HADHB
ENST00000405941	TMEM18
ENST00000405961	DAAM2
ENST00000405977	BTBD3
ENST00000406117	PNPLA3
ENST00000406172	SEPT5
ENST00000406271	CARD10
ENST00000406293	SYNGR1
ENST00000406310	ESRRA
ENST00000406381	ERBB2
ENST00000406395	SEPT5
ENST00000406439	SZT2
ENST00000406508	RAC2
ENST00000406549	GAS2L1
ENST00000406606	VAV2
ENST00000406938	CHKB
ENST00000406957	XPO1
ENST00000407106	FAH
ENST00000407221	YY1AP1
ENST00000407418	CBX6
ENST00000407501	TGIF1
ENST00000407597	TBL1X
ENST00000407647	GAS2L1
ENST00000407721	DHCR7
ENST00000407854	GAS2L1
ENST00000407911	BUB3
ENST00000407965	MAFF
ENST00000407996	UQCC1
ENST00000408388	PVT1
ENST00000408789	SNORA11
ENST00000408936	DAB2IP
ENST00000408971	TIAF1
ENST00000409013	ELMOD3
ENST00000409022	PTPN18
ENST00000409064	KDM3A
ENST00000409069	OSBPL3
ENST00000409105	MCFD2
ENST00000409121	RABL2A
ENST00000409128	CCDC74B
ENST00000409143	MPP4
ENST00000409147	MCFD2
ENST00000409174	HK2
ENST00000409207	MCFD2
ENST00000409218	MCFD2
ENST00000409226	BZW1
ENST00000409234	CCDC74B
ENST00000409255	MZT2B
ENST00000409275	CAPG
ENST00000409331	ELMOD3
ENST00000409344	ELMOD3
ENST00000409400	BIN1
ENST00000409452	OSBPL3
ENST00000409472	SCAMP4
ENST00000409474	MPP4
ENST00000409555	OSBPL3
ENST00000409556	KDM3A
ENST00000409586	C8orf58
ENST00000409592	DOCK10
ENST00000409600	BZW1
ENST00000409670	CAPG
ENST00000409677	TRIP12
ENST00000409710	MRPL53
ENST00000409724	CAPG
ENST00000409751	RAB1A
ENST00000409759	OSBPL3
ENST00000409775	DFNA5
ENST00000409784	RAB1A
ENST00000409800	MCFD2
ENST00000409813	DGKD
ENST00000409818	MPP4
ENST00000409842	RABL2A
ENST00000409863	OSBPL3
ENST00000409875	RABL2A
ENST00000409890	ELMOD3
ENST00000409892	RAB1A
ENST00000409913	MCFD2
ENST00000409921	CAPG
ENST00000409939	TBC1D10B
ENST00000409943	CCDC74B
ENST00000409970	DFNA5
ENST00000409973	MCFD2
ENST00000409993	DPAGT1
ENST00000410062	UBE2E3
ENST00000410106	ELMOD3
ENST00000410110	BZW1
ENST00000411414	FAM160B1
ENST00000411423	SF3A1
ENST00000411458	GPR137
ENST00000411466	SRCAP
ENST00000411476	DFNA5
ENST00000411486	HJURP
ENST00000411518	SFI1
ENST00000411591	PCYT1A
ENST00000411593	ACADS
ENST00000411594	BRD8
ENST00000411651	SUMO3
ENST00000411657	RANBP10
ENST00000411670	CCDC18-AS1
ENST00000411702	RNF213
ENST00000411764	APBA2
ENST00000411780	BLCAP
ENST00000411812	RNF216
ENST00000411827	CDC42
ENST00000411844	CLUHP3
ENST00000411888	EIF4G3
ENST00000411892	RANBP1
ENST00000411907	TANGO2
ENST00000411922	ALG3
ENST00000411971	SCAMP4
ENST00000411973	TRAPPC12
ENST00000411987	MKRN2
ENST00000412079	NARF
ENST00000412154	HERC2P3
ENST00000412256	RAB11FIP3
ENST00000412274	DDR1
ENST00000412318	ANKRD28
ENST00000412367	CAMKK2
ENST00000412397	RP11-465B22.3
ENST00000412414	KLF7
ENST00000412438	MCFD2
ENST00000412544	SEPT5
ENST00000412615	TRAFD1
ENST00000412681	NRGN
ENST00000412716	DAZAP2
ENST00000412805	HADHB
ENST00000412846	MRPL24
ENST00000412869	PCYT1A
ENST00000412893	HMOX1
ENST00000412971	MUTYH
ENST00000413016	AK1
ENST00000413082	DPM1
ENST00000413209	NF2
ENST00000413258	SEPT5
ENST00000413289	VDAC2
ENST00000413364	LITAF
ENST00000413465	TP53
ENST00000413474	SDHAP1
[truncated: 7,479 more rows]
