# Supplementary material for: HebbPlot: an intelligent tool for learning and visualizing chromatin mark signatures
Source: BMC Bioinformatics. 2018 Sep 3;19:310. doi: 10.1186/s12859-018-2312-1 (PMC6122555; doi:10.1186/s12859-018-2312-1)
Supplement: Supplementary file 6 — Gene identifiers. This compressed file (.tar.gz) includes identifiers of nine groups of genes divided according to their gene expression levels in IMR90. (TAR 428 kb) [file 12859_2018_2312_MOESM6_ESM.tar › file7/5-IdForGenes.txt]

ENST00000002125	NDUFAF7
ENST00000011898	TSPAN9
ENST00000013034	NME1
ENST00000013125	MAP4K5
ENST00000014935	DNASE1L1
ENST00000025469	PLEKHO1
ENST00000037869	FAM136A
ENST00000038176	NSMAF
ENST00000056233	NFE2L3
ENST00000082468	BTN3A1
ENST00000155926	TRIB2
ENST00000158166	CAMKK1
ENST00000167106	VASH1
ENST00000170630	IL4R
ENST00000174618	MNT
ENST00000174653	AP3M2
ENST00000176763	STK10
ENST00000178638	CA12
ENST00000184266	NDUFB4
ENST00000204566	SPG21
ENST00000206380	TMEM101
ENST00000207437	MYL6B
ENST00000210633	SEMA4G
ENST00000215555	MARCH2
ENST00000216237	L3MBTL2
ENST00000216268	ZBED4
ENST00000216327	ABHD4
ENST00000216330	FKBP3
ENST00000216455	PSMA3
ENST00000216479	AHSA1
ENST00000216520	ERH
ENST00000216602	ZFYVE21
ENST00000216780	PCK2
ENST00000216799	EMC9
ENST00000216879	NSFL1C
ENST00000217109	CSTF1
ENST00000217429	FAM83D
ENST00000217971	PGRMC1
ENST00000218104	ABCD1
ENST00000218516	GLA
ENST00000219139	C16orf70
ENST00000219320	SLC38A7
ENST00000219542	METRN
ENST00000219700	HMOX2
ENST00000219797	KAT8
ENST00000220592	AGO2
ENST00000221138	PPP2CB
ENST00000221232	CNOT3
ENST00000221315	ZNF432
ENST00000221452	RELB
ENST00000221496	AMH
ENST00000222212	CACNG7
ENST00000222330	GSK3A
ENST00000222693	CAV2
ENST00000223054	MOSPD3
ENST00000223324	MRPL32
ENST00000223341	URGCP
ENST00000223368	BCL7B
ENST00000223398	CLIP2
ENST00000225296	DHX33
ENST00000225567	GOSR2
ENST00000225665	SLC25A11
ENST00000225698	C1QBP
ENST00000225969	MRPL27
ENST00000226328	RUFY3
ENST00000227520	CCDC86
ENST00000227524	PRPF19
ENST00000227758	BIRC2
ENST00000228327	NAV3
ENST00000228345	RAD52
ENST00000228437	PRDM4
ENST00000228740	LTA4H
ENST00000229265	CDCA3
ENST00000229922	CAP2
ENST00000230085	SNX3
ENST00000230538	LAMA4
ENST00000231504	PPP2CA
ENST00000233331	INO80B
ENST00000233379	FAHD2A
ENST00000233712	EVA1A
ENST00000233838	GGCX
ENST00000235310	MAD2L2
ENST00000236959	ATIC
ENST00000237654	CCNI
ENST00000238181	LGALS8
ENST00000238256	FKBP15
ENST00000238379	HDHD3
ENST00000238609	IFI27L2
ENST00000238628	IFT43
ENST00000238651	ACOT2
ENST00000238738	RHOQ
ENST00000239151	HOXB5
ENST00000239367	LRP11
ENST00000239852	MTRF1
ENST00000239878	UFM1
ENST00000240185	TARDBP
ENST00000241014	MAPK8IP1
ENST00000242261	TWIST1
ENST00000243219	LAMA4
ENST00000243903	ACTR5
ENST00000244364	DST
ENST00000244711	MEA1
ENST00000245222	SPHK2
ENST00000245457	PTGER2
ENST00000245663	ZBTB46
ENST00000245838	THOC2
ENST00000245865	STRADA
ENST00000246027	KIZ
ENST00000246151	PITHD1
ENST00000246868	SBDS
ENST00000246911	IFI35
ENST00000247138	SLC35A2
ENST00000247161	ELK1
ENST00000247178	ATG14
ENST00000248104	UNKL
ENST00000248114	GFER
ENST00000248924	GCAT
ENST00000249042	TST
ENST00000249442	MTX2
ENST00000249806	CLN6
ENST00000250916	KLF16
ENST00000251089	ANGEL1
ENST00000251268	MEGF8
ENST00000251527	ESYT2
ENST00000252032	C20orf194
ENST00000252530	FAM98C
ENST00000252576	NDUFA13
ENST00000252577	GATAD2A
ENST00000252979	ZNF337
ENST00000253018	FIBCD1
ENST00000253047	TMEM160
ENST00000253055	MAP3K10
ENST00000253107	PPAN
ENST00000253144	ZNF331
ENST00000253413	ATP6V1E1
ENST00000253778	GFPT2
ENST00000254190	CHSY1
ENST00000254235	ADCY7
ENST00000254321	ZNF700
ENST00000254323	ZSWIM4
ENST00000254636	IMMT
ENST00000254661	RAMP1
ENST00000254806	WBP2
ENST00000254950	VPS4A
ENST00000255006	RIN2
ENST00000255389	PEMT
ENST00000255613	KMT5C
ENST00000255992	KRBA1
ENST00000256031	ATP13A3
ENST00000256442	CCNB1
ENST00000256497	EDEM1
ENST00000256649	TRIM45
ENST00000256658	AP4B1
ENST00000257177	ZCCHC11
ENST00000257215	DAGLA
ENST00000257245	TIMM10
ENST00000257468	UBQLN1
ENST00000257504	GOLM1
ENST00000257787	AKIRIN2
ENST00000257848	METTL1
ENST00000257895	RDH5
ENST00000257934	ESPL1
ENST00000258052	SMPD2
ENST00000258100	SMYD5
ENST00000258187	NDRG4
ENST00000258398	TTLL4
ENST00000258455	MRPS9
ENST00000258729	IGF2BP3
ENST00000258781	CCM2
ENST00000258960	NMT1
ENST00000259154	KCTD3
ENST00000259234	SAP130
ENST00000259235	SAP130
ENST00000259460	RABEPK
ENST00000259708	KLC4
ENST00000259806	FOXF2
ENST00000260563	RTCA
ENST00000260662	CENPO
ENST00000261023	ITGAV
ENST00000261037	COL8A1
ENST00000261167	WBP11
ENST00000261353	YPEL5
ENST00000261413	MRPS27
ENST00000261534	POMT2
ENST00000261641	RAI1
ENST00000261667	KPNA3
ENST00000261692	CDK2AP1
ENST00000261693	SCARB1
ENST00000261712	PSMD11
ENST00000261740	TRPV4
ENST00000261776	VAC14
ENST00000261798	CSNK1A1
ENST00000261813	PFDN1
ENST00000261942	FAF2
ENST00000261973	RBM25
ENST00000262051	SLC11A2
ENST00000262052	SLC11A2
ENST00000262105	MCM4
ENST00000262173	RNMT
ENST00000262177	DNAJB6
ENST00000262225	TMED2
ENST00000262238	YY1
ENST00000262300	PKMYT1
ENST00000262370	MGRN1
ENST00000262376	UBN1
ENST00000262464	FBN2
ENST00000262498	CFAP20
ENST00000262519	SETD1A
ENST00000262544	SEC23B
ENST00000262554	SPTLC1
ENST00000262811	MAST3
ENST00000262919	ATRN
ENST00000262932	CNPY4
ENST00000262962	CCDC94
ENST00000263026	EEF2K
ENST00000263036	OPTN
ENST00000263201	CDC45
ENST00000263202	UFD1L
ENST00000263228	UBE2R2
ENST00000263265	PLEKHA4
ENST00000263278	HSD17B14
ENST00000263377	BRD4
ENST00000263512	SLC10A3
ENST00000263578	FOXRED1
ENST00000263620	ARID3A
ENST00000263635	TANC1
ENST00000263640	ACVR1
ENST00000263646	TOLLIP
ENST00000263697	DNAJC8
ENST00000263801	TP53BP1
ENST00000263811	DYNC1I2
ENST00000263812	SLC25A12
ENST00000263847	OSBP
ENST00000264033	CBL
ENST00000264221	PAICS
ENST00000264244	TIMMDC1
ENST00000264827	HOOK2
ENST00000264896	SCARB2
ENST00000264993	CDV3
ENST00000264995	MRPL3
ENST00000265044	SSR3
ENST00000265052	MGLL
ENST00000265056	MCM2
ENST00000265069	ZFR
ENST00000265343	AFF4
ENST00000265388	TNPO3
ENST00000265460	MYRF
ENST00000265593	CLCN2
ENST00000265601	WASF1
ENST00000265641	CPT1A
ENST00000265742	ANKIB1
ENST00000265748	ANLN
ENST00000265755	GTF2IRD1
ENST00000265758	WBSCR22
ENST00000265909	SNX19
ENST00000266078	PCMTD2
ENST00000266560	RBP5
ENST00000266692	NAV3
ENST00000267197	SETD1B
ENST00000267229	RBM26
ENST00000267425	NOP9
ENST00000267620	FBLN5
ENST00000267811	TCF12
ENST00000267950	ETFA
ENST00000267970	TSPAN3
ENST00000268058	PML
ENST00000268059	PML
ENST00000268184	CRTC3
ENST00000268616	ZCCHC14
ENST00000269097	G6PC3
ENST00000269221	C18orf8
ENST00000269373	FN3KRP
ENST00000269383	TRIM65
ENST00000269397	CBX4
ENST00000269724	SAMD1
ENST00000269967	CCDC97
ENST00000270115	LRRC56
ENST00000270288	WTIP
ENST00000270301	WDR62
ENST00000270357	RNPEPL1
ENST00000270530	EVI5L
ENST00000270583	KLHDC4
ENST00000271640	SETDB1
ENST00000271764	EIF2D
ENST00000271857	SLC27A3
ENST00000271883	GON4L
ENST00000272065	ACP1
ENST00000272067	ACP1
ENST00000272139	C1orf35
ENST00000272167	EPHX1
ENST00000272418	MRPS5
ENST00000272433	SFXN5
ENST00000273038	VGLL4
ENST00000273048	FAM134A
ENST00000273179	CTDSPL
ENST00000273342	COL8A1
ENST00000273435	EIF2A
ENST00000274542	RNF145
ENST00000274569	PCYOX1L
ENST00000275015	NFKBIE
ENST00000275418	ESYT2
ENST00000275884	DENND2A
ENST00000275954	TMEM47
ENST00000276096	EBP
ENST00000276520	TACC1
ENST00000276826	ARHGAP39
ENST00000276893	UHRF2
ENST00000276914	PLIN2
ENST00000277010	SIGMAR1
ENST00000277865	GLUD1
ENST00000277945	TCF7L2
ENST00000278025	FUOM
ENST00000278795	SMOX
ENST00000278836	MYRF
ENST00000278849	INCENP
ENST00000278856	WDR74
ENST00000278903	EI24
ENST00000278980	COMMD7
ENST00000279147	ORAOV1
ENST00000279242	MRPL49
ENST00000280333	DOCK1
ENST00000280362	PTS
ENST00000280562	PITPNM2
ENST00000280756	TMEM263
ENST00000281141	CDC123
ENST00000281182	ACAD8
ENST00000281456	SLC25A4
ENST00000281961	TMEM178A
ENST00000282903	PLOD2
ENST00000283558	ATP11A
ENST00000284006	KCTD15
ENST00000284548	OBSCN
ENST00000286523	ELMSAN1
ENST00000286800	BACH1
ENST00000286918	ANKRD9
ENST00000287078	TYSND1
ENST00000287218	ZFAND3
ENST00000287675	EXOG
ENST00000287701	HMBOX1
ENST00000288466	ZNF618
ENST00000288828	WIPI2
ENST00000288937	MRPL17
ENST00000289361	BTN3A1
ENST00000289893	MACF1
ENST00000290079	TMEM141
ENST00000290178	PAXBP1
ENST00000290208	MRPL10
ENST00000290219	IFNGR2
ENST00000290246	ELMO2
ENST00000290271	STC1
ENST00000290330	SNF8
ENST00000290363	CIART
ENST00000290418	CCDC142
ENST00000290597	ALDH4A1
ENST00000290649	AMFR
ENST00000290818	DDX12P
ENST00000291294	PTGIR
ENST00000291386	SSU72
ENST00000291568	CSTB
ENST00000291691	C21orf58
ENST00000292035	MED27
ENST00000292140	PHLDB3
ENST00000292377	GPC2
ENST00000292644	PSMC2
ENST00000292879	U2AF1L4
ENST00000293261	TMEM143
ENST00000293406	LSM12
ENST00000293590	FMNL3
ENST00000293662	GRASP
ENST00000293677	RAVER1
ENST00000293970	TBC1D24
ENST00000293978	PAQR4
ENST00000294258	ZFPL1
ENST00000294360	C1orf123
ENST00000294715	RP11-14N7.2
ENST00000295024	WDR26
ENST00000295171	CCDC74A
ENST00000295324	CDC42EP3
ENST00000295571	EOGT
ENST00000295624	NAV1
ENST00000295759	GLB1L
ENST00000295924	TIPARP
ENST00000296048	GYG1
ENST00000296149	ELP6
ENST00000296181	ITGB5
ENST00000296402	CAMK2D
ENST00000296411	METAP1
ENST00000296503	HMGB2
ENST00000296755	MAP1B
ENST00000296805	GFM2
ENST00000296955	DCBLD1
ENST00000297020	BTN2A3P
ENST00000297440	DNAAF5
ENST00000298281	PCF11
ENST00000298295	C10orf10
ENST00000298316	ARF6
ENST00000299004	AMOTL1
ENST00000299468	PCMTD2
ENST00000299550	TRIM66
ENST00000299596	TMEM41B
ENST00000299613	WEE1
ENST00000299853	POLR3E
ENST00000300128	NEMP1
ENST00000300146	PATL1
ENST00000300151	MRPL16
ENST00000300432	PIP5KL1
ENST00000300574	CRK
ENST00000301011	ZC3H18
ENST00000301280	CHAF1A
ENST00000301324	FAM57A
ENST00000301587	ATP5H
ENST00000301678	FAM234A
ENST00000301679	FAM234A
ENST00000301712	UNKL
ENST00000301717	SPSB3
ENST00000301738	KCTD5
ENST00000302516	SF3B3
ENST00000302995	ZBTB46
ENST00000303296	HIPK3
ENST00000303961	EGLN2
ENST00000303996	JMJD6
ENST00000304478	MRM3
ENST00000304523	LDB2
ENST00000304593	MFF
ENST00000304834	HN1
ENST00000305364	TRIM35
ENST00000305632	TBL2
ENST00000305958	SMOX
ENST00000305978	SCAND1
ENST00000306065	ANKRD27
ENST00000306200	STX18
ENST00000306562	ZNF672
ENST00000306585	CHTF8
ENST00000306729	ASPSCR1
ENST00000306739	ASPSCR1
ENST00000307662	SYNPO
ENST00000307712	SEC23A
ENST00000307771	ZRSR2
ENST00000308022	TMEM134
ENST00000308167	ELF4
ENST00000308259	MSRB3
ENST00000308278	FAM57A
ENST00000308394	CASP3
ENST00000308604	MIR4435-2HG
ENST00000308696	PSMD1
ENST00000308775	DAG1
ENST00000308824	PCMTD2
ENST00000308964	CCDC106
ENST00000309099	MRGPRF
ENST00000309182	WDR81
ENST00000309279	CHD6
ENST00000309352	MRPL38
ENST00000309534	CGGBP1
ENST00000309585	DNASE1L1
ENST00000309971	GLE1
ENST00000310078	AGFG1
ENST00000310127	ATP8B3
ENST00000310189	CTDSPL
ENST00000310512	MEPCE
ENST00000310706	JUP
ENST00000310864	IQCB1
ENST00000311008	SPNS1
ENST00000311027	MADD
ENST00000311052	CARHSP1
ENST00000311083	CSRP2
ENST00000311141	ZFYVE21
ENST00000311151	DPYSL2
ENST00000311172	FCHSD2
ENST00000311223	GLUL
ENST00000311713	WDR74
ENST00000311764	ZNF408
ENST00000311806	OXSR1
ENST00000312280	PMP22
ENST00000312431	DST
ENST00000312932	SEC14L2
ENST00000312960	SIAH2
ENST00000313080	RHBDF2
ENST00000313147	DNAAF5
ENST00000313182	INTS14
ENST00000313219	CHMP7
ENST00000313234	KRT80
ENST00000313386	RMND5B
ENST00000313698	ACAD10
ENST00000313771	FAS
ENST00000314067	IFT43
ENST00000314191	PRKDC
ENST00000314262	NOP14
ENST00000314349	TIMM50
ENST00000314423	UTP4
ENST00000314523	SUMO2
ENST00000314567	CDPF1
ENST00000314761	WDR75
ENST00000314835	MSTO2P
ENST00000315091	TARDBP
ENST00000315580	ARL6IP4
ENST00000315588	MED29
ENST00000315660	TSC22D3
ENST00000315732	LSM10
ENST00000315877	ABHD14B
ENST00000316157	LARP4B
ENST00000316218	PDIA5
ENST00000316273	BCAT2
ENST00000316296	ANO1
ENST00000316299	PRKAG1
ENST00000316853	KLHDC4
ENST00000317201	HOXA3
ENST00000317204	TOLLIP
ENST00000317361	BID
ENST00000317534	MRPS24
ENST00000317673	CDK11B
ENST00000317683	FBXO46
ENST00000317713	MACF1
ENST00000317811	FJX1
ENST00000317827	TACC1
ENST00000317829	AMOTL1
ENST00000317837	AMOTL1
ENST00000318220	NBPF3
ENST00000318249	NBPF3
ENST00000318584	FKRP
ENST00000318596	SLC25A42
ENST00000318876	ZFYVE1
ENST00000319080	MLXIP
ENST00000319264	LURAP1L
ENST00000319363	IL17RA
ENST00000319449	RUFY1
ENST00000319551	KRBA1
ENST00000319715	RBBP6
ENST00000319801	PUM2
ENST00000320063	GIT2
ENST00000320081	CLIP4
ENST00000320201	PITPNM2
ENST00000320241	FOXL1
ENST00000320270	RRS1
ENST00000320334	OLFML3
ENST00000320442	SLC26A10
ENST00000320619	ZNRF1
ENST00000320865	B3GNTL1
ENST00000320913	MRGPRF
ENST00000320954	CRTAP
ENST00000321219	DYRK1A
ENST00000321256	NCBP2
ENST00000321348	CYBRD1
ENST00000321679	THAP4
ENST00000321753	FAM109B
ENST00000321765	SPAG5
ENST00000321777	C8orf59
ENST00000321854	ACBD4
ENST00000321895	CCDC71
ENST00000321898	SPATS2
ENST00000321925	SLC14A1
ENST00000322054	EHD3
ENST00000322357	ZBTB7A
ENST00000322911	MTHFSD
ENST00000323064	AGBL5
ENST00000323081	SPNS1
ENST00000323146	SLC35A4
ENST00000323205	GCAT
ENST00000323249	PRR7
ENST00000323456	MTMR4
ENST00000323699	DEGS1
ENST00000323701	USP39
ENST00000323874	PTPRU
ENST00000323938	LGALS8
ENST00000323997	ENO3
ENST00000324048	ZNF687
ENST00000324076	IRF9
ENST00000324096	MAP1S
ENST00000324816	PPT2
ENST00000324817	MED14
ENST00000324871	METTL1
ENST00000324894	GTPBP3
ENST00000324938	LIMS2
ENST00000325167	CHMP6
ENST00000325303	CDK20
ENST00000325437	UBE2I
ENST00000326194	PORCN
ENST00000326232	SLC37A3
ENST00000326677	ZFAS1
ENST00000326735	ATP13A2
ENST00000326786	ETV3
ENST00000326956	SSBP3
ENST00000327331	CDCA8
ENST00000327347	SEPHS1
ENST00000327435	ADI1
ENST00000327443	SP1
ENST00000327490	UBALD2
ENST00000327492	TOB2
ENST00000327532	DZIP1L
ENST00000327628	TRAK1
ENST00000327797	MYRF
ENST00000328249	ERMAP
ENST00000328540	BRICD5
ENST00000328554	C22orf29
ENST00000328709	COA5
ENST00000328736	PTPN21
ENST00000329073	DDX51
ENST00000329214	CCDC137
ENST00000329451	LMNTD2
ENST00000329608	CSF1
ENST00000329623	C2CD2
ENST00000330022	SETD2
ENST00000330036	SFXN4
ENST00000330236	ZKSCAN8
ENST00000330263	MRTO4
ENST00000330691	TACC1
ENST00000330735	RBBP7
ENST00000330817	ALG12
ENST00000330847	NR4A3
ENST00000330912	TREX2
ENST00000331285	PCYT2
ENST00000331410	ZNF789
ENST00000331588	DUSP8
ENST00000331872	GLUL
ENST00000331923	PAXBP1
ENST00000332499	HEXIM1
ENST00000333139	C11orf72
ENST00000333449	TMEM179B
ENST00000333676	MRPL12
ENST00000333725	TCF12
ENST00000333765	-
ENST00000333775	NAA38
ENST00000333877	NELFA
ENST00000334133	RFTN1
ENST00000334370	MEGF8
ENST00000334379	TRMT11
ENST00000334497	TREX2
ENST00000334536	SPNS1
ENST00000334678	RPS19BP1
ENST00000334822	ZDHHC17
ENST00000334859	LRCH3
ENST00000334940	RASSF4
ENST00000334956	PARVA
ENST00000335154	FMNL3
ENST00000335155	NAA38
ENST00000335325	ZNRF1
ENST00000335352	C6orf1
ENST00000335420	KLHDC10
ENST00000335494	TYSND1
ENST00000335870	ZNF212
ENST00000335875	SLC6A16
ENST00000335997	ELF4
ENST00000336034	DEDD2
ENST00000336086	URGCP
ENST00000336097	NME1
ENST00000336139	ZNF202
ENST00000336174	STRADA
ENST00000336237	NDUFAF7
ENST00000336278	SNTB2
ENST00000336378	WASHC2C
ENST00000336415	CEP170
ENST00000336429	SERPINB7
ENST00000336470	GNL3L
ENST00000336654	CDK20
ENST00000336714	SEC23B
ENST00000336715	ZNF687
ENST00000336738	SH3BP1
ENST00000336873	HPS4
ENST00000336909	IL6ST
ENST00000337110	MFF
ENST00000337132	NECAP2
ENST00000337566	POLR3H
ENST00000337841	SPTLC1
ENST00000338051	C5orf24
ENST00000338086	PUM2
ENST00000338104	TTC8
ENST00000338165	EME1
ENST00000338368	PRKDC
ENST00000338373	GIT2
ENST00000338382	FOCAD
ENST00000338427	NUDCD3
ENST00000338488	NR4A3
ENST00000338498	C11orf95
ENST00000338525	TREX2
ENST00000338728	DCBLD1
ENST00000338754	TPST2
ENST00000338785	DYRK1A
ENST00000338820	DNAJB12
ENST00000338920	PRRC2C
ENST00000338970	RPL14
ENST00000339021	UBE2I
ENST00000339123	SMOX
ENST00000339306	SLC35B3
ENST00000339526	GLUL
ENST00000339570	SCARB1
ENST00000339656	ZNF587
ENST00000339659	DYRK1A
ENST00000339754	NECAP1
ENST00000340096	OFD1
ENST00000340124	GPT2
ENST00000340149	GAB2
ENST00000340258	RASSF4
ENST00000340296	DYNC1I2
ENST00000340308	SLC37A3
ENST00000340645	GOLGB1
ENST00000340677	CDK11B
ENST00000340778	FBXW2
ENST00000340828	CCNG1
ENST00000340834	DST
ENST00000340855	IDS
ENST00000340930	PTK2
ENST00000340932	SPHK2
ENST00000340954	STAU1
ENST00000341028	CDK11B
ENST00000341039	POP5
ENST00000341421	TRAK1
ENST00000341676	ATP13A2
ENST00000341832	CDK11B
ENST00000341872	LGALS8
ENST00000342058	FBLN5
ENST00000342075	PMS1
ENST00000342104	NBPF3
ENST00000342111	BID
ENST00000342179	DPY19L3
ENST00000342206	IGBP1
ENST00000342228	SLC20A2
ENST00000342422	C20orf24
ENST00000342644	SNX21
ENST00000342651	ZNF12
ENST00000342665	SOX12
ENST00000342666	CAMK2D
ENST00000342704	CBFA2T2
ENST00000342745	SUSD6
ENST00000342922	MADD
ENST00000343003	SPATA13
ENST00000343213	CAV2
ENST00000343358	FAM98C
ENST00000343631	EXT2
ENST00000343646	GIT2
ENST00000343678	EI24
ENST00000343827	TCF12
ENST00000343894	ELK1
ENST00000344111	COX19
ENST00000344140	CACNB1
ENST00000344188	CSF1
ENST00000344201	CBFA2T2
ENST00000344296	WBP2
ENST00000344366	CA12
ENST00000344423	ZNF395
ENST00000344546	ATP5H
ENST00000344780	SNX21
ENST00000344795	C20orf24
ENST00000344865	ASPSCR1
ENST00000344876	PCDH18
ENST00000344937	CLCN2
ENST00000345003	GYG1
ENST00000345041	FAM83G
ENST00000345084	MRPS5
ENST00000345093	RNF41
ENST00000345239	GFM2
ENST00000345264	RSU1
ENST00000345383	TTC8
ENST00000345512	PTPRU
ENST00000346128	TJP1
ENST00000346192	IGF2BP2
ENST00000346198	TCF7L2
ENST00000346301	TTC8
ENST00000346365	NUDT2
ENST00000346495	TSPAN3
ENST00000346520	TRPV4
ENST00000346541	CBFA2T2
ENST00000346595	SMOX
ENST00000347162	KLC4
ENST00000347458	STAU1
ENST00000347708	HGH1
ENST00000347925	KLHDC4
ENST00000348022	RBBP6
ENST00000348165	UBE3C
ENST00000348227	WDR54
ENST00000348335	CAMKK1
ENST00000348567	TACC1
ENST00000349004	NDRG3
ENST00000349238	MADD
ENST00000349379	SNX3
ENST00000349511	UBA3
ENST00000349820	IQCB1
ENST00000349901	MFF
ENST00000349937	TCF7L2
ENST00000349959	PKIG
ENST00000350009	ADAM33
ENST00000350125	PROSER1
ENST00000350991	NSFL1C
ENST00000351018	RHOG
ENST00000351111	MRPL10
ENST00000351365	PQLC1
ENST00000351677	PTPN11
ENST00000352065	TCF7L2
ENST00000352066	NUP62
ENST00000352077	ELMO2
ENST00000352151	FMNL3
ENST00000352159	FAS
ENST00000352178	CBS
ENST00000352231	LGALS8
ENST00000352251	PROSER1
ENST00000352260	SPNS1
ENST00000352319	UTP4
ENST00000353088	NSFL1C
ENST00000353170	KLHDC4
ENST00000353245	YWHAZ
ENST00000353339	MFF
ENST00000353383	RAI1
ENST00000353468	SIGMAR1
ENST00000353777	DCAF4
ENST00000354026	PML
ENST00000354396	ARNT
ENST00000354441	TTC8
ENST00000354451	CRYBB2P1
ENST00000354485	KANK1
ENST00000354488	DDRGK1
ENST00000354503	MFF
ENST00000354563	NPIPB12
ENST00000354571	TWIST1
ENST00000354574	GIT2
ENST00000354590	ZBTB45
ENST00000354862	NAT6
ENST00000355059	NEIL1
ENST00000355072	HTT
ENST00000355085	C5AR1
ENST00000355092	PORCN
ENST00000355119	LIMS2
ENST00000355147	ZNF160
ENST00000355190	C6orf89
ENST00000355192	MSRB3
ENST00000355209	POLR3H
ENST00000355231	HMBOX1
ENST00000355279	FAS
ENST00000355303	ANO1
ENST00000355312	GIT2
ENST00000355451	NUDCD3
ENST00000355486	ORAOV1
ENST00000355496	PLEKHA4
ENST00000355630	MKL1
ENST00000355693	COA4
ENST00000355697	SFXN4
ENST00000355717	TCF7L2
ENST00000355725	THOC2
ENST00000355740	FAS
ENST00000355766	VPS13A
ENST00000355797	MXRA7
ENST00000355803	UBE2I
ENST00000355808	PDHA1
ENST00000355809	ZCCHC11
ENST00000355938	ATP5G1
ENST00000355961	PORCN
ENST00000355995	TCF7L2
ENST00000356033	HN1
ENST00000356068	EMC1
ENST00000356091	NPEPL1
ENST00000356107	TJP1
ENST00000356200	CDK11A
ENST00000356231	CDAN1
ENST00000356259	GIT2
ENST00000356413	IGBP1
ENST00000356464	RPS26
ENST00000356518	ADAM33
ENST00000356607	PEX14
ENST00000356752	NDRG4
ENST00000356870	PTPRU
ENST00000356937	CDK11A
ENST00000356950	HIST1H2BK
ENST00000356978	CALM1
ENST00000357028	MED27
ENST00000357066	MOB3A
ENST00000357121	OCRL
ENST00000357157	MCU
ENST00000357203	C3orf18
ENST00000357302	CSF1
ENST00000357339	FAS
ENST00000357409	VPS13A
ENST00000357428	USP33
ENST00000357436	SH3BP1
ENST00000357475	SSBP3
ENST00000357500	POP5
ENST00000357575	PQLC1
ENST00000357702	SAP130
ENST00000357730	SLC6A9
ENST00000357743	GOLGA7
ENST00000357760	CDK11A
ENST00000357861	KANSL2
ENST00000357866	ARL6IP4
ENST00000357949	SERTAD1
ENST00000357955	MAPKAPK3
ENST00000358002	DYNC1I2
ENST00000358097	CYP2D7
ENST00000358204	TES
ENST00000358234	CTC-301O7.4
ENST00000358249	EXOG
ENST00000358377	DCAF4
ENST00000358389	CNOT3
ENST00000358495	RAD52
ENST00000358514	PSMB10
ENST00000358550	SIPA1L1
ENST00000358552	NFIX
ENST00000358595	ARNT
ENST00000358622	TTC8
ENST00000358681	EXT2
ENST00000358704	ZBTB18
ENST00000358713	GATAD2A
ENST00000358779	CDK11A
ENST00000358792	GTPBP3
ENST00000359019	ZDHHC17
ENST00000359025	RPL32P3
ENST00000359035	ZNF511
ENST00000359051	HYAL3
ENST00000359060	SSU72
ENST00000359210	POLR3E
ENST00000359273	BCS1L
ENST00000359359	C6orf89
ENST00000359451	WASF1
ENST00000359593	AP4M1
ENST00000359599	OBSCN
ENST00000359606	CBFA2T2
ENST00000359624	CBS
ENST00000359646	RBM12
ENST00000359675	NDRG3
ENST00000359860	WASHC2C
ENST00000359866	DDA1
ENST00000359882	PORCN
ENST00000359928	PML
ENST00000359973	ZNF841
ENST00000360016	BRD4
ENST00000360059	GTPBP4
ENST00000360060	PLOD2
ENST00000360105	NFIX
ENST00000360110	TFRC
ENST00000360115	MACF1
ENST00000360131	AGBL5
ENST00000360185	GIT2
ENST00000360228	CACNA1A
ENST00000360280	VPS13A
ENST00000360315	GATAD2A
ENST00000360426	STAU1
ENST00000360496	SNTB2
ENST00000360584	SLC6A9
ENST00000360737	MIRLET7BHG
ENST00000360802	UBAP2
ENST00000360803	GTPBP4
ENST00000360831	NLE1
ENST00000360834	UFD1L
ENST00000360845	GNL3L
ENST00000360900	MTHFSD
ENST00000361006	GIT2
ENST00000361040	GON4L
ENST00000361055	UBA3
ENST00000361078	PUM2
ENST00000361099	STAT1
ENST00000361143	ABHD14B
ENST00000361203	DST
ENST00000361234	RNF34
ENST00000361288	TAF11
ENST00000361339	IFT140
ENST00000361351	UBL7
ENST00000361413	KIAA0753
ENST00000361441	APOBEC3C
ENST00000361507	GAB2
ENST00000361518	ZNF511
ENST00000361545	CLIP2
ENST00000361565	IPO9
ENST00000361568	PPT2
ENST00000361573	SLC9A8
ENST00000361619	GTPBP3
ENST00000361661	SLC26A1
ENST00000361689	MACF1
ENST00000361723	FAM111A
ENST00000361756	RNF121
ENST00000361837	C16orf59
ENST00000361983	KIF1BP
ENST00000361988	PORCN
ENST00000362011	SHISA4
ENST00000362105	MIRLET7A2
ENST00000362135	MIR370
ENST00000362281	MIR337
ENST00000363664	SNORA33
ENST00000364546	SNORA71B
ENST00000364587	SNORA55
ENST00000365420	RNA5SP37
ENST00000366272	MLXIP
ENST00000366542	CEP170
ENST00000366543	CEP170
ENST00000366544	CEP170
ENST00000366583	LGALS8
ENST00000366584	LGALS8
ENST00000366601	TBCE
ENST00000366704	OBSCN
ENST00000366706	OBSCN
ENST00000366707	OBSCN
ENST00000366709	OBSCN
ENST00000366837	EPHX1
ENST00000366852	WDR26
ENST00000366923	EPRS
ENST00000366957	SMYD2
ENST00000367114	EIF2D
ENST00000367179	MDM4
ENST00000367180	MDM4
ENST00000367182	MDM4
ENST00000367183	MDM4
ENST00000367208	SNRPE
ENST00000367242	TMEM183A
ENST00000367295	NAV1
ENST00000367296	NAV1
ENST00000367297	NAV1
ENST00000367300	NAV1
ENST00000367302	NAV1
ENST00000367368	LRP11
ENST00000367467	SASH1
ENST00000367469	SASH1
ENST00000367478	TPR
ENST00000367495	RAB32
ENST00000367574	PORCN
ENST00000367742	PRRC2C
ENST00000367879	UCK2
ENST00000368003	UFC1
ENST00000368192	ETV3
ENST00000368331	GON4L
ENST00000368332	TRMT11
ENST00000368455	HSF2
ENST00000368456	PYGO2
ENST00000368457	PYGO2
ENST00000368503	DCBLD1
ENST00000368551	FUOM
ENST00000368552	FUOM
ENST00000368554	ZNF511
ENST00000368638	LAMA4
ENST00000368640	LAMA4
ENST00000368659	SLC27A3
ENST00000368660	SLC27A3
ENST00000368661	SLC27A3
ENST00000368879	ZNF687
ENST00000368921	MLLT11
ENST00000368938	WASF1
ENST00000368962	SETDB1
ENST00000368963	SETDB1
ENST00000368964	SETDB1
ENST00000368969	SETDB1
ENST00000368979	SNX3
ENST00000368982	SNX3
ENST00000369017	NSMCE4A
ENST00000369023	NSMCE4A
ENST00000369094	CIART
ENST00000369095	CIART
ENST00000369124	PLEKHO1
ENST00000369126	PLEKHO1
ENST00000369128	VPS45
ENST00000369130	VPS45
ENST00000369131	SFXN4
ENST00000369144	EIF3A
ENST00000369155	HIST2H2BE
ENST00000369306	PEX11B
ENST00000369320	MAP3K7
ENST00000369325	MAP3K7
ENST00000369327	MAP3K7
ENST00000369329	MAP3K7
ENST00000369332	MAP3K7
ENST00000369386	TCF7L2
ENST00000369389	TCF7L2
ENST00000369395	TCF7L2
ENST00000369397	TCF7L2
ENST00000369461	TRIM45
ENST00000369464	TRIM45
ENST00000369550	DKC1
ENST00000369551	OLFML3
ENST00000369564	AP4B1
ENST00000369566	AP4B1
ENST00000369567	AP4B1
ENST00000369569	AP4B1
ENST00000369571	AP4B1
ENST00000369649	SLC10A3
ENST00000369721	ATP5F1
ENST00000369722	ATP5F1
ENST00000369758	PCMTD2
ENST00000369801	CSF1
ENST00000369802	CSF1
ENST00000369807	DNASE1L1
ENST00000369808	DNASE1L1
ENST00000369809	DNASE1L1
ENST00000369886	SAMD10
ENST00000370021	PRPF38B
ENST00000370022	PRPF38B
ENST00000370025	PRPF38B
ENST00000370126	RTCA
ENST00000370128	RTCA
ENST00000370129	ABCD1
ENST00000370200	KAZALD1
ENST00000370210	HAUS7
ENST00000370211	HAUS7
ENST00000370212	HAUS7
ENST00000370232	TREX2
ENST00000370249	ZNF275
ENST00000370250	SEMA4G
ENST00000370251	ZNF275
ENST00000370274	NSDHL
ENST00000370355	SCD
ENST00000370441	IDS
ENST00000370443	IDS
ENST00000370754	DST
ENST00000370765	DST
ENST00000370769	DST
ENST00000370788	DST
ENST00000370792	USP33
ENST00000370793	USP33
ENST00000370794	USP33
ENST00000371113	OCRL
ENST00000371162	MIR4435-2HG
ENST00000371242	RAE1
ENST00000371319	SSBP3
ENST00000371320	SSBP3
ENST00000371417	ARRDC1-AS1
ENST00000371541	ZCCHC11
ENST00000371544	ZCCHC11
ENST00000371627	TNKS2
ENST00000371743	ZFAS1
ENST00000371792	STAU1
ENST00000371802	STAU1
ENST00000371828	STAU1
ENST00000371835	BRD4
ENST00000371856	STAU1
ENST00000371857	FAS
ENST00000371897	SLC2A6
ENST00000371899	SLC2A6
ENST00000371917	ARFGEF2
ENST00000371933	EFCAB14
ENST00000371935	REXO4
ENST00000371942	REXO4
ENST00000372022	SURF6
ENST00000372090	TOE1
ENST00000372176	ELMO2
ENST00000372212	UCK2
ENST00000372263	PLAC9
ENST00000372267	PLAC9
ENST00000372270	PLAC9
ENST00000372306	SLC6A9
ENST00000372307	SLC6A9
ENST00000372310	SLC6A9
ENST00000372337	FIBCD1
ENST00000372338	FIBCD1
ENST00000372371	POLR3A
ENST00000372382	TSC22D3
ENST00000372383	TSC22D3
ENST00000372384	TSC22D3
ENST00000372390	TSC22D3
ENST00000372396	KDM4A
ENST00000372397	TSC22D3
ENST00000372480	NTMT1
ENST00000372481	NTMT1
ENST00000372483	NTMT1
ENST00000372486	NTMT1
ENST00000372491	IER5L
ENST00000372514	ERMAP
ENST00000372517	ERMAP
ENST00000372541	SNX21
ENST00000372542	SNX21
ENST00000372547	SNX21
ENST00000372616	CTPS1
ENST00000372621	CTPS1
ENST00000372708	SMAP2
ENST00000372718	SMAP2
ENST00000372770	GLE1
ENST00000372849	RPL36A
ENST00000372874	ADA
ENST00000372882	PKIG
ENST00000372883	UBR2
ENST00000372886	PKIG
ENST00000372887	PKIG
ENST00000372889	PKIG
ENST00000372891	PKIG
ENST00000372892	PKIG
ENST00000372894	PKIG
ENST00000372899	UBR2
ENST00000372901	UBR2
ENST00000372903	UBR2
ENST00000372915	MACF1
ENST00000372919	ANXA7
ENST00000372921	ANXA7
ENST00000372925	MACF1
ENST00000372972	CSTF2
ENST00000372984	AKIRIN1
ENST00000372987	CCND3
ENST00000372988	CCND3
ENST00000372991	CCND3
ENST00000373042	C1orf122
ENST00000373043	C1orf122
ENST00000373044	YRDC
ENST00000373053	MCU
ENST00000373055	CDCA8
ENST00000373062	GNL2
ENST00000373133	L3MBTL1
ENST00000373134	L3MBTL1
ENST00000373135	L3MBTL1
ENST00000373159	TRAPPC3
ENST00000373162	TRAPPC3
ENST00000373163	TRAPPC3
ENST00000373166	TRAPPC3
ENST00000373222	CHD6
ENST00000373233	CHD6
ENST00000373236	SAR1A
ENST00000373237	PSMB2
ENST00000373238	SAR1A
ENST00000373239	SAR1A
ENST00000373241	SAR1A
ENST00000373242	SAR1A
ENST00000373299	STXBP1
ENST00000373302	STXBP1
ENST00000373352	SLC2A8
ENST00000373360	SLC2A8
ENST00000373371	SLC2A8
ENST00000373389	ZFAND3
ENST00000373391	ZFAND3
ENST00000373408	CCDC167
ENST00000373417	ANGPTL2
ENST00000373425	ANGPTL2
ENST00000373538	RABEPK
ENST00000373544	RABEPK
ENST00000373635	PSMD1
ENST00000373671	AGFG1
ENST00000373685	C6orf89
ENST00000373768	NDUFA8
ENST00000373773	NDRG3
ENST00000373779	PTPRU
ENST00000373803	NDRG3
ENST00000373831	RCC1
ENST00000373832	RCC1
ENST00000373833	RCC1
ENST00000373852	C20orf24
ENST00000373970	DKK1
ENST00000373991	SCAND1
ENST00000374050	ATP6V1G1
ENST00000374104	RBM12
ENST00000374114	RBM12
ENST00000374124	ZNF618
ENST00000374126	ZNF618
ENST00000374180	HDHD3
ENST00000374338	LDLRAP1
ENST00000374359	WASHC2C
ENST00000374362	WASHC2C
ENST00000374417	RASSF4
ENST00000374433	ZNF32
ENST00000374491	EDEM2
ENST00000374492	EDEM2
ENST00000374524	PITHD1
ENST00000374752	ACAD8
ENST00000374826	PMS1
ENST00000374907	ITGAV
ENST00000374980	EIF2S2
ENST00000374987	APEX2
ENST00000375036	MXRA7
ENST00000375137	PPT2
ENST00000375143	PPT2
ENST00000375153	PQLC2
ENST00000375155	PQLC2
ENST00000375199	EMC1
ENST00000375208	EMC1
ENST00000375252	CYBRD1
ENST00000375279	CBFA2T2
ENST00000375341	ALDH4A1
ENST00000375391	TMCO3
ENST00000375630	ATP11A
ENST00000375645	ATP11A
ENST00000375840	STRADA
ENST00000375871	CDK20
ENST00000375883	CDK20
ENST00000376052	TPP2
ENST00000376065	TPP2
ENST00000376387	TM9SF2
ENST00000376395	UBQLN1
ENST00000376405	MDC1
ENST00000376406	MDC1
ENST00000376436	ZNF337
ENST00000376512	SLC35A2
ENST00000376515	SLC35A2
ENST00000376521	SLC35A2
ENST00000376529	SLC35A2
ENST00000376582	TIMM17B
ENST00000376618	CPT1A
ENST00000376634	VPS13A
ENST00000376636	VPS13A
ENST00000376646	VPS13A
ENST00000376655	MAD2L2
ENST00000376664	MAD2L2
ENST00000376667	MAD2L2
ENST00000376669	MAD2L2
ENST00000376672	MAD2L2
ENST00000376692	MAD2L2
ENST00000376741	SP2
ENST00000376758	PPP1R11
ENST00000376763	PPP1R11
ENST00000376765	PPP1R11
ENST00000376769	PPP1R11
ENST00000376771	TBC1D25
ENST00000376772	PPP1R11
ENST00000376773	PPP1R11
ENST00000376788	SCARB1
ENST00000376955	ACBD4
ENST00000376983	ELK1
ENST00000377001	RUFY1
ENST00000377037	MLXIP
ENST00000377256	CTNNBIP1
ENST00000377258	CTNNBIP1
ENST00000377263	CTNNBIP1
ENST00000377307	ARHGAP39
ENST00000377431	TMEM143
ENST00000377465	SEC23B
ENST00000377475	SEC23B
ENST00000377500	STAM
ENST00000377524	STAM
ENST00000377575	HMGN4
ENST00000377662	BTN2A3P
ENST00000377843	CSNK1A1
ENST00000377911	RSU1
ENST00000377921	RSU1
ENST00000377959	GLIPR2
ENST00000377960	GLIPR2
ENST00000378073	MEGF8
ENST00000378116	FAM171A1
ENST00000378432	CTC-425O23.2
ENST00000378543	FAAP20
ENST00000378545	FAAP20
ENST00000378546	FAAP20
ENST00000378593	AFF4
ENST00000378595	AFF4
ENST00000378614	SEPHS1
ENST00000378633	CDK11A
ENST00000378635	CDK11A
ENST00000378638	CDK11A
ENST00000378725	SSU72
ENST00000378726	SSU72
ENST00000378747	OPTN
ENST00000378748	OPTN
ENST00000378752	OPTN
ENST00000378757	OPTN
ENST00000378764	OPTN
ENST00000378860	WDR62
ENST00000378892	SIGMAR1
ENST00000378900	CDC123
ENST00000378927	NUDT5
ENST00000378937	NUDT5
ENST00000378940	NUDT5
ENST00000378952	NUDT5
ENST00000378975	U2AF1L4
ENST00000378976	SPAG5
ENST00000378990	CAP2
ENST00000379016	HIPK3
ENST00000379019	GPCPD1
ENST00000379155	NUDT2
ENST00000379158	NUDT2
ENST00000379198	B3GALT6
ENST00000379218	SLC26A10
ENST00000379225	UBAP2
ENST00000379235	UBAP2
ENST00000379238	UBAP2
ENST00000379239	UBAP2
ENST00000379331	PRDX4
ENST00000379341	PRDX4
ENST00000379349	PRDX4
ENST00000379391	NEMP1
ENST00000379407	PLEKHN1
ENST00000379409	PLEKHN1
ENST00000379410	PLEKHN1
ENST00000379460	SMOX
ENST00000379477	MTRF1
ENST00000379480	MTRF1
ENST00000379519	YPEL5
ENST00000379520	YPEL5
ENST00000379527	MOSPD3
ENST00000379551	PRR16
ENST00000379641	UFM1
ENST00000379649	UFM1
ENST00000379660	SLC35B3
ENST00000379724	ZNF789
ENST00000379731	B4GALT1
ENST00000379773	CAMK2D
ENST00000379795	TECPR1
ENST00000379804	PDHA1
ENST00000379805	PDHA1
ENST00000379806	PDHA1
ENST00000379861	ADAM33
ENST00000379931	TACC1
ENST00000380039	GRASP
ENST00000380041	SCML1
ENST00000380043	SCML1
ENST00000380045	SCML1
ENST00000380084	RBBP7
ENST00000380087	RBBP7
ENST00000380201	DDRGK1
ENST00000380249	FOCAD
ENST00000380308	ZRSR2
ENST00000380331	CA5BP1
ENST00000380333	CA5BP1
ENST00000380334	CA5BP1
ENST00000380336	CA5BP1
ENST00000380464	PLIN2
ENST00000380465	PLIN2
ENST00000380486	C2CD2
ENST00000380550	OFD1
ENST00000380567	OFD1
ENST00000380656	TTC8
ENST00000380666	BNC2
ENST00000380667	BNC2
ENST00000380672	BNC2
ENST00000380834	CENPO
ENST00000380922	IL4R
ENST00000381006	RUFY3
ENST00000381035	MARCH2
ENST00000381037	CDPF1
ENST00000381039	RBBP6
ENST00000381051	MIRLET7BHG
ENST00000381112	CCM2
ENST00000381140	GTF3A
ENST00000381214	MTHFSD
ENST00000381232	SIPA1L1
ENST00000381271	KLHL42
ENST00000381286	IL6ST
ENST00000381287	IL6ST
ENST00000381293	IL6ST
ENST00000381294	IL6ST
ENST00000381298	IL6ST
ENST00000381373	UHRF2
ENST00000381465	TRIB2
ENST00000381625	PPP2R3B
ENST00000381653	NSFL1C
ENST00000381658	NSFL1C
ENST00000381769	CAMKK1
ENST00000381771	CAMKK1
ENST00000381995	IFNGR2
ENST00000382034	TOM1
ENST00000382039	TP53BP1
ENST00000382044	TP53BP1
ENST00000382093	ADI1
ENST00000382095	SPATA13
ENST00000382108	SPATA13
ENST00000382199	IGF2BP2
ENST00000382240	PKMYT1
ENST00000382247	DCAF16
ENST00000382286	KANK1
ENST00000382289	KANK1
ENST00000382293	KANK1
ENST00000382297	KANK1
ENST00000382303	KANK1
ENST00000382384	WIPI2
ENST00000382734	CRYBB2P1
ENST00000382751	URB1
ENST00000382757	UNKL
ENST00000382882	NELFA
ENST00000383043	EIF2A
ENST00000383314	RNMT
ENST00000383701	EOGT
ENST00000384027	SNORD101
ENST00000384456	RNU6-1157P
ENST00000384507	RP11-701H24.4
ENST00000384529	RP11-701H24.4
ENST00000384561	RNU6-30P
ENST00000384792	SNORA66
ENST00000384794	Y_RNA
ENST00000384816	MIR25
ENST00000385010	MIR495
ENST00000385024	MIR93
ENST00000385191	MIR135A1
ENST00000385238	MIR589
ENST00000388711	GOLM1
ENST00000388712	GOLM1
ENST00000388747	PIP5KL1
ENST00000388995	FAM83G
ENST00000388999	WDR62
ENST00000389103	UBE3C
ENST00000389221	UNKL
ENST00000389463	LAMA4
ENST00000389501	SMYD5
ENST00000389534	ZNF841
ENST00000389602	MYRF
ENST00000389760	RHBDF2
ENST00000390665	PPP2R3B
ENST00000390930	SNORD17
ENST00000391418	KRTAP2-3
ENST00000391757	TFPT
ENST00000391758	TFPT
ENST00000391759	TFPT
ENST00000391766	CACNG7
ENST00000391767	CACNG7
ENST00000391877	DEGS1
ENST00000391893	UNKL
ENST00000391909	FKRP
ENST00000391947	MDM4
ENST00000392059	MFF
ENST00000392078	PRRC2C
ENST00000392089	GLB1L
ENST00000392102	TTLL4
ENST00000392250	DPY19L3
ENST00000392322	STAT1
ENST00000392323	STAT1
ENST00000392396	TFRC
ENST00000392428	PITPNM2
ENST00000392433	ARL6IP4
ENST00000392435	ARL6IP4
ENST00000392464	RNF34
ENST00000392465	RNF34
ENST00000392529	MTX2
ENST00000392566	HN1
ENST00000392586	WASF1
ENST00000392587	WASF1
ENST00000392588	WASF1
ENST00000392589	WASF1
ENST00000392592	SLC25A12
ENST00000392597	PTPN11
ENST00000392636	ACAD10
ENST00000392708	STT3A
ENST00000392719	TRPV4
ENST00000392950	STRADA
ENST00000392994	RPL36A
ENST00000393196	NME1
ENST00000393245	TNPO3
ENST00000393271	EME1
ENST00000393300	OLFML3
ENST00000393366	ATP5G1
ENST00000393438	RUFY1
ENST00000393448	RUFY1
ENST00000393456	GOSR2
ENST00000393480	CAV2
ENST00000393481	TES
ENST00000393484	TES
ENST00000393585	CASP3
ENST00000393586	SLC10A3
ENST00000393587	SLC10A3
ENST00000393588	CASP3
ENST00000393638	DNASE1L1
ENST00000393650	IQCB1
ENST00000393667	GOLGB1
ENST00000393711	RNF121
ENST00000393713	RNF121
ENST00000393793	PPAN
ENST00000393877	TMEM134
ENST00000393913	EVA1A
ENST00000393929	CCNG1
ENST00000393930	JUP
ENST00000393931	JUP
ENST00000393944	MARCH2
ENST00000393950	MOSPD3
ENST00000393965	CCDC142
ENST00000394013	RNF41
ENST00000394056	KLC4
ENST00000394058	KLC4
ENST00000394061	AP4M1
ENST00000394071	ELMSAN1
ENST00000394124	RABEPK
ENST00000394125	RABEPK
ENST00000394207	ZFYVE1
ENST00000394234	DCAF4
ENST00000394243	SYNPO
ENST00000394258	RCCD1
ENST00000394279	NDRG4
ENST00000394282	NDRG4
ENST00000394303	CACNB1
ENST00000394310	CACNB1
ENST00000394341	ZNF358
ENST00000394391	CIAPIN1
ENST00000394491	RPL32P3
ENST00000394522	CAMK2D
ENST00000394524	CAMK2D
ENST00000394526	CAMK2D
ENST00000394697	ADCY7
ENST00000394815	KRT80
ENST00000394818	INCENP
ENST00000394847	ANXA7
ENST00000394900	TKFC
ENST00000394903	DNAJB12
ENST00000394904	SLC11A2
ENST00000394917	ZNF12
ENST00000394976	C5orf24
ENST00000394990	C6orf1
ENST00000395008	ABHD14B
ENST00000395060	CLIP2
ENST00000395081	UBL7
ENST00000395097	NR4A3
ENST00000395104	ZBTB46
ENST00000395116	GPR135
ENST00000395132	PML
ENST00000395135	PML
ENST00000395170	PRKAG1
ENST00000395218	PTK2
ENST00000395336	MADD
ENST00000395344	MADD
ENST00000395523	PPT2
ENST00000395629	MAPK8IP1
ENST00000395644	INTS14
ENST00000395673	EXT2
ENST00000395736	TOM1
ENST00000395762	IL4R
ENST00000395774	RAI1
ENST00000395781	PEMT
ENST00000395782	PEMT
ENST00000395783	PEMT
ENST00000395797	ZNF32
ENST00000395840	RAE1
ENST00000395841	RAE1
ENST00000395845	CENPO
ENST00000395936	PMP22
ENST00000395938	PMP22
ENST00000395948	YWHAZ
ENST00000395951	YWHAZ
ENST00000395953	YWHAZ
ENST00000395956	YWHAZ
ENST00000395957	YWHAZ
ENST00000395958	YWHAZ
ENST00000396062	FKBP3
ENST00000396068	ANLN
ENST00000396175	TRAK1
ENST00000396203	RPL14
ENST00000396352	HOXA3
ENST00000396391	ELMO2
ENST00000396398	NAGA
ENST00000396504	POLR3H
ENST00000396593	CARHSP1
ENST00000396613	GLIPR2
ENST00000396617	MKL1
ENST00000396658	UBN1
ENST00000396722	IFI35
ENST00000396738	STK16
ENST00000396779	TIMM17B
ENST00000396802	NOP9
ENST00000396816	IL6ST
ENST00000396864	IRF9
ENST00000396891	HIST1H2BK
ENST00000396926	AP3M2
ENST00000396973	PCK2
ENST00000396978	RHOG
ENST00000396979	RHOG
ENST00000397119	DYNC1I2
ENST00000397143	WDR60
ENST00000397230	RAD52
ENST00000397333	DDX51
ENST00000397358	HMBOX1
ENST00000397374	DUSP8
ENST00000397417	IFT140
ENST00000397462	UNKL
ENST00000397464	UNKL
ENST00000397514	UBE2I
ENST00000397515	UBE2I
ENST00000397625	JMJD6
ENST00000397661	NFIX
ENST00000397668	HOOK2
ENST00000397677	CHMP7
ENST00000397679	C21orf58
ENST00000397680	C21orf58
ENST00000397682	C21orf58
ENST00000397683	C21orf58
ENST00000397685	C21orf58
ENST00000397778	PQLC1
ENST00000397798	CBFA2T2
ENST00000397800	CBFA2T2
ENST00000397909	NAV3
ENST00000397977	INTS10
ENST00000398019	SERPINB7
ENST00000398071	NOP14
ENST00000398080	SCML1
ENST00000398101	MGLL
ENST00000398104	MGLL
ENST00000398110	TPST2
ENST00000398141	HPS4
ENST00000398145	HPS4
ENST00000398158	CBS
ENST00000398165	CBS
ENST00000398168	CBS
ENST00000398235	CHTF8
ENST00000398249	GSK3A
ENST00000398322	ACBD4
ENST00000398392	CGGBP1
ENST00000398395	OFD1
ENST00000398516	SLC26A1
ENST00000398520	SLC26A1
ENST00000398543	ANO1
ENST00000398595	HMOX2
ENST00000398956	DYRK1A
ENST00000398958	RCC1
ENST00000398960	DYRK1A
ENST00000398970	CRK
ENST00000399096	FAM83G
ENST00000399523	UFD1L
ENST00000399577	MGRN1
ENST00000399688	PAICS
ENST00000399751	LINC00680
ENST00000399765	BID
ENST00000399767	BID
ENST00000399774	BID
ENST00000399796	ATP6V1E1
ENST00000399798	ATP6V1E1
ENST00000399921	BACH1
ENST00000399932	FAM234A
ENST00000399949	SPATA13
ENST00000400007	TJP1
ENST00000400011	TJP1
ENST00000400548	PQLC2
ENST00000400904	CTNNBIP1
ENST00000400918	FAAP20
ENST00000400919	FAAP20
ENST00000401096	CDK11A
ENST00000401500	WDR62
ENST00000401525	WIPI2
ENST00000401605	CLIP4
ENST00000401617	CLIP4
ENST00000401813	FAAP20
ENST00000402003	YPEL5
ENST00000402042	MKL1
ENST00000402105	HPS4
ENST00000402136	THAP4
ENST00000402157	TRIM66
ENST00000402192	MADD
ENST00000402301	UBE2I
ENST00000402306	URGCP
ENST00000402499	KMT5C
ENST00000402521	EFTUD2
ENST00000402545	THAP4
ENST00000402551	BCAT2
ENST00000402592	SEC14L2
ENST00000402630	MKL1
ENST00000402641	UNKL
ENST00000402708	YPEL5
ENST00000402785	LRP5L
ENST00000402799	MADD
ENST00000402859	LRP5L
ENST00000402937	NAGA
ENST00000402943	SLC14A1
ENST00000403140	EOGT
ENST00000403363	NAGA
ENST00000403432	PUM2
ENST00000403484	SEC14L2
ENST00000403668	HMBOX1
ENST00000403703	UNKL
ENST00000403747	UBE2I
ENST00000403880	TPST2
ENST00000403885	RAMP1
ENST00000403892	TST
ENST00000403952	DNAAF5
ENST00000404022	RBBP7
ENST00000404158	GATAD2A
ENST00000404249	CDK11A
ENST00000404284	TOM1
ENST00000404339	VGLL4
ENST00000404360	ZNF12
ENST00000404424	CLIP4
ENST00000404583	CDPF1
ENST00000404704	WIPI2
ENST00000404724	CDC45
ENST00000404744	CDPF1
ENST00000404910	RAMP1
ENST00000404953	GATSL3
ENST00000405233	ACP1
ENST00000405331	TRIB2
ENST00000405364	ACP1
ENST00000405436	IFNGR2
ENST00000405458	HN1
ENST00000405573	MADD
ENST00000405640	C22orf29
ENST00000405661	MYL6B
ENST00000405717	SEC14L2
ENST00000405786	GOLGA7
ENST00000405858	ZNF12
ENST00000405938	TFIP11
ENST00000406058	EGLN2
ENST00000406207	TBCE
ENST00000406403	CNOT3
ENST00000406482	MADD
ENST00000406509	LGALS8
ENST00000406525	LARP4B
ENST00000406576	EIF2A
ENST00000406590	HMOX2
ENST00000406620	UBE2I
ENST00000406746	NECAP2
ENST00000407008	NLK
ENST00000407029	MKL1
ENST00000407148	TFIP11
ENST00000407149	PRR16
ENST00000407249	CDK11B
ENST00000407263	TSPAN9
ENST00000407315	THAP4
ENST00000407431	TFIP11
ENST00000407461	POLR3H
ENST00000407472	C22orf29
ENST00000407559	WDR60
ENST00000407689	GATSL3
ENST00000407690	TFIP11
ENST00000407835	CDC45
ENST00000407859	MADD
ENST00000407983	ACP1
ENST00000409025	USP39
ENST00000409051	IMMT
ENST00000409073	PQLC1
ENST00000409126	SPATA13
ENST00000409171	AGFG1
ENST00000409197	DYNC1I2
ENST00000409254	LIMS2
ENST00000409258	IMMT
ENST00000409260	STK16
ENST00000409263	FCHSD2
ENST00000409283	ACVR1
ENST00000409286	LIMS2
ENST00000409314	FCHSD2
ENST00000409315	AGFG1
ENST00000409317	DYNC1I2
ENST00000409338	RPL36A-HNRNPH2
ENST00000409418	FCHSD2
ENST00000409453	DYNC1I2
ENST00000409455	LIMS2
ENST00000409465	STAT1
ENST00000409470	USP39
ENST00000409484	CYBRD1
ENST00000409493	INO80B
ENST00000409516	STK16
ENST00000409521	BZW1P2
ENST00000409565	MFF
ENST00000409569	MIR4435-2HG
ENST00000409593	PMS1
ENST00000409616	MFF
ENST00000409638	STK16
ENST00000409643	PSMD1
ENST00000409644	WDR81
ENST00000409726	RAMP1
ENST00000409743	STK16
ENST00000409753	HN1
ENST00000409754	LIMS2
ENST00000409766	USP39
ENST00000409773	DYNC1I2
ENST00000409791	WDR54
ENST00000409792	SETD2
ENST00000409808	LIMS2
ENST00000409823	PMS1
ENST00000409853	FCHSD2
ENST00000409856	CCDC74A
ENST00000409917	INO80B
ENST00000409963	MRPL38
ENST00000409979	AGFG1
ENST00000409985	PMS1
ENST00000409997	COA5
ENST00000410010	EVA1A
ENST00000410011	LIMS2
ENST00000410030	MRPL38
ENST00000410038	LIMS2
ENST00000410057	ACVR1
ENST00000410065	SFXN5
ENST00000410071	EVA1A
ENST00000410079	DYNC1I2
ENST00000410111	IMMT
ENST00000410113	EVA1A
ENST00000410176	RNA5SP317
ENST00000410396	RNU2-2P
ENST00000410451	RNA5SP203
ENST00000411533	RCC1
ENST00000411567	PLIN2
ENST00000411579	CTD-3184A7.4
ENST00000411638	NELFA
ENST00000411649	NELFA
ENST00000411696	ZNF142
ENST00000411704	NCBP2
ENST00000411752	BNC2
ENST00000411772	TP53BP1
ENST00000411783	SFXN5
ENST00000411832	BCL7B
ENST00000411850	TOM1
ENST00000411894	RAE1
ENST00000411953	DYNC1I2
ENST00000411977	ZNF331
ENST00000412025	ACVR1
ENST00000412107	EXOG
ENST00000412124	DKC1
ENST00000412184	DNASE1L1
ENST00000412370	DYNC1I2
ENST00000412391	U2AF1L4
ENST00000412411	LARP4B
ENST00000412450	SETD2
ENST00000412505	ARL6IP4
ENST00000412543	UBAP2
ENST00000412557	DNAJB6
ENST00000412749	AC074117.10
ENST00000412761	ELP6
ENST00000412908	PSMA3
ENST00000412923	PCDH18
ENST00000413011	TMEM178A
ENST00000413013	C6orf1
ENST00000413140	ACP1
ENST00000413174	ATIC
ENST00000413268	LTA4H
ENST00000413359	CEP170
ENST00000413381	ARL6IP4
ENST00000413411	SEPHS1
ENST00000413437	CSTF2
ENST00000413454	NUP62
ENST00000413491	SMYD5
ENST00000413546	TP53BP1
ENST00000413561	SLC35A2
ENST00000413576	ATP6V1E1
ENST00000413578	LIMS2
ENST00000413583	MRPS9
ENST00000413588	ANKIB1
ENST00000413604	VGLL4
ENST00000413681	ACAD10
ENST00000413751	ACVR1
ENST00000413761	ZBED5
ENST00000413910	DKC1
ENST00000413915	RP11-613M10.6
ENST00000413995	MRPL32
ENST00000414011	MRPL10
ENST00000414061	EBP
ENST00000414070	RP11-20O24.4
ENST00000414172	SLC2A6
ENST00000414200	CCND3
ENST00000414204	PPT2
ENST00000414236	ELP6
ENST00000414250	FKBP15
ENST00000414253	FAAP20
ENST00000414292	STAG3L5P
ENST00000414306	SBDS
ENST00000414423	WDR26
ENST00000414441	MEPCE
ENST00000414464	RP11-274B21.12
ENST00000414487	SNRPE
ENST00000414583	POM121L9P
ENST00000414664	CPNE1
ENST00000414675	LRCH3
ENST00000414758	TP53BP1
ENST00000414777	HMOX2
ENST00000414912	BTN3A1
ENST00000414932	MRPS24
ENST00000415035	STAT1
ENST00000415072	SEC14L2
ENST00000415086	TECPR1
ENST00000415093	SMYD2
ENST00000415131	ADI1
ENST00000415210	DEGS1
ENST00000415301	ATP11A
ENST00000415371	GCAT
ENST00000415372	PITHD1
ENST00000415380	SCARB1
ENST00000415427	SLC14A1
ENST00000415484	GATSL3
ENST00000415496	MGRN1
ENST00000415497	CCND3
ENST00000415585	CSTF2
ENST00000415600	PTPRU
ENST00000415609	UBA3
ENST00000415709	CRYBB2P1
ENST00000415717	TTLL4
ENST00000415772	SBDSP1
ENST00000415811	GOSR2
ENST00000415816	IFI35
ENST00000415828	CSTF1
ENST00000415891	CLIP4
ENST00000416022	LENG8-AS1
ENST00000416035	RBBP7
ENST00000416065	RABEPK
ENST00000416199	MED14
ENST00000416258	NELFA
ENST00000416337	C22orf29
ENST00000416415	SMYD2
ENST00000416518	RPL14
ENST00000416523	SEC14L2
ENST00000416536	UBE2FP1
ENST00000416571	MDC1
ENST00000416574	WBP2
ENST00000416579	SFXN5
ENST00000416614	NOP14
ENST00000416618	THOC2
ENST00000416653	NDUFAF7
ENST00000416688	CTDSPL
ENST00000416854	U52111.14
ENST00000416889	SPG21
ENST00000416904	ZNF740
ENST00000416906	BCL7B
ENST00000416919	LGALS8
ENST00000416938	AP4M1
ENST00000417008	TBL2
ENST00000417033	MDC1
ENST00000417060	C21orf58
ENST00000417196	TTLL4
ENST00000417206	VGLL4
ENST00000417262	PCAT6
ENST00000417327	NDUFA6-AS1
ENST00000417342	TP53BP1
ENST00000417393	NAT6
ENST00000417398	CIART
ENST00000417466	VGLL4
ENST00000417478	RUFY3
ENST00000417499	FAM234A
ENST00000417536	SH3BP1
ENST00000417582	GATAD2A
ENST00000417584	GLUL
ENST00000417663	C8orf59
ENST00000417664	SSBP3
ENST00000417721	ZFAS1
ENST00000417758	DNAJB6
ENST00000417819	PDHA1
ENST00000417855	TTLL4
ENST00000417961	SLC9A8
ENST00000418000	VGLL4
ENST00000418032	GATAD2A
ENST00000418049	RP3-339A18.6
ENST00000418118	ANLN
ENST00000418224	PMS1
ENST00000418273	ADIRF-AS1
ENST00000418368	LINC00680
ENST00000418388	C9orf69
ENST00000418390	ELOA
ENST00000418446	ABHD4
ENST00000418503	PROSER1
ENST00000418581	POLR3E
[truncated: 6,224 more rows]
