# Supplementary material for: HebbPlot: an intelligent tool for learning and visualizing chromatin mark signatures
Source: BMC Bioinformatics. 2018 Sep 3;19:310. doi: 10.1186/s12859-018-2312-1 (PMC6122555; doi:10.1186/s12859-018-2312-1)
Supplement: Supplementary file 6 — Gene identifiers. This compressed file (.tar.gz) includes identifiers of nine groups of genes divided according to their gene expression levels in IMR90. (TAR 428 kb) [file 12859_2018_2312_MOESM6_ESM.tar › file7/6-IdForGenes.txt]

ENST00000001008	FKBP4
ENST00000003912	NIPAL3
ENST00000007708	PDK2
ENST00000008180	IL32
ENST00000011619	RANBP9
ENST00000016171	COX15
ENST00000019317	RALBP1
ENST00000031135	BCLAF1
ENST00000033079	FAM13B
ENST00000064780	RELT
ENST00000066544	CDC27
ENST00000072644	YIPF1
ENST00000075430	CTDP1
ENST00000085068	ISOC2
ENST00000085079	EPN1
ENST00000156109	GPKOW
ENST00000158149	NCBP3
ENST00000162863	DTX2P1
ENST00000175506	ASNS
ENST00000181839	CDK13
ENST00000191063	ANKRD16
ENST00000200652	SLC22A4
ENST00000201963	DNMT3B
ENST00000202831	SLC8B1
ENST00000211314	TMEM14A
ENST00000215742	THAP7
ENST00000215770	DDTL
ENST00000215832	MAPK1
ENST00000215862	MORC2
ENST00000215912	PIK3IP1
ENST00000217233	TRIB3
ENST00000217244	CSNK2A1
ENST00000217381	SNTA1
ENST00000219066	NTHL1
ENST00000219069	ZNF263
ENST00000219345	PLA2G15
ENST00000219478	ZNF500
ENST00000220496	DNAJC17
ENST00000220584	FDFT1
ENST00000221130	GSR
ENST00000221283	STXBP2
ENST00000221459	LIN7B
ENST00000221486	RNASEH2A
ENST00000221573	SNAPC2
ENST00000221891	APLP1
ENST00000221922	CCDC9
ENST00000221943	ATP5SL
ENST00000222139	EPOR
ENST00000222543	TFPI2
ENST00000222690	H2AFV
ENST00000222725	LFNG
ENST00000223029	AIMP2
ENST00000223190	NRF1
ENST00000223357	AEBP1
ENST00000223459	ZNF688
ENST00000223500	CHMP5
ENST00000225737	AKAP10
ENST00000225777	SYNGR2
ENST00000225831	CCL2
ENST00000226319	JADE1
ENST00000227266	CTSC
ENST00000228284	SART3
ENST00000228425	PPFIBP1
ENST00000228922	OGFOD2
ENST00000229238	MRPL51
ENST00000229328	PRKAB1
ENST00000230413	MRPL2
ENST00000230461	TMEM30A
ENST00000231512	C5orf15
ENST00000231668	BNIP1
ENST00000232496	TUSC2
ENST00000232766	KLHL18
ENST00000233084	DDX1
ENST00000233114	MDH1
ENST00000233714	LANCL1
ENST00000233946	IL1R1
ENST00000234038	PPP1R7
ENST00000234115	PLEKHB2
ENST00000234389	GRIN3B
ENST00000234396	ATP6V1B1
ENST00000235372	PRDM2
ENST00000236051	EBNA1BP2
ENST00000236412	PPP1R8
ENST00000238146	DDX55
ENST00000238616	NEK9
ENST00000238823	FAM98A
ENST00000240139	PPP3CC
ENST00000240487	KIAA0922
ENST00000240731	ZNF211
ENST00000241527	MTERF4
ENST00000242108	EEPD1
ENST00000242786	ADGRE5
ENST00000243786	INHA
ENST00000243810	SP140L
ENST00000243878	ENKD1
ENST00000244293	PSG9
ENST00000244496	RRP36
ENST00000244519	BTN3A3
ENST00000244815	LRRFIP1
ENST00000245157	BBS2
ENST00000246015	PSMF1
ENST00000246548	UBA2
ENST00000246784	BCL2L12
ENST00000246785	BCL2L12
ENST00000246949	DNASE1
ENST00000247306	CTAG2
ENST00000247655	COX7C
ENST00000247956	ZNF317
ENST00000248248	MON1B
ENST00000248594	PTPN12
ENST00000248600	STYXL1
ENST00000248958	SDF2L1
ENST00000249066	APOL2
ENST00000249373	SMO
ENST00000249647	SNAP23
ENST00000249736	SLTM
ENST00000250937	DOHH
ENST00000251091	SAMD4A
ENST00000251143	C16orf62
ENST00000251588	NARFL
ENST00000252102	NDUFA2
ENST00000252137	DGCR14
ENST00000252445	ELOF1
ENST00000252797	ZNF764
ENST00000252813	PGPEP1
ENST00000252934	ATXN10
ENST00000252984	ALKBH6
ENST00000252992	CEP85
ENST00000252999	LAMA5
ENST00000253048	ZC3H4
ENST00000253159	ZNF236
ENST00000253193	LRP3
ENST00000253237	GRWD1
ENST00000253251	UBE4B
ENST00000253457	EMC8
ENST00000253934	TMEM204
ENST00000254182	ZNF211
ENST00000254325	RFX1
ENST00000254480	SMARCC1
ENST00000254616	TIMM10B
ENST00000254719	RPA1
ENST00000254998	NXT1
ENST00000255304	USPL1
ENST00000255495	MORC4
ENST00000255977	MKRN1
ENST00000256196	RRAS2
ENST00000256443	CDK7
ENST00000256496	ARL8B
ENST00000256686	TMEM106C
ENST00000256707	KIDINS220
ENST00000257262	TMEM258
ENST00000257336	BIVM
ENST00000257700	RINT1
ENST00000258080	HTRA2
ENST00000258145	GNS
ENST00000258281	TAF5L
ENST00000258416	EIF4E2
ENST00000258418	CAB39
ENST00000258428	REV1
ENST00000258439	TMEM127
ENST00000258613	THSD1
ENST00000258646	RCBTB1
ENST00000258963	VEZF1
ENST00000259253	UGGT1
ENST00000259254	GYPC
ENST00000259339	TOR1B
ENST00000259895	GTF2H4
ENST00000259953	NRM
ENST00000260210	BUD13
ENST00000260818	DNAJC13
ENST00000261416	HEXB
ENST00000261438	KLF3
ENST00000261482	REEP5
ENST00000261499	B9D1
ENST00000261609	HERC2
ENST00000261636	ARL1
ENST00000261653	STX2
ENST00000261657	CLEC16A
ENST00000261862	THSD4
ENST00000261948	ZNF346
ENST00000262120	TWSG1
ENST00000262158	SMAD7
ENST00000262187	RHEB
ENST00000262236	ZNF839
ENST00000262241	RCOR1
ENST00000262317	CRAMP1
ENST00000262320	AXIN1
ENST00000262367	CREBBP
ENST00000262384	N4BP1
ENST00000262525	ZNF629
ENST00000262709	TOX4
ENST00000262879	RALGAPB
ENST00000262891	MARK4
ENST00000262915	ST3GAL3
ENST00000262960	DPP9
ENST00000262971	PIAS4
ENST00000263056	MAP3K8
ENST00000263094	ABCA7
ENST00000263208	HIRA
ENST00000263511	CROCCP3
ENST00000263545	LUC7L2
ENST00000263791	EIF2AK4
ENST00000263857	POLR1A
ENST00000263881	MAP4K3
ENST00000263921	CHIC2
ENST00000263969	MFN1
ENST00000264020	IFT46
ENST00000264021	IFT46
ENST00000264090	MTHFD2
ENST00000264110	ATF2
ENST00000264160	R3HDM1
ENST00000264279	NOP58
ENST00000264605	MLPH
ENST00000264663	NNT
ENST00000264703	FNDC4
ENST00000264710	RAB10
ENST00000264832	ICAM1
ENST00000264963	LMAN2L
ENST00000265094	FBXW11
ENST00000265112	TARS
ENST00000265134	WHRN
ENST00000265138	ARRDC3
ENST00000265195	SIL1
ENST00000265245	LSG1
ENST00000265260	PCNP
ENST00000265351	XPO5
ENST00000265361	SEMA3C
ENST00000265437	ST7
ENST00000265564	EXOSC7
ENST00000265735	SGCE
ENST00000265970	PIK3C2A
ENST00000265993	TCTN3
ENST00000266085	TIMP3
ENST00000266087	FBXO7
ENST00000266481	DNM1L
ENST00000266542	C1RL
ENST00000266581	AMIGO2
ENST00000266771	SLC15A4
ENST00000268097	HEXA
ENST00000268154	ZNF710
ENST00000268673	PDPK1
ENST00000268695	GALNS
ENST00000268717	COPS3
ENST00000268756	PHF12
ENST00000268841	B9D1
ENST00000269187	SLC39A6
ENST00000269216	GATA6
ENST00000269844	PRDM15
ENST00000269919	PGPEP1
ENST00000270066	SMG9
ENST00000270077	PSG9
ENST00000270451	ZNF581
ENST00000270460	EPN1
ENST00000270815	C1orf216
ENST00000271139	MOB3C
ENST00000271526	PRCC
ENST00000272849	NRP2
ENST00000272983	PPP1R7
ENST00000273009	DIS3L2
ENST00000273308	CNPY2
ENST00000273480	RNF7
ENST00000273582	RUBCN
ENST00000274712	ZMAT2
ENST00000274849	ABT1
ENST00000275532	KCTD7
ENST00000275580	PMS2P3
ENST00000275820	NOM1
ENST00000276062	NDUFB11
ENST00000276105	SNX12
ENST00000276414	GNRH1
ENST00000276682	EIF3H
ENST00000276925	CDKN2B
ENST00000277817	HERC4
ENST00000278174	BTBD10
ENST00000278279	TUT1
ENST00000278568	PAK1
ENST00000278655	PLCB4
ENST00000278772	ZNF343
ENST00000279227	FERMT3
ENST00000279263	TM7SF2
ENST00000280653	MFN1
ENST00000280800	PLBD2
ENST00000281172	EPS8
ENST00000281828	FARSB
ENST00000281923	MGAT5
ENST00000281928	MED13L
ENST00000282077	PDK1
ENST00000282406	PLEKHH2
ENST00000282633	WASHC2A
ENST00000282943	ADGRA3
ENST00000283206	TMEM87B
ENST00000283713	VILL
ENST00000284395	LRRK1
ENST00000284551	TRIM11
ENST00000284688	DHX32
ENST00000284690	DHX32
ENST00000284727	ATP5G3
ENST00000284957	RABGEF1
ENST00000285243	ANKRD40
ENST00000285279	VOPP1
ENST00000285896	CNOT8
ENST00000286122	BANP
ENST00000286175	PPIL3
ENST00000286548	GNAQ
ENST00000287546	VPS8
ENST00000287667	NOMO1
ENST00000287706	NTAN1
ENST00000287957	GATAD1
ENST00000288304	DSCR3
ENST00000288532	COQ5
ENST00000288670	FMNL2
ENST00000288774	PEX10
ENST00000288840	SMAD6
ENST00000289104	MRAS
ENST00000289175	LRRFIP1
ENST00000289352	HIST1H4H
ENST00000289805	SPATA2L
ENST00000289963	PPP3CC
ENST00000290155	C21orf59
ENST00000290399	SIM2
ENST00000290795	GPBP1L1
ENST00000291358	IQCC
ENST00000291552	U2AF1
ENST00000291574	TRAPPC10
ENST00000291722	CACFD1
ENST00000291752	PSG9
ENST00000292291	PAQR6
ENST00000292369	GATS
ENST00000292478	PTCD1
ENST00000293349	PLEKHH3
ENST00000293350	ALDH16A1
ENST00000293362	PSME3
ENST00000293414	ASB16
ENST00000293441	SHANK1
ENST00000293861	SNRNP25
ENST00000293925	CRAMP1
ENST00000294016	ADCY9
ENST00000294064	NEU3
ENST00000294072	CYB561A3
ENST00000294383	USP24
ENST00000294753	ZNF496
ENST00000295133	FBXO41
ENST00000295317	RNF149
ENST00000295663	AMPD3
ENST00000295718	PTPRN
ENST00000295770	STT3B
ENST00000295797	PRKCI
ENST00000295974	APBB2
ENST00000295980	IL17RE
ENST00000295989	CAND2
ENST00000296003	MTMR14
ENST00000296015	TTC14
ENST00000296024	PCNP
ENST00000296084	RYK
ENST00000296127	ZDHHC3
ENST00000296343	RUBCN
ENST00000296477	RAD54L2
ENST00000296585	ITGA2
ENST00000296657	ANKRD33B
ENST00000296734	GPX8
ENST00000296783	PAPD4
ENST00000296785	ANKRA2
ENST00000296933	FBXW11
ENST00000297153	MDGA1
ENST00000297469	GPER1
ENST00000297518	CDK5
ENST00000297578	SLC25A32
ENST00000297873	WBSCR27
ENST00000298307	KLHDC2
ENST00000298628	SARDH
ENST00000298894	MOAP1
ENST00000299135	WDR20
ENST00000299164	ADAMTS15
ENST00000299213	LARP6
ENST00000299297	SGPL1
ENST00000299413	TRIM44
ENST00000299441	DCHS1
ENST00000299502	SERPINB2
ENST00000299543	CTDP1
ENST00000299697	TK2
ENST00000299871	ZNF211
ENST00000299964	NNMT
ENST00000300006	C16orf45
ENST00000300086	TERF2IP
ENST00000300087	DCTN5
ENST00000300231	MAP1A
ENST00000300260	C21orf59
ENST00000300737	STIM1
ENST00000300784	FN3K
ENST00000300843	MARK4
ENST00000301019	CDT1
ENST00000301021	TRAPPC2L
ENST00000301037	SGK494
ENST00000301165	PROSER3
ENST00000301183	ATP5SL
ENST00000301328	GLOD4
ENST00000301329	GLOD4
ENST00000301585	MRPL58
ENST00000301694	NARFL
ENST00000301729	ECI1
ENST00000301838	FADD
ENST00000301956	PMS2P3
ENST00000302386	GABARAP
ENST00000302392	TMEM42
ENST00000302503	MTCH2
ENST00000302517	CXXC5
ENST00000302904	UBTF
ENST00000302937	TSEN34
ENST00000303553	NDUFA3
ENST00000303575	TMED10
ENST00000303596	THAP11
ENST00000303714	ANTXR1
ENST00000303908	PLEKHB2
ENST00000304494	CDKN2A
ENST00000304863	UQCRFS1
ENST00000304979	PPIH
ENST00000304984	TUBB3
ENST00000304987	SIK2
ENST00000305103	COMMD5
ENST00000305510	CNNM3
ENST00000305836	TRIM5
ENST00000305997	MBOAT2
ENST00000306006	ZNF239
ENST00000306052	LRP8
ENST00000306376	ETV5
ENST00000306627	UBE2E1
ENST00000306999	ANKMY2
ENST00000307102	MAP2K1
ENST00000307650	MCRIP2
ENST00000307677	BCL2L1
ENST00000307750	ZBTB5
ENST00000307786	CALML6
ENST00000307877	SRP68
ENST00000307972	FOXP4
ENST00000308018	MRPS12
ENST00000308153	H2AFV
ENST00000308436	TUT1
ENST00000308482	LRRFIP1
ENST00000308677	PRKACA
ENST00000309032	BAD
ENST00000309050	C12orf76
ENST00000309117	DSCR3
ENST00000309324	C19orf70
ENST00000309415	SH3RF3
ENST00000309522	HADH
ENST00000309615	APTX
ENST00000310046	RBM4B
ENST00000310380	XXYLT1
ENST00000310447	CASP2
ENST00000310585	FAM131A
ENST00000310653	RAB6A
ENST00000310924	TBC1D16
ENST00000311066	PRDM2
ENST00000311122	C10orf76
ENST00000311772	PPP1R8
ENST00000311873	ZC3HC1
ENST00000311967	NRF1
ENST00000312189	PHF19
ENST00000312233	GLIS1
ENST00000312251	NAGPA
ENST00000312263	DCAF6
ENST00000312465	FGF5
ENST00000312493	PEAK1
ENST00000312943	DOK3
ENST00000313582	NFKBIB
ENST00000313733	OSBPL2
ENST00000313777	FUZ
ENST00000313806	RCAN1
ENST00000314126	AKAP1
ENST00000314328	SPECC1L
ENST00000314358	KDM3B
ENST00000314475	TMEM136
ENST00000314607	ZMYM4
ENST00000314664	WASHC2A
ENST00000314673	SNX14
ENST00000314756	TTC12
ENST00000315005	DBF4B
ENST00000315032	MARK2
ENST00000315436	WSB2
ENST00000315491	TUBB3
ENST00000315579	NCAPD2
ENST00000315796	METAP1D
ENST00000315908	CARD9
ENST00000315939	WNK1
ENST00000316052	EXOSC4
ENST00000316364	SEMA6D
ENST00000316606	ZSCAN26
ENST00000316836	PNMA1
ENST00000316891	TRIT1
ENST00000316948	CACFD1
ENST00000317040	MVB12A
ENST00000317233	AFF3
ENST00000317669	SLC38A5
ENST00000317943	COX14
ENST00000318100	RTEL1
ENST00000318304	PPFIBP1
ENST00000318504	ZNF185
ENST00000318529	ZNF185
ENST00000318962	ALS2CL
ENST00000319017	SLC25A20
ENST00000319129	FBF1
ENST00000319136	APOL1
ENST00000319198	MPDZ
ENST00000319217	MPDZ
ENST00000319223	LRRC42
ENST00000319394	WDTC1
ENST00000319397	ETS1
ENST00000319432	CCDC93
ENST00000319688	KIDINS220
ENST00000319928	MOB3C
ENST00000320033	ARL4D
ENST00000320188	SWI5
ENST00000320316	PHF23
ENST00000320345	INPP5K
ENST00000320591	PIANP
ENST00000320610	ZNF236
ENST00000320849	AAR2
ENST00000320859	MON1B
ENST00000320934	PCSK7
ENST00000321105	TOP3A
ENST00000321337	SENP3
ENST00000321382	AMIGO2
ENST00000321556	PINK1
ENST00000321944	PAK4
ENST00000322030	SET
ENST00000322217	MYPOP
ENST00000322282	GRAMD1B
ENST00000322340	WDR20
ENST00000322623	RUVBL1
ENST00000322659	PHF8
ENST00000322723	NCL
ENST00000322765	PLCD3
ENST00000322887	SEC24A
ENST00000323019	MIEF2
ENST00000323224	TYMS
ENST00000323250	TYMS
ENST00000323274	TYMS
ENST00000323510	BRD9
ENST00000323541	CHID1
ENST00000323578	CHID1
ENST00000323668	TCOF1
ENST00000323744	MPI
ENST00000323854	ENDOV
ENST00000323959	CSTF3
ENST00000323984	ST7
ENST00000324545	USP9X
ENST00000324823	ZNF185
ENST00000325351	ZNF784
ENST00000325385	DIS3L2
ENST00000325551	CTNNAL1
ENST00000325568	IL32
ENST00000325580	CTNNAL1
ENST00000325971	CEP192
ENST00000326004	HMGB1
ENST00000326277	SNX18
ENST00000326686	CES4A
ENST00000327028	VIPAS39
ENST00000327154	RPAIN
ENST00000327812	DOLPP1
ENST00000328089	SPSB1
ENST00000328111	DNMT3B
ENST00000328221	IFITM1
ENST00000328252	PAPPA
ENST00000328453	GATS
ENST00000328463	ATF7
ENST00000328560	ATP2C1
ENST00000328914	FOXK1
ENST00000328926	-
ENST00000329099	RFLNB
ENST00000329971	R3HDM1
ENST00000330125	EIF4ENIF1
ENST00000330133	MRPL54
ENST00000330208	ST3GAL3
ENST00000330243	IRF7
ENST00000330909	MAGI1
ENST00000330964	RPS27L
ENST00000331200	DUT
ENST00000331244	GLRX3
ENST00000331268	MORF4L1
ENST00000331272	FBXW4
ENST00000331434	C8orf33
ENST00000331456	TRAIP
ENST00000331457	DRG1
ENST00000331573	PSMG1
ENST00000331738	RSRC2
ENST00000331835	SELENOF
ENST00000331968	PRKD1
ENST00000332131	SETD4
ENST00000332345	LIMS1
ENST00000332441	EP400NL
ENST00000332496	SEMA4B
ENST00000332628	ST3GAL3
ENST00000332830	PHF12
ENST00000333082	PSMF1
ENST00000333496	CLN3
ENST00000333845	EGFL8
ENST00000334001	SEPT10
ENST00000334005	PLCB4
ENST00000334304	ADGRA3
ENST00000334429	MST1P2
ENST00000334513	NUDT17
ENST00000334635	DCUN1D4
ENST00000334821	TMEM262
ENST00000335255	FOXK2
ENST00000335263	WDR20
ENST00000335350	UNC5B
ENST00000335360	SPATA2L
ENST00000335430	ST3GAL3
ENST00000335464	TMEM104
ENST00000335497	RNF220
ENST00000335681	NPAS2
ENST00000335841	ZNF446
ENST00000335852	PAQR6
ENST00000335877	PSMF1
ENST00000336032	PNRC1
ENST00000336083	RAB6A
ENST00000336332	ZXDC
ENST00000336592	CUL4B
ENST00000336702	C2CD2L
ENST00000336845	CHID1
ENST00000336898	GDPD5
ENST00000337137	TBC1D22A
ENST00000337386	NAB1
ENST00000337620	CBX3
ENST00000337714	AKAP1
ENST00000337910	RHOBTB1
ENST00000337919	HEY1
ENST00000338045	LIMS1
ENST00000338154	PHF8
ENST00000338426	SMAD6
ENST00000338530	MLPH
ENST00000338718	CES4A
ENST00000338732	LFNG
ENST00000338895	DFFB
ENST00000338910	PSPC1
ENST00000338946	PHF8
ENST00000338963	NEDD4
ENST00000339255	NIPAL3
ENST00000339269	CDK5RAP1
ENST00000339350	DFFB
ENST00000339375	TMEM130
ENST00000339420	ZDHHC3
ENST00000339600	NDUFA4
ENST00000339697	SERINC1
ENST00000339775	BTG3
ENST00000339789	BTN3A3
ENST00000339872	HMGB1
ENST00000339901	SECISBP2
ENST00000339907	ZNF292
ENST00000339991	RPSAP15
ENST00000340062	STYXL1
ENST00000340170	HIRA
ENST00000340183	PAQR6
ENST00000340188	PSEN2
ENST00000340305	TMEM201
ENST00000340381	TMEM201
ENST00000340724	RILPL1
ENST00000340829	CDK13
ENST00000340848	TBC1D16
ENST00000340908	WNK1
ENST00000340951	EXD3
ENST00000340957	FAM131A
ENST00000341084	RNF19A
ENST00000341165	NBR1
ENST00000341197	TOX2
ENST00000341249	METTL23
ENST00000341255	LDOC1L
ENST00000341298	DPM3
ENST00000341333	TEX264
ENST00000341349	NOXA1
ENST00000341385	DFFB
ENST00000341423	HMGB1
ENST00000341509	LCTL
ENST00000341541	THYN1
ENST00000341681	MAP4K3
ENST00000341697	SEMA6C
ENST00000341919	NFIC
ENST00000342085	PDPK1
ENST00000342129	EXD3
ENST00000342159	JMJD7-PLA2G4B
ENST00000342187	TMEM91
ENST00000342192	UBE2L3
ENST00000342287	PBX3
ENST00000342427	ZNF341
ENST00000342483	ZNF79
ENST00000342628	FOXM1
ENST00000342652	INPP5A
ENST00000342690	RBM38
ENST00000342702	WDR20
ENST00000342756	SRP72
ENST00000342790	ZDHHC3
ENST00000343017	SNX18
ENST00000343075	ALKBH2
ENST00000343090	UBE4B
ENST00000343137	PRDM2
ENST00000343289	NT5C2
ENST00000343455	DICER1
ENST00000343537	TP53BP2
ENST00000343600	MBNL2
ENST00000343629	TLDC1
ENST00000343638	UBTF
ENST00000343666	TMEM203
ENST00000343765	VIPAS39
ENST00000343813	ICMT
ENST00000344157	YTHDC1
ENST00000344271	STX2
ENST00000344420	SLC35F6
ENST00000344505	DNMT3B
ENST00000344579	TPRG1L
ENST00000344591	RSRC2
ENST00000344651	UNC119B
ENST00000344697	POMGNT2
ENST00000344710	EIF4ENIF1
ENST00000344730	ABL2
ENST00000344785	RBM38
ENST00000344836	USP7
ENST00000344870	LARP6
ENST00000344920	NNT
ENST00000345075	ETS1
ENST00000345348	TM7SF2
ENST00000345429	MBNL2
ENST00000345541	WAC
ENST00000345589	TMEM130
ENST00000345728	FERMT3
ENST00000345739	ATF2
ENST00000346156	NFIC
ENST00000346162	SRPK1
ENST00000346348	SNX14
ENST00000346416	CDK5RAP1
ENST00000346618	E2F3
ENST00000346855	UBE2E1
ENST00000347140	R3HDM2
ENST00000347302	ZNF211
ENST00000347547	LRP8
ENST00000347595	APOL1
ENST00000347615	SMG7
ENST00000347631	ST3GAL3
ENST00000347934	WAC
ENST00000348286	DNMT3B
ENST00000348354	BTG3
ENST00000348655	IRF7
ENST00000348849	RBMS1
ENST00000348899	PMS2CL
ENST00000349258	THSD1
ENST00000349299	H2AFV
ENST00000349736	CSNK2A1
ENST00000349777	SNAP23
ENST00000349780	CDK5RAP2
ENST00000349938	ARMC9
ENST00000350356	PRKACA
ENST00000350490	MARK2
ENST00000350608	DDT
ENST00000350612	SUPT20H
ENST00000350623	CASP2
ENST00000350761	INPP5K
ENST00000350771	H2AFV
ENST00000351035	ST3GAL3
ENST00000351071	WASHC2A
ENST00000351233	MTMR14
ENST00000351486	BNIP1
ENST00000351593	ELAVL1
ENST00000351698	TOR1A
ENST00000352040	ADAMTS12
ENST00000352222	HTRA2
ENST00000352327	THYN1
ENST00000352385	IGDCC4
ENST00000352410	MPI
ENST00000352445	TOR3A
ENST00000352480	ASS1
ENST00000352523	BNIP1
ENST00000352867	BTN2A2
ENST00000352940	DDX47
ENST00000353126	ST3GAL3
ENST00000353233	PRCC
ENST00000353331	BCLAF1
ENST00000353332	MTMR14
ENST00000353855	DNMT3B
ENST00000353868	NRF1
ENST00000354185	DDX21
ENST00000354291	DDX55
ENST00000354363	PRPF40A
ENST00000354371	COPS8
ENST00000354412	LRP8
ENST00000354520	KMT2A
ENST00000354630	CLN3
ENST00000354654	RSRC2
ENST00000354724	HEY1
ENST00000354744	SEMA6D
ENST00000354746	RP1-253P7.4
ENST00000354775	ALDH9A1
ENST00000354836	PDPK1
ENST00000354866	AXIN1
ENST00000354911	WAC
ENST00000354922	PNRC1
ENST00000354926	LUC7L2
ENST00000355022	BANP
ENST00000355105	GPBP1L1
ENST00000355110	SNX6
ENST00000355113	SRP68
ENST00000355117	NRP2
ENST00000355155	VPS13B
ENST00000355163	BANP
ENST00000355327	THSD4
ENST00000355387	RNF220
ENST00000355467	ZNF512
ENST00000355477	CLN3
ENST00000355610	MORC4
ENST00000355665	YTHDC1
ENST00000355704	TBC1D22A
ENST00000355716	TNFRSF14
ENST00000355729	XXYLT1
ENST00000355758	ZC3H7A
ENST00000355997	SEMA6D
ENST00000356150	SH3YL1
ENST00000356185	SUPT20H
ENST00000356208	RBM38
ENST00000356341	PAK1
ENST00000356385	TMEM91
ENST00000356388	SPRED2
ENST00000356406	ACOX3
ENST00000356421	AFF3
ENST00000356671	ZNF74
ENST00000356688	SEPT10
ENST00000356709	BTN2A2
ENST00000356740	XXYLT1
ENST00000356810	RTEL1
ENST00000356818	PPP1R26
ENST00000356884	BICD2
ENST00000356887	GYPC
ENST00000356906	NBR2
ENST00000356936	NCL
ENST00000356983	PAQR6
ENST00000357052	RAB4B
ENST00000357076	CLN3
ENST00000357118	NRP2
ENST00000357162	VPS13B
ENST00000357198	DOK3
ENST00000357215	NAB1
ENST00000357355	ADGRE5
ENST00000357390	MFN1
ENST00000357502	ZNF74
ENST00000357634	SAMD4A
ENST00000357727	CREB5
ENST00000357769	THSD4
ENST00000357785	NRP2
ENST00000357806	CLN3
ENST00000357857	CLN3
ENST00000357886	CDK5RAP1
ENST00000357898	SPSB1
ENST00000357917	RHOBTB1
ENST00000357988	PHF8
ENST00000358007	DDX47
ENST00000358028	NIPAL3
ENST00000358053	OSBPL2
ENST00000358066	SEMA6D
ENST00000358131	TOX2
ENST00000358149	ZNF346
ENST00000358214	DNM1L
ENST00000358301	PAK4
ENST00000358303	ZC3HC1
ENST00000358387	TXNDC15
ENST00000358413	ZNF343
ENST00000358502	APOL2
ENST00000358544	VPS13B
ENST00000358600	ADGRE5
ENST00000358677	SPATS2L
ENST00000358896	DUS2
ENST00000358907	R3HDM2
ENST00000359003	NCOA6
ENST00000359082	SHANK1
ENST00000359309	CDK5RAP2
ENST00000359574	LFNG
ENST00000359644	ATP2C1
ENST00000359683	NIF3L1
ENST00000359697	STYXL1
ENST00000359751	EFNA4
ENST00000359832	ATP5J2
ENST00000359843	FOXM1
ENST00000359984	CLN3
ENST00000360019	CLN3
ENST00000360086	CMTM3
ENST00000360190	CDK5RAP2
ENST00000360203	RTEL1
ENST00000360252	SUPT20H
ENST00000360286	SUDS3
ENST00000360385	ZNF317
ENST00000360409	NRP2
ENST00000360410	DIS3L2
ENST00000360442	PAK4
ENST00000360564	MMP17
ENST00000360591	STYXL1
ENST00000360632	WWTR1
ENST00000360708	ZC3HC1
ENST00000360760	SPATS2L
ENST00000360822	CDK5RAP2
ENST00000360862	NAA60
ENST00000360944	RNF216P1
ENST00000361109	EP400NL
ENST00000361128	MARK2
ENST00000361232	BTN3A3
ENST00000361337	TOP1
ENST00000361392	ST3GAL3
ENST00000361400	ST3GAL3
ENST00000361538	ECI2
ENST00000361570	CDKN2A
ENST00000361575	RPL39
ENST00000361690	SRPK1
ENST00000361731	SFT2D1
ENST00000361746	ST3GAL3
ENST00000361771	WDTC1
ENST00000361799	RNF220
ENST00000361812	ST3GAL3
ENST00000361883	KRTAP1-5
ENST00000361909	CMTM3
ENST00000361910	ARMCX6
ENST00000361953	FOXM1
ENST00000362031	SNX6
ENST00000362035	ICMT
ENST00000362057	WHRN
ENST00000362065	FAN1
ENST00000362239	MIR411
ENST00000362462	Y_RNA
ENST00000365188	RN7SKP80
ENST00000366118	SPATS2L
ENST00000366292	SLC15A4
ENST00000366362	FOXM1
ENST00000366498	ZNF496
ENST00000366607	TOMM20
ENST00000366646	GNPAT
ENST00000366647	GNPAT
ENST00000366674	TAF5L
ENST00000366675	TAF5L
ENST00000366676	TAF5L
ENST00000366699	TRIM11
ENST00000366758	JMJD4
ENST00000366782	PSEN2
ENST00000366783	PSEN2
ENST00000366790	PARP1
ENST00000366791	PARP1
ENST00000366792	PARP1
ENST00000366794	PARP1
ENST00000366812	ACBD3
ENST00000367005	RCOR3
ENST00000367006	RCOR3
ENST00000367178	SCAF8
ENST00000367186	SCAF8
ENST00000367188	PPP1R15B
ENST00000367468	PTGS2
ENST00000367497	IVNS1ABP
ENST00000367498	IVNS1ABP
ENST00000367537	SMG7
ENST00000367538	SMG7
ENST00000367623	ABL2
ENST00000367625	TOR3A
ENST00000367627	TOR3A
ENST00000367840	DCAF6
ENST00000367843	DCAF6
ENST00000367883	MGST3
ENST00000367884	MGST3
ENST00000367885	MGST3
ENST00000367886	MGST3
ENST00000367888	MGST3
ENST00000367889	MGST3
ENST00000367943	DUSP12
ENST00000367987	TOMM40L
ENST00000367988	TOMM40L
ENST00000368072	PEX19
ENST00000368216	RRNAD1
ENST00000368218	RRNAD1
ENST00000368233	NAXE
ENST00000368234	NAXE
ENST00000368235	NAXE
ENST00000368270	PAQR6
ENST00000368324	SYT11
ENST00000368346	ASH1L
ENST00000368399	DPM3
ENST00000368400	DPM3
ENST00000368409	EFNA4
ENST00000368593	INPP5A
ENST00000368594	INPP5A
ENST00000368644	GLRX3
ENST00000368721	DHX32
ENST00000368774	UROS
ENST00000368778	UROS
ENST00000368786	UROS
ENST00000368797	UROS
ENST00000368912	SEMA6C
ENST00000368913	SEMA6C
ENST00000368914	SEMA6C
ENST00000369098	C1orf54
ENST00000369099	C1orf54
ENST00000369101	RGS10
ENST00000369102	C1orf54
ENST00000369103	RGS10
ENST00000369108	GRK5
ENST00000369110	PREP
ENST00000369472	PNRC1
ENST00000369531	MPP1
ENST00000369534	MPP1
ENST00000369577	ZNF292
ENST00000369578	ZNF292
ENST00000369585	CTAG2
ENST00000369627	SNX14
ENST00000369635	SNX14
ENST00000369857	NT5C2
ENST00000369889	WBP1L
ENST00000369899	SUFU
ENST00000369902	SUFU
ENST00000370003	RTEL1
ENST00000370018	RTEL1
ENST00000370033	C10orf76
ENST00000370050	TMEM30A
ENST00000370113	EXTL2
ENST00000370114	EXTL2
ENST00000370147	DPCD
ENST00000370148	DPCD
ENST00000370151	DPCD
ENST00000370183	BTRC
ENST00000370187	BTRC
ENST00000370268	ZNF185
ENST00000370270	ZNF185
ENST00000370438	AF011889.2
ENST00000370483	COX15
ENST00000370508	GOT1
ENST00000370554	SELENOF
ENST00000370558	SH3GLB1
ENST00000370677	LAMA5
ENST00000370691	LAMA5
ENST00000370692	LAMA5
ENST00000371083	PGM1
ENST00000371084	PGM1
ENST00000371149	APCDD1L
ENST00000371209	TCTN3
ENST00000371217	TCTN3
ENST00000371219	RBM38
ENST00000371322	CUL4B
ENST00000371323	CUL4B
ENST00000371368	LRRC42
ENST00000371370	LRRC42
ENST00000371399	YIPF1
ENST00000371454	LRP8
ENST00000371655	RAB3B
ENST00000371691	FAM69B
ENST00000371692	FAM69B
ENST00000371711	B4GALT5
ENST00000371732	CARD9
ENST00000371734	CARD9
ENST00000371867	SARDH
ENST00000371868	SARDH
ENST00000371872	SARDH
ENST00000371940	MOB3C
ENST00000371975	RAD54L
ENST00000372116	MRPS18A
ENST00000372133	MRPS18A
ENST00000372171	MAD2L1BP
ENST00000372247	RNF220
ENST00000372318	CCDC24
ENST00000372362	ST3GAL3
ENST00000372365	ST3GAL3
ENST00000372366	ST3GAL3
ENST00000372367	ST3GAL3
ENST00000372368	ST3GAL3
ENST00000372369	ST3GAL3
ENST00000372372	ST3GAL3
ENST00000372374	ST3GAL3
ENST00000372375	ST3GAL3
ENST00000372377	ST3GAL3
ENST00000372386	ASS1
ENST00000372393	ASS1
ENST00000372394	ASS1
ENST00000372502	ZNF691
ENST00000372503	ZNF691
ENST00000372504	ZNF691
ENST00000372506	ZNF691
ENST00000372507	ZNF691
ENST00000372508	ZNF691
ENST00000372524	ZNF503
ENST00000372546	DOLPP1
ENST00000372549	PPIH
ENST00000372550	PPIH
ENST00000372642	ENDOG
ENST00000372686	SET
ENST00000372688	SET
ENST00000372692	SET
ENST00000372818	TRIT1
ENST00000372829	ARMCX1
ENST00000372898	SWI5
ENST00000372950	DNAJC9
ENST00000372999	TOX2
ENST00000373057	FOXP4
ENST00000373060	FOXP4
ENST00000373063	FOXP4
ENST00000373192	UNC5B
ENST00000373202	SGPL1
ENST00000373218	EIF4EBP2
ENST00000373297	ZMYM4
ENST00000373335	COX7B
ENST00000373357	PBDC1
ENST00000373358	PBDC1
ENST00000373401	MDGA1
ENST00000373482	PBX3
ENST00000373483	PBX3
ENST00000373484	SYNC
ENST00000373485	RBBP4
ENST00000373487	PBX3
ENST00000373489	PBX3
ENST00000373491	TBC1D22B
ENST00000373492	PBX3
ENST00000373493	RBBP4
ENST00000373602	CCDC28B
ENST00000373625	KPNA6
ENST00000373700	HERC4
ENST00000373821	SRPK1
ENST00000373822	SRPK1
ENST00000373825	SRPK1
ENST00000373872	TGIF2
ENST00000373874	TGIF2
ENST00000373896	PHF19
ENST00000373931	PPP1R8
ENST00000373932	AAR2
ENST00000374021	C6orf106
ENST00000374023	C6orf106
ENST00000374026	C6orf106
ENST00000374057	WHRN
ENST00000374059	WHRN
ENST00000374214	UQCC2
ENST00000374231	UQCC2
ENST00000374274	SNX12
ENST00000374293	GNG10
ENST00000374399	NIPAL3
ENST00000374446	ZNF239
ENST00000374464	CSGALNACT2
ENST00000374466	CSGALNACT2
ENST00000374593	CTNNAL1
ENST00000374594	CTNNAL1
ENST00000374595	CTNNAL1
ENST00000374627	EPHB2
ENST00000374630	EPHB2
ENST00000374632	EPHB2
ENST00000374662	HSD17B8
ENST00000374784	NTM
ENST00000374786	NTM
ENST00000374791	NTM
ENST00000374796	NCOA6
ENST00000374881	PSMB8
ENST00000374882	PSMB8
ENST00000374919	SPIN3
ENST00000375094	RNF5
ENST00000375095	TMEM136
ENST00000375130	NCBP1
ENST00000375147	NCBP1
ENST00000375200	ZNF341
ENST00000375321	MAP3K8
ENST00000375322	MAP3K8
ENST00000375377	KIAA1462
ENST00000375445	BUD13
ENST00000375446	NINJ1
ENST00000375499	SDHB
ENST00000375512	BICD2
ENST00000375534	MFAP2
ENST00000375535	MFAP2
ENST00000375592	FBXO42
ENST00000375623	DNMT3B
ENST00000375646	WAC
ENST00000375651	HSPA1A
ENST00000375664	WAC
ENST00000375730	POFUT1
ENST00000375749	POFUT1
ENST00000375807	SECISBP2
ENST00000375842	ABHD16A
ENST00000375990	UGGT1
ENST00000376048	PRDM2
ENST00000376055	BCL2L1
ENST00000376062	BCL2L1
ENST00000376223	DHRS3
ENST00000376282	GDPD5
ENST00000376300	CCDC93
ENST00000376310	PRICKLE3
ENST00000376316	GTF2H4
ENST00000376317	PRICKLE3
ENST00000376420	NRM
ENST00000376421	NRM
ENST00000376486	MTHFR
ENST00000376583	MTHFR
ENST00000376585	MTHFR
ENST00000376590	MTHFR
ENST00000376592	MTHFR
ENST00000376621	GNL1
ENST00000376625	EP400NL
ENST00000376673	MBNL2
ENST00000376723	UGGT1
ENST00000376740	SLC15A4
ENST00000376744	SLC15A4
ENST00000376874	RILPL1
ENST00000376875	SLC38A5
ENST00000376876	SLC38A5
ENST00000376887	ABCC4
ENST00000377060	CNNM3
ENST00000377069	KDM2B
ENST00000377071	KDM2B
ENST00000377079	LMAN2L
ENST00000377092	FUZ
ENST00000377112	DOK3
ENST00000377153	UBE4B
ENST00000377157	UBE4B
ENST00000377376	TMEM201
ENST00000377399	SPSB1
ENST00000377666	KLF12
ENST00000377669	KLF12
ENST00000377673	FAM216A
ENST00000377727	HIST1H4H
ENST00000377741	GPR20
ENST00000377792	POLR1E
ENST00000377797	TCOF1
ENST00000377798	POLR1E
ENST00000377809	MARK2
ENST00000377810	MARK2
ENST00000377811	NDUFB11
ENST00000378156	NPHP4
ENST00000378161	NPHP4
ENST00000378169	NPHP4
ENST00000378206	DFFB
ENST00000378209	DFFB
ENST00000378212	DFFB
ENST00000378302	RCBTB1
ENST00000378307	RAB4B
ENST00000378308	USP9X
ENST00000378344	TPRG1L
ENST00000378472	ZFPM2
ENST00000378473	PLCB4
ENST00000378493	PLCB4
ENST00000378495	UNC13B
ENST00000378496	UNC13B
ENST00000378501	PLCB4
ENST00000378604	CALML6
ENST00000378733	TMEM240
ENST00000378875	ALKBH6
ENST00000378879	PHF12
ENST00000378925	WWC2
ENST00000379122	SEMA4B
ENST00000379340	POLR2J3
ENST00000379357	POLR2J3
ENST00000379375	EDN1
ENST00000379535	MORF4L1
ENST00000379638	REEP5
ENST00000379717	ZNF512
ENST00000379719	IPO7
ENST00000379812	APTX
ENST00000379813	APTX
ENST00000379817	APTX
ENST00000379819	APTX
ENST00000379825	APTX
ENST00000379888	RBM17
ENST00000380027	TRIM5
ENST00000380034	TRIM5
ENST00000380092	ANKRD16
ENST00000380094	ANKRD16
ENST00000380118	ECI2
ENST00000380120	ECI2
ENST00000380125	ECI2
ENST00000380142	CDKN2B
ENST00000380150	CDKN2A
ENST00000380151	CDKN2A
ENST00000380221	TRAPPC10
ENST00000380276	U2AF1
ENST00000380516	SLTM
ENST00000380628	FGF5
ENST00000380828	KCTD7
ENST00000380842	POMP
ENST00000380900	PSMG1
ENST00000380913	SHROOM2
ENST00000380995	TBC1D22A
ENST00000381000	DNM1L
ENST00000381015	MPDZ
ENST00000381017	MPDZ
ENST00000381022	MPDZ
ENST00000381061	ATXN10
ENST00000381116	MTIF3
ENST00000381120	MTIF3
ENST00000381124	H2AFV
ENST00000381132	RCAN1
ENST00000381135	RCAN1
ENST00000381208	RPAIN
ENST00000381209	RPAIN
ENST00000381253	ZNF343
ENST00000381341	DDX1
ENST00000381410	SNX18
ENST00000381437	DCUN1D4
ENST00000381441	DCUN1D4
ENST00000381527	CDK8
ENST00000381573	CD274
ENST00000381577	CD274
ENST00000381638	ZZEF1
ENST00000381822	CLEC16A
ENST00000381886	USP7
ENST00000381898	PSMF1
ENST00000381899	PSMF1
ENST00000381955	NAGPA
ENST00000382020	TUSC3
ENST00000382031	MAP1A
ENST00000382058	FBXO7
ENST00000382070	CREBBP
ENST00000382180	EIF4ENIF1
ENST00000382213	IL32
ENST00000382448	JMJD7-PLA2G4B
ENST00000382457	NCAPD2
ENST00000382549	C21orf59
ENST00000382554	NYNRIN
ENST00000382584	TTC14
ENST00000382647	MRPL36
ENST00000382727	EIF2AK4
ENST00000382878	C4orf48
ENST00000383018	SNRNP25
ENST00000383432	RALBP1
ENST00000383698	VGLL3
ENST00000383742	ALS2CL
ENST00000383759	VILL
ENST00000383814	IL17RE
ENST00000383815	IL17RE
ENST00000383847	FAM131A
ENST00000383985	RNU6-26P
ENST00000384277	RNU6-301P
ENST00000384417	Y_RNA
ENST00000384714	SNORD15B
ENST00000384879	MIR149
ENST00000384917	MIR570
ENST00000384992	MIR222
ENST00000385215	RP4-806M20.4
ENST00000385236	MIR125B1
ENST00000388752	MRPL2
ENST00000388824	MEX3D
ENST00000388833	TSNAXIP1
ENST00000388890	BRD9
ENST00000388948	LRRK1
ENST00000389005	NCBP3
ENST00000389078	H2AFJ
ENST00000389224	PDPK1
ENST00000389312	NBR1
ENST00000389425	SEMA6D
ENST00000389428	SEMA6D
ENST00000389432	SEMA6D
ENST00000389433	SEMA6D
ENST00000389506	KMT2A
ENST00000389560	EP400NL
ENST00000389570	FBF1
ENST00000389629	RTF1
ENST00000389665	RUBCN
ENST00000389709	ZXDC
ENST00000389757	PKP4
ENST00000389759	PKP4
ENST00000389993	PSME4
ENST00000390005	DIS3L2
ENST00000390708	MIR708
ENST00000391440	FAM127C
ENST00000391694	ZNF446
ENST00000391703	ZNF211
ENST00000391762	NDUFA3
ENST00000391763	NDUFA3
ENST00000391764	NDUFA3
ENST00000391813	SHANK1
ENST00000391814	SHANK1
ENST00000391864	LIN7B
ENST00000391872	PSEN2
ENST00000391878	TP53BP2
ENST00000391879	TP53BP2
ENST00000391980	MTERF4
ENST00000392000	LRRFIP1
ENST00000392002	TMEM91
ENST00000392007	IVNS1ABP
ENST00000392008	COPS8
ENST00000392043	ABL2
ENST00000392067	SAMD4A
ENST00000392079	NFKBIB
ENST00000392155	DDX47
ENST00000392183	ALKBH6
ENST00000392220	PEX19
ENST00000392283	PPIL3
ENST00000392348	BCLAF1
ENST00000392352	EP400NL
ENST00000392373	STX2
ENST00000392403	ASH1L
ENST00000392442	RSRC2
ENST00000392476	SEC14L1
ENST00000392541	ATP5G3
ENST00000392543	ATF2
ENST00000392544	ATF2
ENST00000392571	PDK1
ENST00000392582	METAP1D
ENST00000392594	THYN1
ENST00000392595	THYN1
ENST00000392668	ETS1
ENST00000392702	MVB12A
ENST00000392753	RBMS1
ENST00000392815	NOXA1
ENST00000392865	RGS10
ENST00000392870	GRK5
ENST00000392873	KMT2A
ENST00000392925	CASP2
ENST00000392985	ZNF292
ENST00000393000	RNF7
ENST00000393020	TTC12
ENST00000393063	DICER1
ENST00000393085	MTPN
ENST00000393207	BANP
ENST00000393208	BANP
ENST00000393221	ATP2C1
ENST00000393230	NRF1
ENST00000393231	NRF1
ENST00000393232	NRF1
ENST00000393301	CTSC
ENST00000393310	LIMS1
ENST00000393314	LIMS1
ENST00000393394	RPL9P9
ENST00000393441	BTRC
ENST00000393443	ST7
ENST00000393444	ST7
ENST00000393445	REV1
ENST00000393446	ST7
ENST00000393447	ST7
ENST00000393449	ST7
ENST00000393451	ST7
ENST00000393529	MPP1
ENST00000393531	MPP1
ENST00000393547	DBF4B
ENST00000393580	RELT
ENST00000393593	IRF2
ENST00000393606	UBTF
ENST00000393770	BNIP1
ENST00000393802	FBXW11
ENST00000393811	R3HDM2
ENST00000394050	MTHFD2
ENST00000394053	MTHFD2
ENST00000394183	RP11-484D2.4
ENST00000394269	TCOF1
ENST00000394308	ASNS
ENST00000394309	ASNS
ENST00000394423	MDH1
ENST00000394449	TBC1D22A
ENST00000394531	BAD
ENST00000394532	BAD
ENST00000394705	GPR75
ENST00000394817	SIL1
ENST00000394866	KDM3B
ENST00000394884	CDC23
ENST00000394886	CDC23
ENST00000394894	KIF20A
ENST00000394921	PMS2P3
ENST00000395057	TEX264
ENST00000395074	LPXN
ENST00000395091	ZNF764
ENST00000395111	NFIC
ENST00000395185	HERC4
ENST00000395187	HERC4
ENST00000395198	HERC4
ENST00000395219	ZNF688
ENST00000395236	AIMP2
ENST00000395296	IZUMO4
ENST00000395301	IZUMO4
ENST00000395307	IZUMO4
ENST00000395339	PSMB8
ENST00000395397	NR1H3
ENST00000395468	MAPK1IP1L
ENST00000395512	EGFL8
ENST00000395536	AKAP10
ENST00000395615	B9D1
ENST00000395616	B9D1
ENST00000395653	CLN3
ENST00000395703	MIEF2
ENST00000395704	MIEF2
ENST00000395706	MIEF2
ENST00000395862	ATP6V1C1
ENST00000395952	ABHD16A
ENST00000395996	VPS13B
ENST00000396282	PHF8
ENST00000396298	CREB5
ENST00000396299	CREB5
ENST00000396300	CREB5
ENST00000396334	MYD88
ENST00000396383	TSEN34
ENST00000396386	CBX3
ENST00000396388	TSEN34
ENST00000396516	ZC3H7A
ENST00000396526	SNX6
ENST00000396534	SNX6
ENST00000396553	AMPD3
ENST00000396554	AMPD3
ENST00000396563	SP140L
ENST00000396787	UNC13B
ENST00000396847	TRIM5
ENST00000396853	TRIM5
ENST00000396855	TRIM5
ENST00000396887	IL32
ENST00000396890	IL32
ENST00000396908	PROSER3
ENST00000397034	ZNF691
ENST00000397038	RALGAPB
ENST00000397040	RALGAPB
ENST00000397042	RALGAPB
ENST00000397044	ZNF691
ENST00000397088	GPER1
ENST00000397092	GPER1
ENST00000397138	SNAP23
ENST00000397172	APTX
ENST00000397205	CES4A
ENST00000397278	APOL1
ENST00000397279	APOL1
ENST00000397286	AAR2
ENST00000397335	INPP5K
ENST00000397389	OGFOD2
ENST00000397412	CRAMP1
ENST00000397426	FBXO7
ENST00000397476	GNAQ
ENST00000397518	EIF4ENIF1
ENST00000397520	EIF4ENIF1
ENST00000397523	EIF4ENIF1
ENST00000397525	EIF4ENIF1
ENST00000397562	IRF7
ENST00000397564	SUDS3
ENST00000397566	IRF7
ENST00000397570	IRF7
ENST00000397574	IRF7
ENST00000397601	MBNL2
ENST00000397641	MORC2
ENST00000397712	SEPT10
ENST00000397714	SEPT10
ENST00000397775	PPP3CC
ENST00000397876	SNRNP25
ENST00000398137	U2AF1
ENST00000398226	SELENOS
ENST00000398338	DBF4B
ENST00000398344	DDT
ENST00000398354	CES4A
ENST00000398399	VGLL3
ENST00000398548	PRDM15
ENST00000398637	SLC38A1
ENST00000398799	XPO5
ENST00000398822	MAPK1
ENST00000398835	XPO5
ENST00000398844	SEC24A
ENST00000398882	MROH6
ENST00000398908	HMGB1
ENST00000398998	DSCR3
ENST00000399000	DSCR3
ENST00000399001	DSCR3
ENST00000399133	THAP7
ENST00000399201	SETD4
ENST00000399205	SETD4
ENST00000399207	SETD4
ENST00000399208	SETD4
ENST00000399212	SETD4
ENST00000399215	SETD4
ENST00000399272	RCAN1
ENST00000399339	WASHC2A
ENST00000399453	MAP1A
ENST00000399489	HMGB1
ENST00000399494	HMGB1
ENST00000399599	CDIP1
ENST00000400191	EPHB2
ENST00000400217	CSNK2A1
ENST00000400227	CSNK2A1
ENST00000400451	ZNF74
ENST00000400470	RAB6A
ENST00000400479	AIMP2
ENST00000400490	PINK1
ENST00000401030	SELENOF
ENST00000401212	MIR298
ENST00000401470	PPP1R26
ENST00000401626	MTERF4
ENST00000401670	GPER1
ENST00000401893	RBBP4
ENST00000401987	PPP1R7
ENST00000402010	MARK2
ENST00000402029	MRPS12
ENST00000402045	LFNG
ENST00000402249	PIK3IP1
ENST00000402380	ATXN10
ENST00000402412	R3HDM2
ENST00000402506	LFNG
ENST00000402632	SH3YL1
ENST00000402693	MEX3D
ENST00000402718	COMMD5
ENST00000402734	PPP1R7
ENST00000402939	MAGI1
ENST00000403027	CNOT8
ENST00000403137	RP11-490H24.5
ENST00000403312	HADH
ENST00000403368	FAM98A
ENST00000403657	SH3YL1
ENST00000403658	SH3YL1
ENST00000403682	ZNF74
ENST00000403712	SH3YL1
ENST00000403716	PLEKHB2
ENST00000403733	WWC2
ENST00000403754	DDT
ENST00000403821	R3HDM2
ENST00000403969	RNF216P1
ENST00000403974	PMS2CL
ENST00000404006	RNF216P1
ENST00000404092	DDT
ENST00000404115	CUL4B
ENST00000404125	PSME4
ENST00000404404	RNF216P1
ENST00000404405	PPP1R7
ENST00000404460	PLEKHB2
ENST00000404622	SERPINB2
ENST00000404739	NT5C2
ENST00000405000	PLEKHH2
ENST00000405223	PLEKHH2
ENST00000405396	RNF216P1
ENST00000405430	SH3YL1
ENST00000405508	TOX4
ENST00000405576	NR1H3
ENST00000405578	RPAIN
ENST00000405591	MTIF3
ENST00000405805	HMGB1
ENST00000405853	NR1H3
ENST00000405993	ZNF74
ENST00000406089	RNF216P1
ENST00000406106	PPP1R7
ENST00000406424	INPP5K
ENST00000406539	OGFOD2
ENST00000406593	MTERF4
ENST00000406608	RNF216P1
ENST00000406724	RP1-152L7.5
ENST00000406733	TBC1D22A
ENST00000406950	TENM3
ENST00000406974	DOLPP1
ENST00000407025	PPP1R7
ENST00000407043	PLCB4
ENST00000407095	MTERF4
ENST00000407202	ZNF211
ENST00000407343	PTPN12
ENST00000407361	EP400NL
ENST00000407381	TBC1D22A
ENST00000407404	NR1H3
ENST00000407479	DNASE1
ENST00000407521	PRDM2
ENST00000407558	NAA60
ENST00000407627	ELAVL1
ENST00000407756	USP24
ENST00000407775	ZFPM2
ENST00000407800	MRPS12
ENST00000408038	BTRC
ENST00000408613	MIR1180
ENST00000408940	ABL2
ENST00000408948	MARK2
ENST00000408968	IFITM1
ENST00000409020	NIF3L1
ENST00000409024	POLR1A
ENST00000409075	RBMS1
ENST00000409098	EIF4E2
ENST00000409104	SET
ENST00000409118	SGPL1
ENST00000409119	TNFRSF14
ENST00000409129	NIF3L1
ENST00000409140	SPATS2L
ENST00000409151	SPATS2L
ENST00000409158	PLEKHB2
ENST00000409167	EIF4E2
ENST00000409190	SYNC
ENST00000409194	ATP5G3
ENST00000409208	FOXP4
ENST00000409236	AFF3
ENST00000409248	C4orf48
ENST00000409251	PTPRN
ENST00000409264	PPIL3
ENST00000409279	PLEKHB2
ENST00000409288	IL1R1
ENST00000409289	RBMS1
ENST00000409307	DIS3L2
ENST00000409322	EIF4E2
ENST00000409329	IL1R1
ENST00000409334	COPS8
ENST00000409349	ANTXR1
ENST00000409357	NIF3L1
ENST00000409361	PPIL3
ENST00000409373	MLPH
ENST00000409385	SPATS2L
ENST00000409394	EIF4E2
ENST00000409397	SPATS2L
ENST00000409401	DIS3L2
ENST00000409437	ATF2
ENST00000409441	LIMS1
ENST00000409449	PPIL3
ENST00000409476	MDH1
ENST00000409478	R3HDM1
ENST00000409495	EIF4E2
ENST00000409499	ATF2
ENST00000409514	EIF4E2
ENST00000409535	RAD54L2
ENST00000409552	CLEC16A
ENST00000409579	AFF3
ENST00000409581	NAB1
ENST00000409588	NIF3L1
ENST00000409589	IL1R1
ENST00000409601	MTHFD2
ENST00000409603	CREB5
ENST00000409606	R3HDM1
ENST00000409612	PLEKHB2
ENST00000409629	COPS8
ENST00000409635	ATF2
ENST00000409641	NAB1
ENST00000409645	MGAT5
ENST00000409648	SLC35E1
ENST00000409663	KIAA0922
ENST00000409681	POLR1A
ENST00000409718	SPATS2L
ENST00000409747	CBX3
ENST00000409755	SPATS2L
ENST00000409785	KCMF1
ENST00000409788	CAB39
ENST00000409790	CLEC16A
ENST00000409804	MTHFD2
ENST00000409829	ANTXR1
ENST00000409833	ATF2
ENST00000409836	GYPC
ENST00000409860	C4orf48
ENST00000409908	MDH1
ENST00000409929	IL1R1
ENST00000409959	KIAA0922
ENST00000409972	RBMS1
ENST00000409988	SPATS2L
ENST00000410023	IL1R1
ENST00000410032	MLPH
ENST00000410054	R3HDM1
ENST00000410055	PDK1
ENST00000410080	PRPF40A
ENST00000410084	CAB39
ENST00000410093	LIMS1
ENST00000410180	RN7SKP16
ENST00000411331	RNU6-387P
ENST00000411469	SEPT10
ENST00000411539	SEMA4B
ENST00000411543	EPN1
ENST00000411630	DANCR
ENST00000411677	GNAQ
ENST00000411788	SEMA3C
ENST00000411828	PSMG1
ENST00000411900	PKP4
ENST00000411926	RPS27L
ENST00000412008	VILL
ENST00000412249	TEX264
ENST00000412272	HERC4
ENST00000412288	YIPF1
ENST00000412314	ATP6V1B1
ENST00000412363	DOLPP1
ENST00000412393	LINC00342
ENST00000412503	PLEKHH3
ENST00000412691	BANP
ENST00000412704	ABCC4
ENST00000412756	TTC14
ENST00000412847	PTPRN
ENST00000412863	LANCL1
ENST00000412873	NRP2
ENST00000412882	LINC00893
ENST00000412903	TRIM5
ENST00000412937	NR1H3
ENST00000412978	PLCD3
ENST00000413009	ACOX3
ENST00000413014	TMEM91
ENST00000413021	PLA2G15
ENST00000413123	ATF2
ENST00000413221	EPB41L4A-AS1
ENST00000413259	MPP1
ENST00000413295	DNM1L
ENST00000413301	ETV5
ENST00000413360	RUBCN
ENST00000413368	GPER1
ENST00000413371	ZNF512
ENST00000413386	PHF8
ENST00000413440	PRDM2
ENST00000413543	JADE1
ENST00000413623	IL1R1
ENST00000413656	MTHFR
ENST00000413668	SLC38A5
ENST00000413679	SEC14L1
ENST00000413697	REV1
ENST00000413724	MAP3K8
ENST00000413766	ECI2
ENST00000413817	DENND6B
ENST00000413823	TOX2
ENST00000413834	ATP5J2-PTCD1
ENST00000413835	MARK2
ENST00000413907	AEBP1
ENST00000413953	R3HDM2
ENST00000413956	SERPINB2
ENST00000414019	GSR
ENST00000414023	RRAS2
ENST00000414029	SLC35F6
ENST00000414063	NAA60
ENST00000414108	WAC
ENST00000414110	DNASE1
ENST00000414113	VOPP1
ENST00000414146	MTERF4
ENST00000414241	RBBP4
ENST00000414284	STXBP2
ENST00000414361	TARS
ENST00000414676	NRSN2-AS1
ENST00000414679	PLCB4
ENST00000414739	GATS
ENST00000414829	LIMS1
ENST00000414834	DNM1L
ENST00000414884	ASNS
ENST00000414927	RP11-307B6.3
ENST00000414968	MAP4K3
ENST00000414992	DCUN1D2-AS
ENST00000414996	MTMR14
ENST00000414997	GATS
ENST00000415006	SH3YL1
ENST00000415022	CRAMP1
ENST00000415025	PHF8
ENST00000415095	SEPT10
ENST00000415113	ATF7
ENST00000415139	MAP3K8
ENST00000415220	PRKD1
ENST00000415259	TEX264
ENST00000415368	SH3YL1
ENST00000415384	AFF3
ENST00000415452	RUBCN
ENST00000415482	PTPN12
ENST00000415503	AC006547.13
ENST00000415562	PPIL3
ENST00000415673	SP140L
ENST00000415732	DHX32
ENST00000415753	MLPH
ENST00000415766	TSNAXIP1
ENST00000415769	PPP1R7
ENST00000415788	SGCE
ENST00000415953	ALS2CL
ENST00000415955	ATF2
ENST00000415999	AIMP2
ENST00000416000	GNPAT
ENST00000416005	ZNF512
ENST00000416165	BAHD1
ENST00000416186	AC096649.1
ENST00000416256	TOX4
ENST00000416282	MYD88
ENST00000416303	VILL
ENST00000416329	RP11-421L21.3
ENST00000416379	TMEM130
ENST00000416449	CDK5RAP2
ENST00000416465	DRG1
ENST00000416475	SLC35F6
ENST00000416479	EXTL2
ENST00000416492	AFF3
ENST00000416541	TMEM201
ENST00000416561	KIRREL3
ENST00000416589	TEX264
ENST00000416651	NIF3L1
ENST00000416661	NTM
ENST00000416711	SLC38A5
ENST00000416735	SPECC1L
ENST00000416795	BTN2A2
ENST00000416836	PLCB4
ENST00000416864	MTMR14
ENST00000416949	AARSD1
ENST00000416973	NAB1
ENST00000416979	DPCD
ENST00000416991	PDK1
ENST00000417014	PRICKLE3
ENST00000417024	TMEM104
ENST00000417037	MYD88
ENST00000417080	ATF2
ENST00000417189	NRP2
ENST00000417268	SCAF8
ENST00000417352	COPS3
ENST00000417360	RUVBL1
ENST00000417362	C16orf62
ENST00000417399	VOPP1
ENST00000417435	MPP1
ENST00000417493	SNRNP25
ENST00000417633	SYNC
ENST00000417652	NCL
ENST00000417693	TK2
ENST00000417807	ATP5SL
ENST00000417808	DIS3L2
ENST00000417867	TUSC2
ENST00000417903	NDUFA3
ENST00000417919	ST7
ENST00000418034	MTHFR
ENST00000418110	PTPN12
ENST00000418143	DIS3L2
ENST00000418178	MDGA1
ENST00000418197	UGGT1
ENST00000418246	PSMF1
ENST00000418281	FAM131A
ENST00000418321	EIF4ENIF1
ENST00000418421	MST1P2
ENST00000418513	SH3RF3
ENST00000418530	KIDINS220
ENST00000418602	RP11-536C5.7
ENST00000418631	RBM17
ENST00000418724	ZBTB22
ENST00000418747	SLC25A25-AS1
ENST00000418756	PMS2P3
ENST00000418768	FAM131A
ENST00000418820	PSG9
ENST00000418862	SNX14
ENST00000418904	VOPP1
ENST00000418909	SHROOM2
ENST00000418919	GNS
ENST00000418940	XXYLT1
ENST00000418976	SWI5
ENST00000419015	COPS8
ENST00000419016	CHMP5
ENST00000419091	RCOR3
ENST00000419113	NDUFA3
ENST00000419155	PHF19
ENST00000419169	SMG7
ENST00000419189	BUD13
ENST00000419255	SEMA3C
ENST00000419283	TIMM8AP1
ENST00000419358	TEX264
ENST00000419534	ARL8B
ENST00000419608	ZNF317
ENST00000419638	BIVM
ENST00000419642	ZDHHC3
ENST00000419652	NR1H3
ENST00000419850	TRIM5
ENST00000419867	SWI5
ENST00000419906	DSTNP1
ENST00000419981	PTCD1
ENST00000420088	NOL7
ENST00000420253	AC093495.4
ENST00000420266	WAC
ENST00000420296	NDUFA3
ENST00000420319	OGFOD2
ENST00000420353	ATF7
ENST00000420369	NR1H3
ENST00000420488	BCL2L1
ENST00000420626	ZNF74
ENST00000420653	BCL2L1
ENST00000420665	LRRFIP1
ENST00000420680	ZNF211
ENST00000420700	FBXO7
ENST00000420751	KMT2A
ENST00000420755	ST7
ENST00000420761	UROS
ENST00000420820	CROCCP3
ENST00000420893	FAM13B
ENST00000420925	MTMR14
ENST00000420933	ZNF839
ENST00000421012	MDH1
ENST00000421054	GNRH1
ENST00000421069	VPS8
ENST00000421073	PLEKHM1
ENST00000421082	SLC35E1
ENST00000421087	SPRED2
ENST00000421193	C14orf132
ENST00000421216	ZNF343
ENST00000421281	NT5C2
ENST00000421345	ST7
ENST00000421374	SPECC1L
ENST00000421412	IL17RE
ENST00000421438	ATF2
ENST00000421462	PKP4
ENST00000421516	MYD88
ENST00000421553	ZSCAN26
ENST00000421573	SPATS2L
ENST00000421670	DDX55
ENST00000421735	SEMA3B-AS1
ENST00000421746	ANKMY2
ENST00000421748	PSME4
ENST00000421765	NAA60
ENST00000421807	INPP5K
ENST00000421809	ETV5
ENST00000421853	PROSER3
ENST00000421918	TUSC2
ENST00000421922	CCDC28B
ENST00000422029	NDUFA3
ENST00000422039	ETV5
ENST00000422053	TRIB3
ENST00000422064	PMS2P3
ENST00000422081	AF011889.5
ENST00000422105	VPS8
ENST00000422190	ATP2C1
ENST00000422240	PSEN2
ENST00000422262	SARDH
ENST00000422280	NBR1
ENST00000422471	APOL1
ENST00000422532	IL1R1
ENST00000422569	ASS1
ENST00000422584	CTBP2P8
ENST00000422695	MLPH
ENST00000422706	APOL1
ENST00000422745	ASNS
ENST00000422754	IVNS1ABP
ENST00000422797	LIMS1
ENST00000422875	TRAPPC10
ENST00000422911	PRDM15
ENST00000422920	BCL2L1
ENST00000422922	ST7
ENST00000422989	IRGQ
ENST00000423041	PAPD4
ENST00000423076	NAB1
ENST00000423097	EIF4ENIF1
ENST00000423191	TOX2
ENST00000423234	ZSCAN26
ENST00000423252	BANP
ENST00000423260	RP1-151F17.1
[truncated: 5,864 more rows]
