# Supplementary material for: HebbPlot: an intelligent tool for learning and visualizing chromatin mark signatures
Source: BMC Bioinformatics. 2018 Sep 3;19:310. doi: 10.1186/s12859-018-2312-1 (PMC6122555; doi:10.1186/s12859-018-2312-1)
Supplement: Supplementary file 6 — Gene identifiers. This compressed file (.tar.gz) includes identifiers of nine groups of genes divided according to their gene expression levels in IMR90. (TAR 428 kb) [file 12859_2018_2312_MOESM6_ESM.tar › file7/7-IdForGenes.txt]

ENST00000004531	SLC7A2
ENST00000005260	BAIAP2L1
ENST00000005558	IFRD1
ENST00000009180	CD9
ENST00000031146	SLC39A9
ENST00000037243	GABARAPL2
ENST00000044462	PSMA4
ENST00000045083	FAM65C
ENST00000050961	ZFHX4
ENST00000054650	THAP3
ENST00000062104	NNAT
ENST00000074304	INPP4A
ENST00000078527	PIGV
ENST00000159647	PANX2
ENST00000160373	CTTNBP2
ENST00000163416	GOLGA5
ENST00000167218	PDCD2
ENST00000185150	ERLEC1
ENST00000186436	TMEM131
ENST00000194530	STRADB
ENST00000198765	CPNE3
ENST00000202017	PDRG1
ENST00000202834	TMEM230
ENST00000204307	NDUFB2
ENST00000207726	MICAL3
ENST00000214869	TMED1
ENST00000215061	OCEL1
ENST00000215919	PATZ1
ENST00000215980	CENPM
ENST00000216064	SUN2
ENST00000216106	HMGXB4
ENST00000216129	TTLL12
ENST00000216218	ST13
ENST00000216252	PHF5A
ENST00000216277	PAPOLA
ENST00000216774	SRP54
ENST00000216968	PROCR
ENST00000217026	MYBL2
ENST00000217162	TCFL5
ENST00000217446	PIGU
ENST00000219097	ORC6
ENST00000219150	CORO1A
ENST00000219869	MEIS2
ENST00000220751	RIPK2
ENST00000220849	EIF3E
ENST00000221114	DCTN6
ENST00000221233	EXOSC5
ENST00000221671	C19orf44
ENST00000222250	ARRDC2
ENST00000222345	SIPA1L3
ENST00000222800	ABHD11
ENST00000222969	BUD31
ENST00000222990	SNX8
ENST00000223791	AKNA
ENST00000224181	C8G
ENST00000225282	NSF
ENST00000225603	CBX1
ENST00000225688	RASD1
ENST00000226299	LAP3
ENST00000227155	CD82
ENST00000227322	ZPR1
ENST00000227525	TMEM109
ENST00000227638	PANX1
ENST00000227868	PDHX
ENST00000228506	MLEC
ENST00000228510	MVK
ENST00000228741	ELK3
ENST00000228887	GPRC5D
ENST00000229043	RFC5
ENST00000229314	GOLT1B
ENST00000229470	FYN
ENST00000229471	FYN
ENST00000229769	FANCE
ENST00000230449	EXOC2
ENST00000231790	MLH1
ENST00000233154	NCK2
ENST00000233668	DOK1
ENST00000234875	RPL22
ENST00000235150	RNF19B
ENST00000235878	GBP3
ENST00000236137	SLC19A2
ENST00000237316	TCF21
ENST00000237364	STIM2
ENST00000238248	PTGR1
ENST00000238570	PCNX1
ENST00000238633	NPC2
ENST00000239614	MSANTD2
ENST00000239893	EXOSC8
ENST00000240055	NFYB
ENST00000240333	SLC35B1
ENST00000241463	RASL11A
ENST00000243112	SMUG1
ENST00000243498	EXOSC9
ENST00000243578	B9D2
ENST00000244625	TBCC
ENST00000245414	IRF1
ENST00000245539	MRPS7
ENST00000245680	SLC35F5
ENST00000246163	MAX
ENST00000247020	SDF2
ENST00000247706	ABHD8
ENST00000247866	NDUFB2
ENST00000247930	ZNF777
ENST00000248070	EPS15L1
ENST00000248378	EMC6
ENST00000248451	PNKD
ENST00000248633	PEX1
ENST00000249209	EMC4
ENST00000250056	FAM64A
ENST00000250495	NEDD8
ENST00000251157	DOCK7
ENST00000251166	CORO7
ENST00000251535	ALOX12
ENST00000251822	RHOBTB2
ENST00000251968	TSG101
ENST00000252108	UBE4A
ENST00000252134	MICAL3
ENST00000252510	FAM120B
ENST00000252602	MRPL34
ENST00000253247	NOL11
ENST00000253693	CAPN7
ENST00000253699	RBSN
ENST00000254351	SDC1
ENST00000254624	EFR3A
ENST00000254730	EEFSEC
ENST00000254799	GRSF1
ENST00000254898	MATN2
ENST00000255557	C17orf80
ENST00000255830	SLC2A11
ENST00000256190	SBF2
ENST00000256257	RNF122
ENST00000256460	CAMK1
ENST00000256474	VHL
ENST00000256678	PPHLN1
ENST00000257637	TMEM243
ENST00000257745	KMT2E
ENST00000257765	KHDC1
ENST00000257915	TFCP2
ENST00000257963	ACVR1B
ENST00000258148	MDM2
ENST00000258149	MDM2
ENST00000258180	KIAA0513
ENST00000258214	CCDC102A
ENST00000258362	PNKD
ENST00000258534	DRAM1
ENST00000258761	BZW2
ENST00000258975	TACO1
ENST00000259050	MARCH7
ENST00000259229	CCDC115
ENST00000259395	ZNF189
ENST00000259748	FRS3
ENST00000260061	LRRC32
ENST00000260102	MRPL15
ENST00000260247	DCUN1D5
ENST00000260359	NUSAP1
ENST00000260363	KIF23
ENST00000260385	RMDN3
ENST00000260526	ARHGAP29
ENST00000260641	ACTR2
ENST00000260648	PREPL
ENST00000260810	TOPBP1
ENST00000261207	PPP1R12A
ENST00000261366	LMNB1
ENST00000261402	NUAK1
ENST00000261425	KLHL5
ENST00000261426	KLHL5
ENST00000261461	PPP2R5A
ENST00000261686	AACS
ENST00000261708	UTP6
ENST00000261721	BTBD1
ENST00000261758	MESDC2
ENST00000261833	CIT
ENST00000261847	SECISBP2L
ENST00000261866	SPG11
ENST00000261868	EIF3J
ENST00000261897	PRPF40B
ENST00000261900	CCNT1
ENST00000262013	SPAG9
ENST00000262033	PTGES3
ENST00000262189	KMT2C
ENST00000262210	CSPP1
ENST00000262288	SCPEP1
ENST00000262301	LMF1
ENST00000262327	LIG3
ENST00000262374	ALG1
ENST00000262415	DHX8
ENST00000262424	CRISPLD2
ENST00000262520	HSD3B7
ENST00000262605	TTPAL
ENST00000262795	SHANK3
ENST00000262850	RRAGB
ENST00000262861	SIPA1L2
ENST00000262887	XRCC1
ENST00000262941	ZSCAN25
ENST00000263200	CLTCL1
ENST00000263370	ITPKC
ENST00000263549	PARP12
ENST00000263552	TBXAS1
ENST00000263666	PDZRN3
ENST00000263694	SNRNP40
ENST00000263702	MECR
ENST00000263710	CLASP1
ENST00000263826	AKT3
ENST00000264157	CCNT2
ENST00000264158	RAB3GAP1
ENST00000264193	CPOX
ENST00000264198	MUL1
ENST00000264230	NOA1
ENST00000264312	OCIAD1
ENST00000264380	PIKFYVE
ENST00000264501	KIAA1109
ENST00000264572	RAP1GDS1
ENST00000264637	THRA
ENST00000264668	MTRR
ENST00000264934	MTMR12
ENST00000264991	UBA5
ENST00000265000	GALNT7
ENST00000265071	CDH6
ENST00000265077	VCAN
ENST00000265304	SSBP1
ENST00000265339	UBE2B
ENST00000265350	MED20
ENST00000265375	CCNY
ENST00000265395	HIBADH
ENST00000265465	POLA2
ENST00000265729	SRI
ENST00000265745	VPS41
ENST00000265807	SH2D4A
ENST00000265810	PDLIM2
ENST00000265857	GET4
ENST00000265866	HNRNPH3
ENST00000266091	DEPDC5
ENST00000266269	PATZ1
ENST00000266556	TAPBPL
ENST00000266610	RPL14P1
ENST00000266718	LUM
ENST00000266971	SUOX
ENST00000266984	CCDC65
ENST00000267068	N4BP2L2
ENST00000267512	RAB15
ENST00000267569	JDP2
ENST00000267750	EMC4
ENST00000267938	UBE2Q2
ENST00000268049	USP3
ENST00000268057	BBS4
ENST00000268138	TICRR
ENST00000268261	PMM2
ENST00000268712	NCOR1
ENST00000268766	NEK8
ENST00000268942	C17orf80
ENST00000268957	TOB1
ENST00000269141	CDH2
ENST00000269159	IMPA2
ENST00000269194	C18orf21
ENST00000269260	ARRB2
ENST00000269299	ASGR1
ENST00000269347	RAB40B
ENST00000269740	SLC39A3
ENST00000270190	DOPEY2
ENST00000270257	GEMIN7
ENST00000270459	ZNF787
ENST00000270502	TIMM29
ENST00000271308	PSMA5
ENST00000271332	CELSR2
ENST00000271699	AC027612.6
ENST00000272610	FAHD2B
ENST00000272937	HES6
ENST00000273077	PNKD
ENST00000273258	ARL6IP5
ENST00000273482	TRPC1
ENST00000273512	NCEH1
ENST00000273590	TCTA
ENST00000273857	CORIN
ENST00000274026	CCNA2
ENST00000274192	SRD5A1
ENST00000274254	SKP2
ENST00000274255	SKP2
ENST00000274496	YIPF5
ENST00000274820	RPL13P5
ENST00000276390	ATP6V1B2
ENST00000276573	TRIM55
ENST00000276689	NDUFB9
ENST00000278060	PAOX
ENST00000278460	C11orf49
ENST00000279024	KIAA1755
ENST00000279101	CABLES2
ENST00000279804	CTF1
ENST00000280285	MTMR12
ENST00000280665	DCP1B
ENST00000281513	NBAS
ENST00000282391	PAN3
ENST00000282605	JADE2
ENST00000282869	ZNF117
ENST00000283627	FBXL2
ENST00000284037	ERBIN
ENST00000284165	MAX
ENST00000284320	TOMM70
ENST00000285689	GRAMD3
ENST00000285968	NUP205
ENST00000286332	TAB2
ENST00000286364	RASA2
ENST00000287025	MTERF3
ENST00000287916	CLDN12
ENST00000287936	HMGCR
ENST00000287996	IPPK
ENST00000288065	ARMC12
ENST00000289316	HIST1H2BD
ENST00000289672	PKD1L1
ENST00000289877	SLC45A1
ENST00000290913	CHCHD6
ENST00000291458	CCDC58
ENST00000291547	PKNOX1
ENST00000291934	TMEM190
ENST00000292211	UBE2Q1
ENST00000292314	CCDC12
ENST00000292530	ZNF333
ENST00000292535	CUX1
ENST00000292538	CUX1
ENST00000292599	MAML1
ENST00000292614	POLR2J
ENST00000293308	KRT8
ENST00000293683	PDE4A
ENST00000293771	ZNF653
ENST00000293968	CCNF
ENST00000293978	PAQR4
ENST00000294161	TTC9C
ENST00000294454	SLC25A34
ENST00000294517	AZIN2
ENST00000294543	TMCO4
ENST00000294661	C1orf52
ENST00000294742	ARPC5
ENST00000295083	PQLC3
ENST00000295208	ZNF514
ENST00000295238	CCNT2
ENST00000295240	BBS5
ENST00000295321	IWS1
ENST00000295694	TMEM79
ENST00000295809	IFI16
ENST00000295900	ATXN7
ENST00000295901	PSMD6
ENST00000295902	PRICKLE2
ENST00000296088	SNRK
ENST00000296099	UCN
ENST00000296126	WDR43
ENST00000296214	MEAF6
ENST00000296461	INTU
ENST00000296473	MON1A
ENST00000296483	DUSP7
ENST00000296564	ICE1
ENST00000296641	F2RL2
ENST00000297195	SLC29A4
ENST00000297293	LMTK2
ENST00000297574	BAALC
ENST00000297613	RPP25L
ENST00000297679	HSD3B7
ENST00000298125	WDFY2
ENST00000298130	SPTSSA
ENST00000298992	ABTB2
ENST00000299252	MDM2
ENST00000299576	AKIP1
ENST00000299641	NDST2
ENST00000300515	GOLGA6L9
ENST00000300738	RRM1
ENST00000300811	ZNF428
ENST00000300935	RAB8A
ENST00000301215	ZNF526
ENST00000301286	PLIN4
ENST00000301364	TSR1
ENST00000301391	CYB5D2
ENST00000301475	ZNF558
ENST00000301671	GHDC
ENST00000301761	SDHAF2
ENST00000301770	VWCE
ENST00000302003	OGG1
ENST00000302008	OGG1
ENST00000302036	OGG1
ENST00000302078	PLRG1
ENST00000302271	HNRNPR
ENST00000302291	LUZP1
ENST00000302418	KIF5B
ENST00000302422	TMEM256
ENST00000302472	PTGER4
ENST00000302779	PXK
ENST00000302824	STARD5
ENST00000302874	ZCCHC4
ENST00000303071	DONSON
ENST00000303113	DONSON
ENST00000303151	POP7
ENST00000303343	SLC50A1
ENST00000304056	KBTBD2
ENST00000304538	PRDM10
ENST00000304743	PCNX1
ENST00000305105	ZNHIT1
ENST00000305877	BCR
ENST00000306391	BAALC
ENST00000306648	RGS12
ENST00000306721	CDCA7
ENST00000306750	NFS1
ENST00000306801	RPTOR
ENST00000306802	KIAA1109
ENST00000306938	ZNF131
ENST00000307180	TSNARE1
ENST00000307366	TMEM223
ENST00000307564	AKNA
ENST00000307660	TFCP2
ENST00000307808	AFF1
ENST00000307845	HPCAL1
ENST00000307896	THAP3
ENST00000307944	CRYGS
ENST00000308159	NUP93
ENST00000308177	PCDHGC3
ENST00000308178	DHRS4
ENST00000308197	COQ10A
ENST00000308354	PDLIM2
ENST00000308537	PDZRN3
ENST00000308683	ZNF622
ENST00000308713	SEZ6L2
ENST00000308748	ASPHD1
ENST00000308862	PIKFYVE
ENST00000308941	PHYHD1
ENST00000308942	SIPA1L2
ENST00000309027	GOLIM4
ENST00000309060	ZHX3
ENST00000309190	CAST
ENST00000309195	PTGR1
ENST00000309244	ETFB
ENST00000309276	PPM1J
ENST00000309357	AKIP1
ENST00000309377	AKIP1
ENST00000309428	FAM134C
ENST00000309451	MZT2A
ENST00000309976	MPPE1
ENST00000309979	NDST2
ENST00000309982	BAALC
ENST00000310301	VPS41
ENST00000310355	C16orf91
ENST00000310450	NAA20
ENST00000310532	DDX31
ENST00000310542	FAM86B3P
ENST00000310771	STAG3L5P-PVRIG2P-PILRB
ENST00000310898	ZNF621
ENST00000311117	KMT2E
ENST00000311124	SLC19A1
ENST00000311161	SLC29A2
ENST00000311181	B4GAT1
ENST00000311227	TEAD2
ENST00000311413	RNF26
ENST00000311420	MDM2
ENST00000311637	ATP9A
ENST00000311990	RP11-244H3.1
ENST00000312033	AKNA
ENST00000312210	MINDY1
ENST00000312814	TMEM168
ENST00000312841	HR
ENST00000313250	DHRS4
ENST00000313368	TAF7
ENST00000313382	PDE4DIP
ENST00000313431	PDE4DIP
ENST00000313833	FBXO34
ENST00000314174	LUZP1
ENST00000314177	MEIS2
ENST00000314232	ZBTB12BP
ENST00000314400	NEPRO
ENST00000314404	MTMR10
ENST00000314852	IMP3
ENST00000315368	ANAPC4
ENST00000315684	CTC1
ENST00000315776	PYY2
ENST00000315781	SNAP47
ENST00000315962	TRIM55
ENST00000316005	PKN2
ENST00000316185	SLC2A11
ENST00000316308	CLK4
ENST00000316461	TTC9C
ENST00000316519	AACS
ENST00000316543	AACS
ENST00000316637	DEF6
ENST00000316763	VRK3
ENST00000317114	DLGAP1-AS1
ENST00000317235	MPPE1
ENST00000317251	MPPE1
ENST00000317509	TLE3
ENST00000317560	PPHLN1
ENST00000317613	RGS3
ENST00000317635	TMEM11
ENST00000317968	PDLIM5
ENST00000318007	PDLIM5
ENST00000318063	MICU3
ENST00000318149	ZNF318
ENST00000318782	PAQR4
ENST00000319040	RPRD1A
ENST00000319074	C14orf119
ENST00000319349	ETV4
ENST00000319357	STK17A
ENST00000319562	FARP1
ENST00000320172	FAM46A
ENST00000320285	AGPAT4
ENST00000320354	FOXC2
ENST00000320371	RPL23P2
ENST00000320516	CCDC65
ENST00000320606	DLSTP1
ENST00000320776	BLOC1S4
ENST00000320848	MRFAP1L1
ENST00000321280	BAIAP2
ENST00000321300	BAIAP2
ENST00000321464	ZBTB38
ENST00000322128	TSPYL5
ENST00000322213	SMC1A
ENST00000322342	ZADH2
ENST00000322748	ZNF18
ENST00000322897	NAPG
ENST00000323213	EIF3M
ENST00000323662	WDR97
ENST00000323906	CD37
ENST00000324079	TDRP
ENST00000324344	DCUN1D3
ENST00000324684	PRPSAP1
ENST00000324868	YARS2
ENST00000325346	STARD5
ENST00000325509	MSC
ENST00000325674	CAST
ENST00000325748	PRKRA
ENST00000325979	IQCE
ENST00000325997	IQCE
ENST00000326005	OAZ2
ENST00000326009	DCAF11
ENST00000326016	ARHGEF4
ENST00000326391	POLR2J4
ENST00000326446	ARL6IP6
ENST00000326592	WASH4P
ENST00000326648	ZNF609
ENST00000327520	JMJD1C
ENST00000327668	ZNF84
ENST00000327678	SERHL2
ENST00000327767	TRIM52
ENST00000327772	NDUFA12
ENST00000327898	AFMID
ENST00000327979	FAM65C
ENST00000328306	SLC9A7
ENST00000328434	COA3
ENST00000328444	RNASE10
ENST00000328596	TNFRSF18
ENST00000328908	CDYL
ENST00000329240	ARL17A
ENST00000329245	TOP1MT
ENST00000329319	YBEY
ENST00000329565	SNN
ENST00000330386	EP400
ENST00000330388	C1QTNF12
ENST00000330394	EPHB3
ENST00000330955	BAALC
ENST00000331035	IL3RA
ENST00000331075	INPP5J
ENST00000331615	TMEM106A
ENST00000331728	LIMK2
ENST00000331944	CYTOR
ENST00000332290	C6orf120
ENST00000332298	RGS19
ENST00000332438	CCR10
ENST00000332482	EP400
ENST00000332728	LYSMD4
ENST00000333090	TSKU
ENST00000333145	PAX8-AS1
ENST00000333234	C18orf21
ENST00000333479	KNTC1
ENST00000333577	EP400
ENST00000333611	LIMK2
ENST00000333751	KCTD11
ENST00000333957	C2CD5
ENST00000333991	APAF1
ENST00000334295	TPGS2
ENST00000334503	EFR3A
ENST00000334651	DHRSX
ENST00000334690	TRAPPC11
ENST00000334705	FAM91A1
ENST00000334715	ZSCAN25
ENST00000334869	LGMN
ENST00000334877	KMT2E
ENST00000334884	KMT2E
ENST00000334914	KMT2E
ENST00000334982	NAA20
ENST00000334983	CMTM7
ENST00000334984	RREB1
ENST00000335251	INTU
ENST00000335351	TCFL5
ENST00000335613	VWCE
ENST00000335793	CDC42EP4
ENST00000335879	SERHL2
ENST00000336067	TOR2A
ENST00000336125	ARL17A
ENST00000336199	AKT3
ENST00000336219	CDCA4
ENST00000336229	ZCCHC8
ENST00000336296	P2RX6
ENST00000336425	TBXAS1
ENST00000336643	SLC39A9
ENST00000336727	RGS12
ENST00000336824	FNDC3B
ENST00000337059	RPRD1A
ENST00000337238	PPP4R3A
ENST00000337273	TNPO1
ENST00000337508	NRIP2
ENST00000337581	SMUG1
ENST00000337623	EDRF1
ENST00000337664	AADAT
ENST00000337672	MED19
ENST00000337809	OSBPL9
ENST00000337845	ARL17A
ENST00000337852	SUV39H1
ENST00000337859	ZC3H15
ENST00000337898	PPHLN1
ENST00000337975	KLHL25
ENST00000338222	UBQLN2
ENST00000338252	CAST
ENST00000338376	RMDN3
ENST00000338502	SPRED3
ENST00000338564	MEIS2
ENST00000338592	CRCP
ENST00000338677	UBE2Q2
ENST00000338700	TRIM2
ENST00000338733	TBCCD1
ENST00000338806	RGS12
ENST00000338821	ATP9A
ENST00000339153	C19orf54
ENST00000339162	PDLIM2
ENST00000339195	YBEY
ENST00000339235	FBXL14
ENST00000339296	ZNF621
ENST00000339360	RAP1GDS1
ENST00000339433	APAF1
ENST00000339486	RIOK3
ENST00000339497	CCNY
ENST00000339511	OGG1
ENST00000339566	STAMBP
ENST00000339594	BAZ1B
ENST00000339664	ZNF189
ENST00000340004	DOK1
ENST00000340239	SERHL2
ENST00000340370	DOCK7
ENST00000340480	HIPK1
ENST00000340535	MIA3
ENST00000340545	MEIS2
ENST00000340552	LIMK2
ENST00000340622	ZNF746
ENST00000340648	RRP1B
ENST00000340736	ADGRL1
ENST00000340800	ACSL4
ENST00000340979	IFI16
ENST00000341013	MTRR
ENST00000341060	TDP2
ENST00000341170	TSTD2
ENST00000341217	FAM222B
ENST00000341546	LRRC29
ENST00000341653	MAX
ENST00000341724	NCOA3
ENST00000341926	CAST
ENST00000342308	TMEM230
ENST00000342558	PPP3CB
ENST00000342580	CEP250
ENST00000342584	PP7080
ENST00000342620	RGS3
ENST00000342785	VCAN
ENST00000342932	PPCDC
ENST00000342935	CD82
ENST00000342951	PSG5
ENST00000342972	MAGEH1
ENST00000343010	C3orf62
ENST00000343200	VCAN
ENST00000343762	CDYL
ENST00000343817	RGS3
ENST00000343882	FOXO3
ENST00000343938	CPTP
ENST00000343975	HMGCR
ENST00000344035	PTP4A2
ENST00000344181	KIAA0430
ENST00000344320	C15orf62
ENST00000344356	C1orf52
ENST00000344441	MIA3
ENST00000344450	DUSP22
ENST00000344507	MIA3
ENST00000344629	OGG1
ENST00000344733	RGS12
ENST00000344791	LYSMD4
ENST00000344922	MIA3
ENST00000344979	PDE4A
ENST00000344987	MPPE1
ENST00000345008	LYPD1
ENST00000345044	SLC2A11
ENST00000345146	IDH1
ENST00000345392	VHL
ENST00000346134	EXOC1
ENST00000346199	NNAT
ENST00000346330	UBE2A
ENST00000346341	ARRB2
ENST00000346672	C11orf80
ENST00000346932	SEZ6L2
ENST00000347108	DZIP1
ENST00000347703	CDCA7
ENST00000348386	CAST
ENST00000348502	ACSL4
ENST00000348795	SNCG
ENST00000348801	MDM2
ENST00000349384	RREB1
ENST00000349503	OGG1
ENST00000349598	EXOC1
ENST00000349693	POP1
ENST00000349718	CMTM7
ENST00000350021	NDUFB6
ENST00000350028	SAMM50
ENST00000350034	TRIM55
ENST00000350057	MDM2
ENST00000350494	ELP2
ENST00000350527	SEZ6L2
ENST00000350696	RGS3
ENST00000351393	ELP2
ENST00000351760	IAH1
ENST00000351933	PATZ1
ENST00000352103	STAG3L4
ENST00000352331	KIF23
ENST00000352800	TBL1XR1
ENST00000352831	PDE4A
ENST00000352861	SEC61G
ENST00000352937	OGG1
ENST00000353176	PHYHD1
ENST00000353187	AADAT
ENST00000353250	HSD3B7
ENST00000353265	PARD6G
ENST00000353317	TRIM55
ENST00000353533	MAP2K4
ENST00000353891	CLTCL1
ENST00000354232	ETFB
ENST00000354258	TAP1
ENST00000354336	CRKL
ENST00000354473	VPS72
ENST00000354588	LBHD1
ENST00000354650	FYN
ENST00000354695	HNRNPH3
ENST00000354801	TSTD2
ENST00000354817	FAR1
ENST00000354906	MIA3
ENST00000354947	PIP4K2C
ENST00000355025	INCA1
ENST00000355086	SRGAP1
ENST00000355123	ITSN2
ENST00000355193	KMT2C
ENST00000355264	AP3M1
ENST00000355413	AGK
ENST00000355609	IFFO2
ENST00000355771	ARHGEF4
ENST00000355976	GOLGA5
ENST00000356003	WWP2
ENST00000356013	FYN
ENST00000356026	MMP23B
ENST00000356124	SUOX
ENST00000356151	PXK
ENST00000356232	UBA5
ENST00000356272	PHLPP2
ENST00000356290	MDM2
ENST00000356306	PAOX
ENST00000356536	PTP4A2
ENST00000356567	SCART1
ENST00000356689	S100PBP
ENST00000356769	NACA
ENST00000356792	EDRF1
ENST00000356990	RNF19B
ENST00000357122	SPAG9
ENST00000357166	ZDHHC9
ENST00000357193	TSG101
ENST00000357207	TRAPPC11
ENST00000357296	PAOX
ENST00000357310	APAF1
ENST00000357384	RPRD1A
ENST00000357419	ABHD11
ENST00000357429	C7orf50
ENST00000357430	ACSL3
ENST00000357440	SLC29A2
ENST00000357485	ARID5A
ENST00000357501	TMEM79
ENST00000357505	N4BP2L2
ENST00000357672	WDR47
ENST00000357825	SRGAP1
ENST00000357849	COPS5
ENST00000357884	C19orf47
ENST00000358065	SETMAR
ENST00000358130	HMGN5
ENST00000358232	ELP2
ENST00000358314	PPHLN1
ENST00000358402	MAX
ENST00000358465	TRIM33
ENST00000358656	ZNF707
ENST00000358664	MAX
ENST00000358680	AZIN2
ENST00000358726	SMIM7
ENST00000358780	FAM76B
ENST00000358825	PRDM10
ENST00000358950	SETMAR
ENST00000359042	C17orf80
ENST00000359154	WWP2
ENST00000359176	CAST
ENST00000359265	PDLIM5
ENST00000359511	SLC25A44
ENST00000359520	TECPR2
ENST00000359540	BCR
ENST00000359614	SDHAF2
ENST00000359655	SUPV3L1
ENST00000359687	KLHL5
ENST00000359709	IFI16
ENST00000359856	ARPC5
ENST00000359972	APAF1
ENST00000359994	PPM1J
ENST00000360039	GAL3ST4
ENST00000360104	KMT2C
ENST00000360264	CUX1
ENST00000360359	ANKS1A
ENST00000360415	CRCP
ENST00000360429	PHLPP2
ENST00000360430	MDM2
ENST00000360663	PPP3CB
ENST00000360871	PRDM10
ENST00000360957	PPP1R13L
ENST00000360962	C11orf80
ENST00000361034	GRAMD4
ENST00000361054	WDR47
ENST00000361138	SMC5
ENST00000361156	DZIP1
ENST00000361189	PJA2
ENST00000361219	SERBP1
ENST00000361243	AKAP13
ENST00000361396	DZIP1
ENST00000361428	ZNF318
ENST00000361434	ADGRL1
ENST00000361483	FAM109A
ENST00000361523	BECN1
ENST00000361556	OSBPL9
ENST00000361557	PJA2
ENST00000361582	DZIP3
ENST00000361587	HIPK1
ENST00000361640	AKR7A3
ENST00000361720	GPATCH3
ENST00000361738	MINDY1
ENST00000361895	JADE2
ENST00000361936	MINDY1
ENST00000361999	ITSN2
ENST00000362007	GLMP
ENST00000362142	MIR412
ENST00000363315	SNHG16
ENST00000363533	RNU6-1099P
ENST00000364054	RNU6-1048P
ENST00000364432	SNORA65
ENST00000364626	RN7SKP275
ENST00000364968	SNHG16
ENST00000365663	Y_RNA
ENST00000365690	MIR539
ENST00000366175	PSG5
ENST00000366365	SNHG20
ENST00000366511	CNST
ENST00000366512	CNST
ENST00000366513	CNST
ENST00000366539	AKT3
ENST00000366540	AKT3
ENST00000366579	HEATR1
ENST00000366581	HEATR1
ENST00000366582	HEATR1
ENST00000366630	SIPA1L2
ENST00000366695	HIST3H2A
ENST00000366696	HIST3H3
ENST00000366759	SNAP47
ENST00000366760	SNAP47
ENST00000366777	COQ8A
ENST00000366778	COQ8A
ENST00000366779	COQ8A
ENST00000366905	AGPAT4
ENST00000366906	AGPAT4
ENST00000366908	AGPAT4
ENST00000366911	AGPAT4
ENST00000366956	PTPN14
ENST00000367194	KISS1
ENST00000367274	UBE2T
ENST00000367378	PCMT1
ENST00000367380	PCMT1
ENST00000367384	PCMT1
ENST00000367456	TAB2
ENST00000367534	ARPC5
ENST00000367576	LTV1
ENST00000367649	RASAL2
ENST00000367804	SLC19A2
ENST00000367882	TCF21
ENST00000368061	VANGL2
ENST00000368131	IFI16
ENST00000368132	IFI16
ENST00000368264	GLMP
ENST00000368401	SLC50A1
ENST00000368404	SLC50A1
ENST00000368405	SLC50A1
ENST00000368440	SMPDL3A
ENST00000368535	PAOX
ENST00000368539	PAOX
ENST00000368608	TSPYL1
ENST00000368667	FYN
ENST00000368678	FYN
ENST00000368682	FYN
ENST00000368685	SNAPIN
ENST00000368812	EDRF1
ENST00000368813	EDRF1
ENST00000368815	EDRF1
ENST00000368892	VPS72
ENST00000368902	SCNM1
ENST00000368905	SCNM1
ENST00000369051	TARS2
ENST00000369053	TARS2
ENST00000369054	TARS2
ENST00000369064	TARS2
ENST00000369075	SEC23IP
ENST00000369089	PRDM1
ENST00000369091	PRDM1
ENST00000369096	PRDM1
ENST00000369150	BOLA1
ENST00000369152	BOLA1
ENST00000369153	BOLA1
ENST00000369345	PDE4DIP
ENST00000369347	PDE4DIP
ENST00000369348	PDE4DIP
ENST00000369349	PDE4DIP
ENST00000369351	PDE4DIP
ENST00000369354	PDE4DIP
ENST00000369356	PDE4DIP
ENST00000369359	PDE4DIP
ENST00000369543	TRIM33
ENST00000369553	HIPK1
ENST00000369554	HIPK1
ENST00000369555	HIPK1
ENST00000369558	HIPK1
ENST00000369559	HIPK1
ENST00000369561	HIPK1
ENST00000369626	SLC16A1
ENST00000369653	UBL4A
ENST00000369660	UBL4A
ENST00000369754	FAM46A
ENST00000369756	FAM46A
ENST00000369869	ATXN7L2
ENST00000369870	ATXN7L2
ENST00000369962	WDR47
ENST00000369965	WDR47
ENST00000370082	HELZ2
ENST00000370217	ARHGAP29
ENST00000370384	KHDC1
ENST00000370481	GBP3
ENST00000370482	GBP3
ENST00000370500	GTF2B
ENST00000370505	PKN2
ENST00000370513	PKN2
ENST00000370521	PKN2
ENST00000370764	ZNF75D
ENST00000370766	ZNF75D
ENST00000370990	SERBP1
ENST00000370994	SERBP1
ENST00000370995	SERBP1
ENST00000371064	ZDHHC9
ENST00000371121	SMARCA1
ENST00000371122	SMARCA1
ENST00000371123	SMARCA1
ENST00000371558	UBE2A
ENST00000371569	UBE2A
ENST00000371614	KTI12
ENST00000371634	C8G
ENST00000371710	OSBPL9
ENST00000371714	OSBPL9
ENST00000371744	ZNFX1
ENST00000371752	ZNFX1
ENST00000371754	ZNFX1
ENST00000371813	COL5A1-AS1
ENST00000371922	STAMBPL1
ENST00000371924	STAMBPL1
ENST00000371926	STAMBPL1
ENST00000371927	STAMBPL1
ENST00000371964	SURF2
ENST00000371997	NCOA3
ENST00000371998	NCOA3
ENST00000372004	NCOA3
ENST00000372017	SNCG
ENST00000372153	DDX31
ENST00000372155	DDX31
ENST00000372159	DDX31
ENST00000372519	SPATA25
ENST00000372586	DOLK
ENST00000372592	PHYHD1
ENST00000372663	ZDHHC12
ENST00000372667	ZDHHC12
ENST00000372672	ZDHHC12
ENST00000372745	AP3M1
ENST00000372771	RLF
ENST00000372809	MFSD2A
ENST00000372811	MFSD2A
ENST00000372876	TBCC
ENST00000372904	TTPAL
ENST00000372906	TTPAL
ENST00000372979	ECD
ENST00000373018	FRS3
ENST00000373021	INPP5B
ENST00000373023	INPP5B
ENST00000373024	INPP5B
ENST00000373026	INPP5B
ENST00000373027	INPP5B
ENST00000373073	MEAF6
ENST00000373074	MEAF6
ENST00000373075	MEAF6
ENST00000373116	MRPS15
ENST00000373212	SH3BGRL
ENST00000373255	H2AFY2
ENST00000373261	ZHX3
ENST00000373281	TOR2A
ENST00000373284	TOR2A
ENST00000373433	RPRD1B
ENST00000373440	AZIN2
ENST00000373441	AZIN2
ENST00000373443	AZIN2
ENST00000373447	TTI1
ENST00000373448	TTI1
ENST00000373456	RNF19B
ENST00000373475	S100PBP
ENST00000373476	S100PBP
ENST00000373582	FAM167B
ENST00000373585	DDX50
ENST00000373720	SNRNP40
ENST00000373791	MECR
ENST00000373830	TRNAU1AP
ENST00000373836	PHACTR4
ENST00000373839	PHACTR4
ENST00000373840	RAB14
ENST00000373863	EYA3
ENST00000373864	EYA3
ENST00000373866	ARMC12
ENST00000373869	ARMC12
ENST00000373871	EYA3
ENST00000373884	XKR8
ENST00000373943	STX12
ENST00000373983	TRIM32
ENST00000374075	AKNA
ENST00000374077	ROMO1
ENST00000374079	AKNA
ENST00000374085	NFS1
ENST00000374088	AKNA
ENST00000374092	NFS1
ENST00000374134	RGS3
ENST00000374136	RGS3
ENST00000374140	RGS3
ENST00000374145	PIGV
ENST00000374198	PRPF4
ENST00000374199	PRPF4
ENST00000374308	PTGR1
ENST00000374313	PTGR1
ENST00000374324	PTGR1
ENST00000374358	TMEM50A
ENST00000374612	HNRNPR
ENST00000374616	HNRNPR
ENST00000374623	LUZP1
ENST00000374704	CCNY
ENST00000374706	CCNY
ENST00000374820	PIGU
ENST00000374843	HLA-DMA
ENST00000374861	ZNF189
ENST00000374885	MSANTD3
ENST00000374886	MSANTD3
ENST00000374897	TAP2
ENST00000374899	TAP2
ENST00000374941	RRAGB
ENST00000374979	MSANTD2
ENST00000375122	TMCO4
ENST00000375127	TMCO4
ENST00000375151	TSR2
ENST00000375163	TSTD2
ENST00000375165	TSTD2
ENST00000375172	TSTD2
ENST00000375173	TSTD2
ENST00000375223	MFSD14C
ENST00000375340	SMC1A
ENST00000375522	IPPK
ENST00000375533	BAMBI
ENST00000375551	F10
ENST00000375559	F10
ENST00000375631	NEU1
ENST00000375650	HSPA1B
ENST00000375661	LSM2
ENST00000375759	SPEN
ENST00000375830	SHC3
ENST00000375831	SHC3
ENST00000375835	SHC3
ENST00000375854	NXNL2
ENST00000375855	NXNL2
ENST00000376008	TMEM51
ENST00000376014	TMEM51
ENST00000376255	TCF19
ENST00000376257	TCF19
ENST00000376509	PIM2
ENST00000376557	PRR3
ENST00000376560	PRR3
ENST00000376581	FARP1
ENST00000376586	FARP1
ENST00000376656	TRIM39
ENST00000376659	TRIM39
ENST00000376687	SUV39H1
ENST00000376829	DZIP1
ENST00000377011	VRK3
ENST00000377043	TMEM2
ENST00000377044	TMEM2
ENST00000377055	TMEM2
ENST00000377057	TMEM2
ENST00000377066	TMEM2
ENST00000377192	KNTC1
ENST00000377479	SLC45A1
ENST00000377627	THAP3
ENST00000377654	TCTN1
ENST00000377698	ALDH1B1
ENST00000377704	MGME1
ENST00000377705	NOL9
ENST00000377709	MGME1
ENST00000377710	MGME1
ENST00000377777	HIST1H2BD
ENST00000377953	UQCC3
ENST00000377954	LBHD1
ENST00000377982	ACTR2
ENST00000378150	NMT2
ENST00000378164	TAF2
ENST00000378165	NMT2
ENST00000378198	TDP2
ENST00000378223	CEP104
ENST00000378230	CEP104
ENST00000378239	ERLEC1
ENST00000378313	C19orf54
ENST00000378372	HSPA14
ENST00000378511	PREPL
ENST00000378520	PREPL
ENST00000378526	LIG3
ENST00000378615	C11orf49
ENST00000378618	C11orf49
ENST00000378675	MMP23B
ENST00000378697	ESD
ENST00000378720	ESD
ENST00000378959	RPP25L
ENST00000379265	TNFRSF18
ENST00000379268	TNFRSF18
ENST00000379276	TMEM230
ENST00000379277	TMEM230
ENST00000379279	TMEM230
ENST00000379283	TMEM230
ENST00000379286	TMEM230
ENST00000379299	TMEM230
ENST00000379403	BTBD1
ENST00000379589	LHFP
ENST00000379656	ARRDC2
ENST00000379663	EXOSC9
ENST00000379742	POSTN
ENST00000379743	POSTN
ENST00000379747	POSTN
ENST00000379749	POSTN
ENST00000379757	TXNDC5
ENST00000379847	NDUFB6
ENST00000379868	DDX58
ENST00000379882	DDX58
ENST00000379883	DDX58
ENST00000379933	RREB1
ENST00000379938	RREB1
ENST00000380010	SLC19A1
ENST00000380056	SLC4A11
ENST00000380059	SLC4A11
ENST00000380067	SLC25A35
ENST00000380121	N4BP2L2
ENST00000380122	TXLNG
ENST00000380158	RAP1GDS1
ENST00000380176	PDLIM5
ENST00000380180	PDLIM5
ENST00000380281	PRPF40B
ENST00000380324	USP3
ENST00000380702	PDE4A
ENST00000380920	ASGR1
ENST00000380927	SECISBP2L
ENST00000380935	ERBIN
ENST00000380936	ERBIN
ENST00000380938	ERBIN
ENST00000380939	ERBIN
ENST00000380943	ERBIN
ENST00000380958	PAN3
ENST00000381150	SDC1
ENST00000381208	RPAIN
ENST00000381209	RPAIN
ENST00000381295	EXOC1
ENST00000381418	HR
ENST00000381469	IL3RA
ENST00000381473	OCIAD1
ENST00000381488	ARRB2
ENST00000381718	NUP58
ENST00000381736	NUP58
ENST00000381747	NUP58
ENST00000381765	HPCAL1
ENST00000381867	SNPH
ENST00000381873	SNPH
ENST00000381930	KLHL5
ENST00000382009	STIM2
ENST00000382105	DEPDC5
ENST00000382111	DEPDC5
ENST00000382112	DEPDC5
ENST00000382142	MTMR12
ENST00000382292	SACS
ENST00000382298	SACS
ENST00000382368	FBXL18
ENST00000382515	CD9
ENST00000382518	CD9
ENST00000382519	CD9
ENST00000382761	DHRS4
ENST00000382766	MEIS2
ENST00000382788	RGS12
ENST00000382869	ZMYM2
ENST00000382870	ZMYM2
ENST00000382871	ZMYM2
ENST00000382874	ZMYM2
ENST00000382881	ZMYM2
ENST00000382883	ZMYM2
ENST00000383056	TPGS2
ENST00000383094	MICAL3
ENST00000383376	IMPA2
ENST00000383463	HMCES
ENST00000383675	NEPRO
ENST00000383715	PXK
ENST00000383716	PXK
ENST00000383825	OGG1
ENST00000383826	OGG1
ENST00000383834	THUMPD3-AS1
ENST00000383961	SNORD116-18
ENST00000384335	SNORD116-1
ENST00000384612	Y_RNA
ENST00000384890	MIR619
ENST00000384914	MIR153-1
ENST00000384919	MIR621
ENST00000384988	MIR186
ENST00000385021	MIR487B
ENST00000385209	MIR574
ENST00000385254	MIR493
ENST00000385289	MIR199A2
ENST00000386307	SNORD12C
ENST00000388738	KIAA1109
ENST00000388745	PLEKHA2
ENST00000388922	ACVRL1
ENST00000389118	RANBP17
ENST00000389467	SMG1
ENST00000389520	TANC2
ENST00000389561	EP400
ENST00000389562	EP400
ENST00000389704	EXOSC8
ENST00000389735	HMCES
ENST00000390962	SNORD65
ENST00000391239	RNU6-510P
ENST00000391411	C17orf51
ENST00000391859	CD37
ENST00000391951	GEMIN7
ENST00000392035	C19orf47
ENST00000392066	ACSL3
ENST00000392090	PDCD2
ENST00000392202	PIKFYVE
ENST00000392249	STRADB
ENST00000392282	TAB2
ENST00000392319	ZNF84
ENST00000392411	BAIAP2
ENST00000392476	SEC14L1
ENST00000392499	CRYGS
ENST00000392519	TMEM121
ENST00000392520	CIT
ENST00000392521	CIT
ENST00000392542	RFC5
ENST00000392567	CDCA7
ENST00000392590	CDCA4
ENST00000392658	FAM109A
ENST00000392663	BBS5
ENST00000392699	FNDC3B
ENST00000392727	MVK
ENST00000392730	RPL13P12
ENST00000392953	ARHGEF4
ENST00000392987	ZNF333
ENST00000392990	PAPOLA
ENST00000393177	AC007318.5
ENST00000393218	LGMN
ENST00000393348	NCK2
ENST00000393349	NCK2
ENST00000393408	CBX1
ENST00000393410	MDM2
ENST00000393412	MDM2
ENST00000393413	MDM2
ENST00000393415	MDM2
ENST00000393416	MDM2
ENST00000393417	MDM2
ENST00000393524	PHLPP2
ENST00000393664	ETV4
ENST00000393794	POLR2J
ENST00000393824	CUX1
ENST00000393857	NEPRO
ENST00000393888	CNP
ENST00000393891	NACA
ENST00000393892	CNP
ENST00000393905	PLRG1
ENST00000393992	LRRC29
ENST00000394070	STAMBP
ENST00000394073	STAMBP
ENST00000394109	SUOX
ENST00000394115	SUOX
ENST00000394121	THRA
ENST00000394140	NIT2
ENST00000394150	ZSCAN25
ENST00000394152	ZSCAN25
ENST00000394251	MED20
ENST00000394327	NUP58
ENST00000394431	PSMD6
ENST00000394510	AKAP13
ENST00000394518	AKAP13
ENST00000394604	CLDN12
ENST00000394605	CLDN12
ENST00000394606	MAX
ENST00000394641	SRI
ENST00000394646	RGS3
ENST00000394822	PPP3CB
ENST00000394828	PPP3CB
ENST00000394829	PPP3CB
ENST00000394957	VSIR
ENST00000395003	JADE2
ENST00000395019	CTF1
ENST00000395042	RGS19
ENST00000395067	MSANTD3
ENST00000395146	AFF1
ENST00000395147	ABHD11
ENST00000395172	C8orf31
ENST00000395205	BBS4
ENST00000395303	HLA-DMA
ENST00000395305	HLA-DMA
ENST00000395326	CRCP
ENST00000395354	LMNB1
ENST00000395392	KIF23
ENST00000395460	C11orf49
ENST00000395535	SEC61G
ENST00000395568	PPHLN1
ENST00000395580	PPHLN1
ENST00000395675	FOXO3B
ENST00000395812	CAST
ENST00000395813	CAST
ENST00000395842	PANX2
ENST00000395848	NCOR1
ENST00000395849	NCOR1
ENST00000395851	NCOR1
ENST00000395857	NCOR1
ENST00000395859	VCPKMT
ENST00000395860	VCPKMT
ENST00000395969	VPS41
ENST00000396028	C2CD5
ENST00000396105	ZNFX1
ENST00000396202	SAMM50
ENST00000396272	TMEM2
ENST00000396278	SLC25A35
ENST00000396333	GPRC5D
ENST00000396368	KIAA0430
ENST00000396437	CENPM
ENST00000396448	OCIAD1
ENST00000396469	RPL13P12
ENST00000396547	TRIM39
ENST00000396548	TRIM39
ENST00000396551	TRIM39
ENST00000396648	AKIP1
ENST00000396720	GLTSCR1
ENST00000396828	NEDD8
ENST00000396829	INCA1
ENST00000396863	MYBL2
ENST00000396872	SLC29A4
ENST00000396936	DCAF11
ENST00000396941	DCAF11
ENST00000397066	CCNF
ENST00000397073	DHRS4
ENST00000397074	DHRS4
ENST00000397075	DHRS4
ENST00000397098	C7orf50
ENST00000397100	C7orf50
ENST00000397133	EMC6
ENST00000397154	NGDN
ENST00000397173	DCP1B
ENST00000397192	PAXIP1
ENST00000397256	ARPC4-TTLL3
ENST00000397277	CAMK1
ENST00000397349	SMIM7
ENST00000397425	NFS1
ENST00000397463	LYPD1
ENST00000397524	CEP250
ENST00000397527	CEP250
ENST00000397587	CLASP1
ENST00000397588	CDYL
ENST00000397620	MEIS2
ENST00000397624	MEIS2
ENST00000397655	TCTN1
ENST00000397656	TCTN1
ENST00000397659	TCTN1
ENST00000397691	YBEY
ENST00000397692	YBEY
ENST00000397694	YBEY
ENST00000397701	YBEY
ENST00000397760	PDLIM2
ENST00000397761	PDLIM2
ENST00000397762	RAB2B
ENST00000397906	TTC28
ENST00000398090	SLC7A2
ENST00000398155	TXLNG
ENST00000398167	AZIN2
ENST00000398179	CCBE1
ENST00000398187	FAM76B
ENST00000398238	NSF
ENST00000398243	S100PBP
ENST00000398253	ZFP90
ENST00000398356	SLC2A11
ENST00000398512	BCR
ENST00000398590	ATXN7
ENST00000398602	NAA20
ENST00000398684	CRCP
ENST00000398701	NDST2
ENST00000398808	VWCE
ENST00000398846	SAC3D1
ENST00000398953	AACS
ENST00000398977	MSANTD3
ENST00000399022	RPRD1A
ENST00000399151	DOPEY2
ENST00000399251	JMJD1C
ENST00000399262	JMJD1C
ENST00000399332	HECTD1
ENST00000399380	CDH2
ENST00000399396	N4BP2L2
ENST00000399534	ZNF131
ENST00000399613	PAN3
ENST00000399843	LMF1
ENST00000399978	MPPE1
ENST00000400242	DEPDC5
ENST00000400246	DEPDC5
ENST00000400248	DEPDC5
ENST00000400249	DEPDC5
ENST00000400294	INPP5J
ENST00000400501	MDM2
ENST00000400561	MICAL3
ENST00000400794	WDR47
ENST00000400796	TMEM51
ENST00000401443	P2RX6
ENST00000401707	POP1
ENST00000401755	INPP5J
ENST00000401942	PSG5
ENST00000401977	SMUG1
ENST00000401992	PSG5
ENST00000402050	IQCE
ENST00000402093	RNASEK
ENST00000402238	INPP5J
ENST00000402329	P2RX6
ENST00000402338	CENPM
ENST00000402361	PQLC3
ENST00000402364	SACS
ENST00000402420	CENPM
ENST00000402472	PANX2
ENST00000402544	JMJD1C
ENST00000402583	CBX1
ENST00000402822	ATP9A
ENST00000402835	JADE2
ENST00000403076	SDC1
ENST00000403205	ZNF621
ENST00000403208	SLC2A11
ENST00000403490	IMP3
ENST00000403627	FAM104A
ENST00000403633	BUD31
ENST00000403825	IFRD1
ENST00000404067	CENPM
ENST00000404141	PAXIP1
ENST00000404155	TUBB2BP1
ENST00000404251	BAZ1B
ENST00000404338	ARHGAP35
ENST00000404390	INPP5J
ENST00000404453	INPP5J
ENST00000404580	PSG5
ENST00000404627	DOCK7
ENST00000404984	IQCE
ENST00000404995	LRRC32
ENST00000405123	ERLEC1
ENST00000405159	FAM104A
ENST00000405202	BZW2
ENST00000405286	SLC2A11
ENST00000405300	INPP5J
ENST00000405309	PATZ1
ENST00000405340	SLC2A11
ENST00000405535	TMEM79
ENST00000405720	RP1-292B18.1
ENST00000405847	SLC2A11
ENST00000405885	IRF1
ENST00000406228	ALOX12
ENST00000406344	HIPK1
ENST00000406360	FOXO3
ENST00000406438	SMCR8
ENST00000406453	SLC29A4
ENST00000406492	ZDHHC9
ENST00000406516	LIMK2
ENST00000406902	GRAMD4
ENST00000406904	ZDHHC12
ENST00000406921	ITSN2
ENST00000406925	HYPK
ENST00000407192	GET4
ENST00000407242	LRRC32
ENST00000407253	CENPM
ENST00000407356	PSG5
ENST00000407426	WDR43
ENST00000407441	ACSL3
ENST00000407449	PIKFYVE
ENST00000407464	HIC2
ENST00000407568	PSG5
ENST00000407598	HIC2
ENST00000407614	SERHL2
ENST00000407633	BZW2
ENST00000407693	PTGR1
ENST00000407704	ITSN2
ENST00000408031	GRAMD4
ENST00000408117	U3
ENST00000408314	SNORD88A
ENST00000408593	MIR1285-1
ENST00000408900	RAP1GDS1
ENST00000408901	NGDN
ENST00000408923	RGS14
ENST00000408927	RAP1GDS1
ENST00000409002	HES6
ENST00000409016	INPP4A
ENST00000409037	LRRC29
ENST00000409054	CYTOR
ENST00000409060	MED20
ENST00000409078	CLASP1
ENST00000409106	SLC35F5
ENST00000409127	CCDC115
ENST00000409139	CYTOR
ENST00000409141	PDLIM2
ENST00000409160	HES6
ENST00000409175	MARCH7
ENST00000409182	HES6
ENST00000409257	AFMID
ENST00000409272	PREPL
ENST00000409303	ARHGEF4
ENST00000409306	F10
ENST00000409312	MED20
ENST00000409342	SLC35F5
ENST00000409356	HES6
ENST00000409359	ARHGEF4
ENST00000409411	PREPL
ENST00000409417	PDLIM2
ENST00000409429	DOK1
ENST00000409463	INPP4A
ENST00000409509	LRRC29
ENST00000409540	INPP4A
ENST00000409574	HES6
ENST00000409591	MARCH7
ENST00000409707	STAMBP
ENST00000409721	TMEM131
ENST00000409725	IWS1
ENST00000409746	PSTPIP2
ENST00000409768	URAHP
ENST00000409796	LYSMD4
ENST00000409851	INPP4A
ENST00000409873	URAHP
ENST00000409898	CYTOR
ENST00000409936	PREPL
ENST00000409957	PREPL
ENST00000410019	CDCA7
ENST00000410036	MZT2A
ENST00000410081	PREPL
ENST00000410083	F10
ENST00000410101	CDCA7
ENST00000410413	SNORD19
ENST00000410949	Y_RNA
ENST00000411128	Y_RNA
ENST00000411406	TRNAU1AP
ENST00000411410	TRIM32
ENST00000411425	ZNF514
ENST00000411510	NCOR1
ENST00000411653	TBXAS1
ENST00000411695	ST13
ENST00000411769	CRKL
ENST00000411972	CAMK1
ENST00000411994	GAL3ST4
ENST00000412011	ITSN2
ENST00000412023	RPL13P5
ENST00000412051	C7orf50
ENST00000412277	INPP5J
ENST00000412306	FAM46A
ENST00000412460	CSPP1
ENST00000412476	PHYHD1
ENST00000412477	ARRB2
ENST00000412516	DHRSX
ENST00000412582	ESD
ENST00000412616	MLEC
ENST00000412649	CLTCL1
ENST00000412734	GET4
ENST00000412735	ARID5A
ENST00000412778	C17orf51
ENST00000412829	STIM2
ENST00000412853	CTTNBP2
ENST00000412965	ABHD11
ENST00000412979	IWS1
ENST00000412985	INPP5J
ENST00000413026	ECD
ENST00000413084	TBL1XR1
ENST00000413132	CLTCL1
ENST00000413141	VPS41
ENST00000413202	CYTOR
ENST00000413203	NFS1
ENST00000413212	MLH1
ENST00000413302	P2RX6
ENST00000413316	ACSL3
ENST00000413382	PSMA4
ENST00000413424	ST13
ENST00000413695	TBCCD1
ENST00000413740	MLH1
ENST00000413800	GAL3ST4
ENST00000413809	SETMAR
ENST00000413878	CDH2
ENST00000414030	CYTOR
ENST00000414034	GHDC
ENST00000414041	TBXAS1
ENST00000414239	RRAGB
ENST00000414273	MTCO1P12
ENST00000414274	PTGES3
ENST00000414297	RP11-216M21.1
ENST00000414488	SNHG23
ENST00000414508	TBXAS1
ENST00000414544	GSN-AS1
ENST00000414584	CYTOR
ENST00000414632	VPS41
ENST00000414656	CCDC183-AS1
ENST00000414725	MICAL3
ENST00000414786	SHANK3
ENST00000414820	FAHD2B
ENST00000414849	NUSAP1
ENST00000414952	ASPHD1
ENST00000415001	CRCP
ENST00000415009	FBXL18
ENST00000415217	ADAM8
ENST00000415270	SLC35B1
ENST00000415271	IQCE
ENST00000415282	IDH1
ENST00000415295	LINC01128
ENST00000415365	BZW2
ENST00000415385	MAP2K4
ENST00000415565	CAPN7
ENST00000415688	STRADB
ENST00000415807	FNDC3B
ENST00000415850	ACVR1B
ENST00000415855	LBHD1
ENST00000415913	IDH1
ENST00000415949	SEC61G
ENST00000416156	SERHL2
ENST00000416159	PDLIM2
ENST00000416160	ITSN2
ENST00000416166	IFFO2
ENST00000416172	ZNF609
ENST00000416239	CTTNBP2
ENST00000416299	BAIAP2
ENST00000416322	CLDN12
ENST00000416333	OGG1
ENST00000416570	LINC01128
ENST00000416602	STAG3L4
ENST00000416849	TBXAS1
ENST00000416865	ERBIN
ENST00000416957	FNDC3B
ENST00000417099	RP1-283E3.4
ENST00000417141	RAB2B
ENST00000417175	CCNT2
ENST00000417226	HMCES
ENST00000417270	MON1A
ENST00000417344	CCNT1
ENST00000417456	RP11-244H3.1
ENST00000417461	NBAS
ENST00000417500	ARPC4
ENST00000417583	IDH1
ENST00000417662	IFRD1
ENST00000417803	HES6
ENST00000417835	FGD5-AS1
ENST00000417871	DONSON
ENST00000417913	UBL4A
ENST00000417954	SLC19A1
ENST00000417970	COL4A2-AS1
ENST00000418029	AP001469.5
ENST00000418061	KMT2C
ENST00000418102	SLC2A11
ENST00000418163	ARPC4-TTLL3
ENST00000418170	HMGXB4
ENST00000418203	ZNF707
ENST00000418217	GTF2B
ENST00000418234	PPP1R13L
ENST00000418335	AC008063.2
ENST00000418336	PKNOX1
ENST00000418342	LUZP1
ENST00000418424	POLR2J4
ENST00000418457	VPS41
ENST00000418492	CDH2
ENST00000418629	TMEM131
ENST00000418653	SNAP47
ENST00000418673	KMT2C
ENST00000418785	TMEM168
ENST00000418803	RP3-508I15.19
ENST00000418833	RP4-758J18.2
ENST00000418937	AACS
ENST00000418950	RP1-283E3.4
ENST00000418966	ZNF32-AS2
ENST00000418968	AC007750.5
ENST00000418989	CLASP1
ENST00000418994	CAPN7
ENST00000419160	RP4-669L17.10
ENST00000419179	SRI
ENST00000419235	DUSP22
ENST00000419325	KIAA1109
ENST00000419436	PAXIP1
ENST00000419526	ACVRL1
ENST00000419552	PHYHD1
ENST00000419569	NFS1
ENST00000419571	TMEM44-AS1
ENST00000419680	CYTOR
ENST00000419693	SNX8
ENST00000419722	BCR
ENST00000419727	JDP2
ENST00000419740	ZHX3
ENST00000419749	PILRB
ENST00000419769	EDRF1
ENST00000419781	CCNT2
ENST00000419810	HPCAL1
ENST00000419872	PHYHD1
ENST00000420017	INPP5J
ENST00000420066	SLC35F5
ENST00000420166	HMGXB4
ENST00000420274	PLEKHA2
ENST00000420397	MARCH7
ENST00000420564	CEP250
ENST00000420576	GSPT1
ENST00000420617	AC000078.5
ENST00000420632	MFSD2A
ENST00000420722	SBF2
ENST00000420746	TRIM39
ENST00000420756	PREPL
ENST00000420967	RFC5
ENST00000421037	MARCH7
ENST00000421063	PHYHD1
ENST00000421120	CAMK1
ENST00000421206	GRK5-IT1
ENST00000421296	IFRD1
ENST00000421336	HNRNPA1P49
ENST00000421391	FBXL2
ENST00000421422	ZHX3
ENST00000421431	UBL4A
ENST00000421536	ZC3H15
ENST00000421540	NFS1
ENST00000421680	ACSL3
ENST00000421689	CAST
ENST00000421723	NCEH1
ENST00000421745	BIRC6
ENST00000421757	FNDC3B
ENST00000421824	RPL13P5
ENST00000421831	DHRS4
ENST00000421832	CTU1
ENST00000421930	KIAA1109
ENST00000421973	LRRC32
ENST00000421974	ATP6V0E2
ENST00000422066	TBL1XR1
ENST00000422125	PTGR1
ENST00000422133	HPCAL1
ENST00000422156	PIP4K2C
ENST00000422210	P2RX6
ENST00000422276	IQCE
ENST00000422328	TBXAS1
ENST00000422378	SUPV3L1
ENST00000422442	TBL1XR1
ENST00000422486	RPL4P4
ENST00000422495	PIKFYVE
ENST00000422665	RP11-263K19.4
ENST00000422671	CEP250
ENST00000422741	FBXL2
ENST00000422808	PILRB
ENST00000422832	HLA-DMA
ENST00000422866	PEX1
ENST00000422879	MESDC2
ENST00000422888	FRS3
ENST00000422956	PAX8-AS1
ENST00000423022	KBTBD2
ENST00000423050	RRM1
ENST00000423063	FARP1
ENST00000423156	SACS
ENST00000423196	IQCE
ENST00000423395	IQCE
ENST00000423424	FNDC3B
ENST00000423467	FAM46A
ENST00000423538	SLC25A44
ENST00000423602	NBAS
ENST00000423662	PRDM10
ENST00000423674	HPCAL1
ENST00000423728	RP4-669L17.10
ENST00000423734	TMEM243
ENST00000423751	GAL3ST4
ENST00000423774	AC027612.6
ENST00000423823	ZNF302
ENST00000423846	CYTOR
ENST00000423854	ELP2
ENST00000423908	CORO7
ENST00000423915	PRPSAP1
ENST00000423927	KNTC1
ENST00000423972	SLC2A11
ENST00000423978	TSSK5P
ENST00000424046	MICAL3
ENST00000424236	DCTN4
ENST00000424280	TBCCD1
ENST00000424285	LRRC29
ENST00000424349	FGD5-AS1
ENST00000424352	MEIS2
ENST00000424425	KIAA1109
ENST00000424442	ARPC4-TTLL3
ENST00000424468	KBTBD2
ENST00000424492	EIF3J
ENST00000424500	RPL13AP20
ENST00000424503	PHYHD1
ENST00000424604	RP1-283E3.4
ENST00000424659	STAMBP
ENST00000424699	PRKRA
ENST00000424772	NCEH1
ENST00000424789	TANC2
ENST00000424804	VRK3
ENST00000424877	KMT2C
ENST00000424894	PRDM1
ENST00000424913	TBL1XR1
ENST00000424960	C3orf62
ENST00000425034	ARL6IP6
ENST00000425046	SETMAR
ENST00000425096	CEP250
ENST00000425148	TAP1
ENST00000425155	RGS14
ENST00000425203	LIMK2
ENST00000425244	CUX1
ENST00000425263	PREPL
ENST00000425393	RAB3GAP1
ENST00000425441	CCDC12
ENST00000425496	RP4-669L17.10
ENST00000425525	CEP250
ENST00000425583	OCIAD1
ENST00000425642	ATP6V0E2
ENST00000425657	LINC01128
ENST00000425665	OGG1
ENST00000425687	TBXAS1
ENST00000425715	HIBADH
ENST00000425756	NCK2
ENST00000425768	MTMR10
ENST00000425791	ZPR1
ENST00000425805	TMEM131
ENST00000425863	SETMAR
ENST00000425876	CDK3
ENST00000425934	CEP250
ENST00000425973	FBXL2
ENST00000425991	RP11-228B15.4
ENST00000426039	RAB15
ENST00000426056	GET4
ENST00000426147	C17orf80
ENST00000426200	FGD5-AS1
ENST00000426290	FRS3
ENST00000426344	SNAP47
ENST00000426481	PREPL
ENST00000426493	PDLIM2
ENST00000426518	OGG1
ENST00000426541	RBSN
ENST00000426592	IFI16
ENST00000426655	ACVR1B
ENST00000426694	PHYHD1
ENST00000426727	UBE2Q2
ENST00000426820	HIPK1
ENST00000426846	HNRNPR
ENST00000426889	ZNF154
ENST00000426897	CD37
ENST00000426974	GAL3ST4
ENST00000427024	MZT2A
ENST00000427085	SNHG23
ENST00000427234	ITSN2
ENST00000427240	PPIEL
ENST00000427263	TDRP
ENST00000427349	TBL1XR1
ENST00000427404	FARP1
ENST00000427499	BUD31
ENST00000427522	HELZ2
ENST00000427534	SPG11
ENST00000427764	HNRNPR
ENST00000427791	BCR
ENST00000427792	NBAS
ENST00000427817	IQCE
ENST00000427839	SLC19A1
ENST00000427904	CLDN12
ENST00000427926	CLTCL1
ENST00000428014	SMC1A
ENST00000428079	CEP104
ENST00000428214	PEX1
ENST00000428230	ARHGEF4
ENST00000428288	HIBADH
ENST00000428404	TRIM39
ENST00000428417	TMEM51
ENST00000428424	PPP4R3A
ENST00000428468	OSBPL9
ENST00000428481	PQLC3
ENST00000428494	GHDC
ENST00000428555	TRIM39
ENST00000428610	PHYHD1
ENST00000428708	BAIAP2
ENST00000428728	TRIM39
ENST00000428863	MDM2
ENST00000428970	TBL1XR1
ENST00000429035	SDC1
ENST00000429071	IFRD1
ENST00000429117	MLH1
ENST00000429146	OGG1
ENST00000429220	ZPR1
ENST00000429234	XXbac-BPG181M17.5
ENST00000429288	SLC16A1
ENST00000429452	MICAL3
ENST00000429631	DOK1
ENST00000429705	SNRK
ENST00000429742	NDST2
ENST00000429755	HOXB-AS3
ENST00000429812	PDLIM2
ENST00000429842	NBAS
ENST00000430000	BZW2
ENST00000430069	TBL1XR1
ENST00000430082	ECD
ENST00000430083	RNASE10
ENST00000430087	JADE2
ENST00000430166	FGD5-AS1
ENST00000430198	HMGA1P2
ENST00000430234	CLASP1
ENST00000430292	PIGV
ENST00000430312	RP11-263K19.4
ENST00000430450	RP11-480I12.2
ENST00000430469	PDHX
ENST00000430536	DHRSX
ENST00000430560	TBCCD1
ENST00000430577	NCOR1
ENST00000430762	PPP3CB
ENST00000430882	CDH2
ENST00000430894	IFI16
ENST00000430981	SETMAR
ENST00000431002	LBHD1
ENST00000431039	TTC28
ENST00000431089	CRCP
ENST00000431140	PILRB
ENST00000431155	GRAMD4
ENST00000431278	ZNF621
ENST00000431321	RP4-669L17.10
ENST00000431355	JADE2
ENST00000431372	TMEM121
ENST00000431419	BUD31
ENST00000431421	TBL1XR1
ENST00000431454	BIRC6
ENST00000431485	ZSCAN25
ENST00000431541	PIGV
ENST00000431606	MED19
ENST00000431660	SRI
ENST00000431674	TBL1XR1
ENST00000431736	UBE4A
ENST00000431812	RP4-669L17.10
ENST00000431837	IRAK4
ENST00000431844	PAX8-AS1
ENST00000431973	ZPR1
ENST00000432031	PRKRA
ENST00000432191	PPHLN1
ENST00000432295	STAMBP
ENST00000432299	MLH1
ENST00000432311	BZW2
ENST00000432378	DONSON
ENST00000432734	IFRD1
ENST00000432757	IL3RA
ENST00000432768	ZHX3
ENST00000432809	FBXL2
ENST00000432857	OGG1
ENST00000432907	PKNOX1
ENST00000432930	P2RX6
ENST00000432964	RP4-669L17.10
ENST00000433078	TMEM243
ENST00000433130	RASAL2
ENST00000433147	DEPDC5
ENST00000433283	NBAS
ENST00000433506	PKD1L1
ENST00000433570	SLC16A1
ENST00000433627	LSM14A
ENST00000433633	CYP2D8P
ENST00000433687	TRIM2
ENST00000433730	KHDC1
ENST00000433743	COQ8A
ENST00000433805	COQ10A
ENST00000433909	CCDC189
ENST00000433915	LRRC29
ENST00000433917	ZDHHC9
ENST00000433922	BZW2
ENST00000434013	NPC2
ENST00000434077	MED20
ENST00000434238	WDR43
ENST00000434411	SNHG20
ENST00000434479	RPS21P1
ENST00000434500	CCT6P1
ENST00000434567	RPLP1P13
ENST00000434578	TMEM51
ENST00000434716	SNHG23
ENST00000434724	GSPT1
[truncated: 5,210 more rows]
