# Supplementary material for: HebbPlot: an intelligent tool for learning and visualizing chromatin mark signatures
Source: BMC Bioinformatics. 2018 Sep 3;19:310. doi: 10.1186/s12859-018-2312-1 (PMC6122555; doi:10.1186/s12859-018-2312-1)
Supplement: Supplementary file 6 — Gene identifiers. This compressed file (.tar.gz) includes identifiers of nine groups of genes divided according to their gene expression levels in IMR90. (TAR 428 kb) [file 12859_2018_2312_MOESM6_ESM.tar › file7/8-IdForGenes.txt]

ENST00000002501	DBNDD1
ENST00000003302	USP28
ENST00000005082	ZNF195
ENST00000005340	DVL2
ENST00000006275	TRAPPC6A
ENST00000008938	PGLYRP1
ENST00000011653	CD4
ENST00000013070	UBR7
ENST00000014930	HEBP1
ENST00000024061	SLC45A4
ENST00000040738	BOD1L1
ENST00000081029	MRPS35
ENST00000157600	LMCD1
ENST00000162023	MEF2B
ENST00000162391	FOXJ2
ENST00000166345	TRIP13
ENST00000179882	STXBP5
ENST00000196482	ZNF324
ENST00000198767	RRN3
ENST00000200639	LAMP2
ENST00000202028	EPB41L1
ENST00000206765	TGM1
ENST00000211287	MAPK13
ENST00000215115	BCL7C
ENST00000216029	CBY1
ENST00000216133	CBX7
ENST00000216297	SUPT16H
ENST00000216456	VTI1B
ENST00000216484	SPTLC2
ENST00000216487	RIN3
ENST00000216923	ZFP64
ENST00000217800	POLI
ENST00000219281	USB1
ENST00000219315	SETD6
ENST00000219771	QPRT
ENST00000220325	EHD4
ENST00000220562	EXTL3
ENST00000221770	POP4
ENST00000221859	POLR2I
ENST00000222219	DNASE2
ENST00000222266	PSENEN
ENST00000222574	HBP1
ENST00000223073	RBM28
ENST00000223528	FKTN
ENST00000224140	SETX
ENST00000225724	GOSR1
ENST00000226105	RANGRF
ENST00000226578	MANBA
ENST00000227495	ST3GAL4
ENST00000227618	ANAPC15
ENST00000228825	ARPC3
ENST00000228872	CDKN1B
ENST00000230323	TFEB
ENST00000231198	THG1L
ENST00000231909	ACTR8
ENST00000232905	EIF1B
ENST00000234179	PRKD3
ENST00000234739	BCL9
ENST00000237380	MED28
ENST00000237724	RAB3GAP2
ENST00000238961	SLF2
ENST00000239461	PRRX1
ENST00000240050	MTERF2
ENST00000242465	SRGN
ENST00000242505	FAM149B1
ENST00000244040	RAB22A
ENST00000244745	SOX4
ENST00000244769	ATXN1
ENST00000245382	C17orf53
ENST00000245543	ARMC7
ENST00000245923	RTN2
ENST00000246166	FNTB
ENST00000246229	PLAGL2
ENST00000247207	HSPA2
ENST00000247226	PLEKHG3
ENST00000248098	HN1L
ENST00000249270	DNAJC2
ENST00000249636	PIAS1
ENST00000249822	ARPP19
ENST00000250055	SOX15
ENST00000250699	CHRNA10
ENST00000251020	SALL1
ENST00000251203	PBX4
ENST00000251642	DHX58
ENST00000251871	MED17
ENST00000252029	TYMP
ENST00000252087	PCDHGC5
ENST00000252207	ZSCAN9
ENST00000252229	MICB
ENST00000253688	SH3BP5
ENST00000253692	TBC1D5
ENST00000254037	ZCCHC9
ENST00000254043	KRT15
ENST00000254066	RARA
ENST00000254436	TRIM21
ENST00000254579	DNHD1
ENST00000254976	SNAP25
ENST00000255194	AP3B1
ENST00000255784	CCDC134
ENST00000256015	BTG1
ENST00000256324	C14orf159
ENST00000256458	IRAK2
ENST00000256545	EMC7
ENST00000256858	KIAA1468
ENST00000256897	CCNH
ENST00000257181	PRPF38A
ENST00000257548	USP30
ENST00000257696	HILPDA
ENST00000257789	ORC3
ENST00000257861	AVIL
ENST00000258083	PRADC1
ENST00000258169	MPHOSPH6
ENST00000258301	STX6
ENST00000258449	TGFBRAP1
ENST00000258459	ANKRD36B
ENST00000258499	USP44
ENST00000258742	NUPL2
ENST00000258774	HUS1
ENST00000258776	C7orf69
ENST00000258947	CALCOCO2
ENST00000259455	GABBR2
ENST00000259512	DERL1
ENST00000259711	KIF13A
ENST00000259873	MRPS18B
ENST00000260130	SDCBP
ENST00000260188	USP28
ENST00000260508	KYAT3
ENST00000260665	LRPPRC
ENST00000260743	CALHM2
ENST00000260926	SATB2
ENST00000261192	BCAT1
ENST00000261211	CDK17
ENST00000261308	PPWD1
ENST00000261367	SNCAIP
ENST00000261368	SNCAIP
ENST00000261427	UBE2K
ENST00000261531	SNW1
ENST00000261601	USP14
ENST00000261643	COX10
ENST00000261647	TTC19
ENST00000261658	BFAR
ENST00000261716	TAOK1
ENST00000261749	ZFAND6
ENST00000261834	ATG2B
ENST00000261875	HACD3
ENST00000261893	LACTB
ENST00000262032	IKZF4
ENST00000262097	ASAH1
ENST00000262109	ERICH1
ENST00000262198	ADNP2
ENST00000262294	TRIM37
ENST00000262419	KANSL1
ENST00000262456	INVS
ENST00000262457	INVS
ENST00000262477	RABEP1
ENST00000262506	CSNK2A2
ENST00000262646	RAB2A
ENST00000262844	AMMECR1
ENST00000262935	AGFG2
ENST00000262940	RASA4
ENST00000262966	MPND
ENST00000262982	CSE1L
ENST00000262990	ZNF330
ENST00000263012	NOMO3
ENST00000263102	CCDC6
ENST00000263112	GGT5
ENST00000263116	RAB36
ENST00000263238	ACTR3
ENST00000263239	DDX18
ENST00000263281	GIPR
ENST00000263655	CNRIP1
ENST00000263726	LHX4
ENST00000263733	FAM20B
ENST00000263805	ZNF106
ENST00000263831	DESI2
ENST00000263956	GTF3C3
ENST00000264010	CTCF
ENST00000264122	CBLB
ENST00000264161	DARS
ENST00000264276	ALS2
ENST00000264331	TOP2B
ENST00000264454	SEC22C
ENST00000264538	IFT57
ENST00000264709	DNMT3A
ENST00000264712	KIF3C
ENST00000264718	GPN1
ENST00000264828	COL5A3
ENST00000264874	RIOK1
ENST00000264883	NUP54
ENST00000265028	DNAJB11
ENST00000265149	TET2
ENST00000265450	TSPAN14
ENST00000265500	NDUFC1
ENST00000265537	LARS2
ENST00000265659	CDC14B
ENST00000265801	LZTS1
ENST00000265827	ZNF800
ENST00000265854	MAD1L1
ENST00000265870	SLC25A16
ENST00000265896	SQLE
ENST00000265956	GAPVD1
ENST00000265983	HPX
ENST00000266126	EIF2B2
ENST00000266254	TTLL1
ENST00000266517	ETNK1
ENST00000266563	PEX5
ENST00000266564	PEX5
ENST00000266589	SCAF11
ENST00000266775	TDG
ENST00000267377	SSTR1
ENST00000267488	SLC38A6
ENST00000267615	ITPK1
ENST00000267918	ANP32A
ENST00000267973	WDR61
ENST00000267984	MESDC1
ENST00000268148	DET1
ENST00000268607	MAP1LC3B
ENST00000268711	MED9
ENST00000269143	AFG3L2
ENST00000269601	TXNL4A
ENST00000271375	SFT2D2
ENST00000271889	CREB3L4
ENST00000272091	SDE2
ENST00000272249	HNRNPLL
ENST00000272342	ETAA1
ENST00000273156	SEC22C
ENST00000273395	BOC
ENST00000273739	SLIT2
ENST00000273980	TBCK
ENST00000274030	USP53
ENST00000274071	PDGFC
ENST00000274457	FEM1C
ENST00000274599	ZNF300
ENST00000274747	MRS2
ENST00000275184	RNF217
ENST00000275248	ARID1B
ENST00000275517	CDCA5
ENST00000276960	FBXO10
ENST00000277315	ALAD
ENST00000277632	MINDY3
ENST00000278407	SERPING1
ENST00000278878	PLCH2
ENST00000278893	BSCL2
ENST00000279839	CWC15
ENST00000280379	MON2
ENST00000280560	ABCB9
ENST00000280614	NOCT
ENST00000280780	FAM53B
ENST00000281127	NRXN3
ENST00000281394	PPP1R21
ENST00000281455	ACSL1
ENST00000281474	BICD1
ENST00000281543	GUF1
ENST00000281701	NVL
ENST00000281938	HSPB8
ENST00000282308	ZNF256
ENST00000282588	ITGA1
ENST00000282891	RAD17
ENST00000283027	NUBP1
ENST00000284000	CEBPG
ENST00000284041	SREK1
ENST00000284110	HS3ST3A1
ENST00000284245	C16orf74
ENST00000284503	NEIL2
ENST00000284563	ENAH
ENST00000284957	RABGEF1
ENST00000284971	ATP5J
ENST00000285206	SAMD14
ENST00000285767	HEATR3
ENST00000286627	KCNMA1
ENST00000286628	KCNMA1
ENST00000286692	DRAM2
ENST00000286760	WHAMM
ENST00000287543	MALSU1
ENST00000287859	C1orf27
ENST00000287968	NBPF1
ENST00000288014	THTPA
ENST00000288022	PDF
ENST00000288207	CCNB2
ENST00000288381	TMEM164
ENST00000288766	PLCH2
ENST00000288873	KRTCAP3
ENST00000288976	PTPDC1
ENST00000289119	ABHD3
ENST00000289166	FAM46B
ENST00000289431	SPATA2
ENST00000290200	IL10RB
ENST00000290209	SLC12A6
ENST00000290354	CBR3
ENST00000290429	MCAT
ENST00000290776	CPNE2
ENST00000290858	CBFB
ENST00000292055	SIK3
ENST00000292246	ANO10
ENST00000293217	ACOX1
ENST00000293443	FAM171A2
ENST00000293777	MED11
ENST00000293831	EIF4A1
ENST00000293860	POLR3K
ENST00000294008	SLX4
ENST00000294952	PPP1R21
ENST00000295211	SERPINB8
ENST00000295888	WDFY3
ENST00000295963	UBE2K
ENST00000296218	DNALI1
ENST00000296292	RFT1
ENST00000296468	MFSD8
ENST00000296484	POC1A
ENST00000296490	WDR82
ENST00000296504	SAP30
ENST00000296579	OTUD4
ENST00000296591	EDIL3
ENST00000296684	NDUFS4
ENST00000296701	FBXO38
ENST00000296754	ERAP1
ENST00000296782	RICTOR
ENST00000297239	SYTL3
ENST00000297290	BRI3
ENST00000297373	PHKG1
ENST00000297512	ASIC3
ENST00000297598	PDP1
ENST00000297933	GAPVD1
ENST00000297994	TRMT10B
ENST00000298139	WRN
ENST00000298834	AMBRA1
ENST00000298858	C14orf159
ENST00000299163	HIF1AN
ENST00000299166	NDUFB8
ENST00000299192	HEATR3
ENST00000299293	FRS2
ENST00000299299	PCBD1
ENST00000299626	ALG8
ENST00000299673	RIMKLB
ENST00000299705	TMED3
ENST00000300027	FANCI
ENST00000300176	AGFG2
ENST00000300249	MAPRE2
ENST00000300403	TPX2
ENST00000300650	RNF214
ENST00000300651	MED1
ENST00000300850	ZNF646
ENST00000300880	BBC3
ENST00000301039	PROCA1
ENST00000301180	DIP2B
ENST00000301399	ZNF577
ENST00000301608	ACOX1
ENST00000301781	BSCL2
ENST00000302243	DDX19A
ENST00000302279	FNTA
ENST00000302475	MCC
ENST00000302528	CLIP1
ENST00000302550	DESI2
ENST00000302708	ALKBH3
ENST00000302746	PDHB
ENST00000302755	ANKRD49
ENST00000302979	POLR1D
ENST00000303032	CSNK1G1
ENST00000303052	CSNK1G1
ENST00000303319	MMADHC
ENST00000303391	MECP2
ENST00000303407	BRD3
ENST00000303617	AUH
ENST00000304031	HS1BP3
ENST00000304207	GIPR
ENST00000304414	ARL6IP1
ENST00000304425	MIR31HG
ENST00000304543	ZFX
ENST00000304685	RGL1
ENST00000304733	DBNDD1
ENST00000304858	HSPA4
ENST00000304886	SNAP25
ENST00000304905	SLFN12
ENST00000305138	RAD17
ENST00000305199	C22orf15
ENST00000305513	SMYD4
ENST00000305737	TET2
ENST00000305799	TET3
ENST00000305885	FEN1
ENST00000306085	TRIM56
ENST00000306177	USP42
ENST00000306315	ZNF608
ENST00000306336	C2orf68
ENST00000306378	BPTF
ENST00000306829	TLN2
ENST00000306875	COG8
ENST00000306910	ZNF584
ENST00000307533	AC093323.3
ENST00000307569	DTX2
ENST00000307768	JAGN1
ENST00000307814	RBM23
ENST00000308191	PDE7B
ENST00000308212	TP53I11
ENST00000308271	USP48
ENST00000308874	EGFL7
ENST00000308987	CKS1B
ENST00000309579	USMG5
ENST00000309836	SPIRE1
ENST00000309955	CFLAR
ENST00000310282	TFDP2
ENST00000310389	ARL10
ENST00000310597	ZNHIT2
ENST00000310611	CYB561D1
ENST00000310682	SETD6
ENST00000310775	FANCI
ENST00000310826	ZBTB21
ENST00000310917	EVC2
ENST00000310999	MRPL11
ENST00000311101	PARL
ENST00000311212	ZNF706
ENST00000311317	WASHC4
ENST00000311337	GNPDA1
ENST00000311350	HERPUD2
ENST00000311380	ARHGAP12
ENST00000311521	DBI
ENST00000311892	MRPL52
ENST00000311943	SCFD1
ENST00000312123	GAPVD1
ENST00000312177	CDRT4
ENST00000312234	EIF1AD
ENST00000312405	CAMSAP1
ENST00000312777	TCHP
ENST00000313056	OGFOD3
ENST00000313093	ARHGAP45
ENST00000313863	MKS1
ENST00000314062	DLG1
ENST00000314134	SLC35C1
ENST00000314146	ASAH1
ENST00000314332	HIST1H2BC
ENST00000314845	AMBRA1
ENST00000314940	HNRNPA0
ENST00000315302	AC108142.1
ENST00000315985	PPP2R2A
ENST00000316024	WRAP53
ENST00000316059	ZFP91
ENST00000316423	UGDH
ENST00000316562	PANK2
ENST00000317096	PARL
ENST00000317104	TFDP2
ENST00000317296	STAG3
ENST00000317419	RABGAP1
ENST00000317447	ACSF3
ENST00000317555	PGAM5
ENST00000317897	MAGEF1
ENST00000318160	GREM2
ENST00000318348	GLTP
ENST00000318473	MBIP
ENST00000318663	ORAI3
ENST00000318948	NRIP1
ENST00000319285	DCTPP1
ENST00000319296	ZNF771
ENST00000319555	ZFPM1
ENST00000319584	ARID1B
ENST00000319836	MARCH8
ENST00000319977	C17orf53
ENST00000320027	HSPH1
ENST00000320311	GALNT11
ENST00000320521	SLC16A8
ENST00000320560	ANO6
ENST00000320740	PELI3
ENST00000321117	DNMT3A
ENST00000321453	PDE1C
ENST00000321680	STXBP5
ENST00000321773	TPRN
ENST00000321892	BPTF
ENST00000322366	WDFY3
ENST00000322434	ZNF354B
ENST00000322444	KCTD2
ENST00000322522	INPP1
ENST00000322834	ZNF584
ENST00000322886	E2F7
ENST00000323375	MCCC2
ENST00000323469	DIRAS1
ENST00000323670	C19orf12
ENST00000323929	MRE11
ENST00000323977	MRE11
ENST00000324262	CNDP2
ENST00000324301	CNDP2
ENST00000324379	PPIE
ENST00000324432	DTX2
ENST00000324607	MBOAT1
ENST00000324816	PPT2
ENST00000325006	AHCYL2
ENST00000325110	HMGCS1
ENST00000325127	TWF1
ENST00000325144	ZBTB2
ENST00000325217	ZNF7
ENST00000325241	ZNF7
ENST00000325301	MIEF1
ENST00000325486	CEP57
ENST00000325542	CEP57
ENST00000325805	BBX
ENST00000325881	SNX22
ENST00000326448	IFT80
ENST00000326729	GSTM4
ENST00000326799	YME1L1
ENST00000326804	ZNF274
ENST00000327042	TMEM86B
ENST00000327307	RRN3
ENST00000327359	BRF1
ENST00000327365	GGT5
ENST00000327423	PRR14L
ENST00000327555	MCAT
ENST00000327569	ATP11C
ENST00000327702	CACNA1C
ENST00000327877	CXorf38
ENST00000328767	TMTC4
ENST00000328827	PAWR
ENST00000329152	LZTS3
ENST00000329197	OGFOD3
ENST00000329231	ATPAF1
ENST00000329286	RAB12
ENST00000329291	PGBD2
ENST00000329548	MFSD5
ENST00000329630	ZNF775
ENST00000329654	PDE4B
ENST00000329819	MRPL11
ENST00000329886	C14orf80
ENST00000330149	TRAPPC6B
ENST00000330175	SAMD14
ENST00000330495	PRR14L
ENST00000330574	INTS5
ENST00000330622	FBXO21
ENST00000330692	ZNF195
ENST00000330877	ADSSL1
ENST00000330912	TREX2
ENST00000331018	TTLL1
ENST00000331103	TRIOBP
ENST00000331479	SMDT1
ENST00000331531	SLC25A10
ENST00000331552	NR2C2AP
ENST00000331711	ZNF605
ENST00000332180	WASHC4
ENST00000332624	TRAK2
ENST00000332822	NOG
ENST00000332972	ADSSL1
ENST00000333046	TPRN
ENST00000333130	MRPL40
ENST00000333206	ZSCAN30
ENST00000333467	APOBEC3B
ENST00000333640	POU6F1
ENST00000333854	PRKCZ-AS1
ENST00000333868	CASP9
ENST00000334095	ZNF761
ENST00000334121	SREK1
ENST00000334218	CDC42BPA
ENST00000334497	TREX2
ENST00000334656	C14orf80
ENST00000334660	CHP1
ENST00000334805	STARD10
ENST00000334888	TMEM216
ENST00000334933	PPIP5K1
ENST00000334976	EMC10
ENST00000335007	PPP1CC
ENST00000335148	ETNK1
ENST00000335221	BPTF
ENST00000335507	CIDECP
ENST00000335648	ZNF436-AS1
ENST00000335725	TDP1
ENST00000335750	NRXN3
ENST00000335754	ACTR8
ENST00000335760	APOBEC3B
ENST00000335762	CACNA1C
ENST00000335866	GRB10
ENST00000335965	ZDHHC4
ENST00000336066	PANK2
ENST00000336075	GSTM4
ENST00000336095	RNF24
ENST00000336216	HMG20A
ENST00000336230	MRPL37
ENST00000336509	MFSD11
ENST00000336686	LRRFIP2
ENST00000336735	SEL1L
ENST00000337003	USMG5
ENST00000337004	PTDSS1
ENST00000337050	MKS1
ENST00000337198	AZIN1
ENST00000337318	FAM53B
ENST00000337576	LZTS3
ENST00000337815	ZNF664
ENST00000338074	EPB41L1
ENST00000338094	SNURF
ENST00000338130	NQO2
ENST00000338421	STAG3L1
ENST00000338525	TREX2
ENST00000338565	ZFX
ENST00000338608	PPP1R32
ENST00000338687	TRMT2B
ENST00000338758	PARVB
ENST00000338850	RTN3
ENST00000339094	UBE2Q2P1
ENST00000339732	GALNT15
ENST00000339773	SEMA4F
ENST00000339898	STAG3L1
ENST00000339997	RTN3
ENST00000340077	PARD3
ENST00000340253	FBXO38
ENST00000340281	ZNF326
ENST00000340513	TPX2
ENST00000340600	SOCS2
ENST00000340687	SERPING1
ENST00000340766	PPP1CC
ENST00000340870	CFLAR
ENST00000340871	NVL
ENST00000340941	MCCC2
ENST00000341105	GATA2
ENST00000341222	CFLAR
ENST00000341285	FBXL5
ENST00000341307	RTN3
ENST00000341469	TRIM14
ENST00000341484	PARN
ENST00000341517	PDE4B
ENST00000341582	CFLAR
ENST00000341863	TSPAN14
ENST00000341923	RABEP1
ENST00000341928	EPB41L3
ENST00000341983	BBC3
ENST00000341989	RAB36
ENST00000342043	TRIM14
ENST00000342045	BRE
ENST00000342116	FNTA
ENST00000342467	NUP54
ENST00000342579	BPTF
ENST00000342624	TMTC4
ENST00000342680	C19orf12
ENST00000342795	CFLAR
ENST00000342907	ST3GAL2
ENST00000342933	EPB41L3
ENST00000342945	BCAT1
ENST00000342988	SMAD4
ENST00000343028	TM7SF3
ENST00000343111	MAPK9
ENST00000343317	TFEB
ENST00000343338	ZNF195
ENST00000343376	FDX2
ENST00000343529	RELN
ENST00000343889	PLCH2
ENST00000344100	CACNA1C
ENST00000344147	ZCCHC17
ENST00000344158	SBK2
ENST00000344191	AFDN
ENST00000344233	ERFE
ENST00000344275	ABCB9
ENST00000344404	TRIOBP
ENST00000344408	EVC2
ENST00000344680	RTN2
ENST00000344773	BRE
ENST00000344936	ARHGAP12
ENST00000344938	EVC2
ENST00000344949	TBC1D23
ENST00000345306	RAD17
ENST00000345635	SDSL
ENST00000345813	ZNF274
ENST00000346085	ARID1B
ENST00000346528	RBM23
ENST00000346530	ABCB9
ENST00000346617	ZFP64
ENST00000346874	PARD3
ENST00000346964	DLG1
ENST00000347230	ZFYVE26
ENST00000347470	MAPK9
ENST00000347598	CACNA1C
ENST00000347630	SPOP
ENST00000347635	NUP50
ENST00000347691	TRAPPC6B
ENST00000347770	AZIN1
ENST00000347982	NSD1
ENST00000348370	RNF111
ENST00000348549	CASP9
ENST00000348806	PPIP5K1
ENST00000348824	MAP3K4
ENST00000349064	ASIC3
ENST00000349458	TRIM38
ENST00000349459	PELI3
ENST00000349606	MYLIP
ENST00000350026	ARID1B
ENST00000350082	ICK
ENST00000350320	SEPT7
ENST00000350459	ANO10
ENST00000350537	PARD3
ENST00000350690	SLC25A10
ENST00000350777	HINFP
ENST00000351017	AFDN
ENST00000351193	NMD3
ENST00000352433	PTTG1
ENST00000352732	ABHD2
ENST00000353689	CCNB1IP1
ENST00000353706	SERPINB8
ENST00000354179	NSD1
ENST00000354181	SLC12A6
ENST00000354191	BORCS8-MEF2B
ENST00000354268	SMARCAD1
ENST00000354283	DDX46
ENST00000354312	RAD17
ENST00000354313	ITPK1
ENST00000354353	KCNMA1
ENST00000354379	LRRFIP2
ENST00000354393	MYPN
ENST00000354449	ATG7
ENST00000354464	IPO4
ENST00000354497	RTN3
ENST00000354506	RPE
ENST00000354556	TP53I11
ENST00000354560	C14orf80
ENST00000354599	ZNF195
ENST00000354685	DNHD1
ENST00000354771	UBE2Q2P1
ENST00000354868	RAD17
ENST00000354886	SLC38A6
ENST00000354956	ATG7
ENST00000355029	NET1
ENST00000355100	ABHD2
ENST00000355151	MRPL52
ENST00000355164	BCAT1
ENST00000355360	PGBD2
ENST00000355385	BOC
ENST00000355478	RIC8B
ENST00000355491	TXNL4A
ENST00000355558	CFLAR
ENST00000355683	STRN3
ENST00000355700	UBAC2
ENST00000355801	COMMD6
ENST00000355851	NUB1
ENST00000355857	DBI
ENST00000355954	MFSD11
ENST00000356000	RTN3
ENST00000356132	ST3GAL4
ENST00000356175	NF1
ENST00000356384	RXRA
ENST00000356386	BTN3A2
ENST00000356476	HIST1H3D
ENST00000356511	PPIE
ENST00000356576	COG6
ENST00000356672	AC025165.8
ENST00000356763	PIK3R4
ENST00000356840	MYLIP
ENST00000356919	PKD1P5
ENST00000356971	ICK
ENST00000357006	ZBTB14
ENST00000357085	TRIM38
ENST00000357103	ADIPOR2
ENST00000357271	GRB10
ENST00000357276	SMARCAL1
ENST00000357303	ERFE
ENST00000357308	GFPT1
ENST00000357328	ZNF248
ENST00000357338	DLK2
ENST00000357382	TDP1
ENST00000357387	RICTOR
ENST00000357479	STRN3
ENST00000357508	C1orf228
ENST00000357529	RIMKLB
ENST00000357596	PHF11
ENST00000357650	SLC30A7
ENST00000357674	DLG1
ENST00000357854	G3BP2
ENST00000357865	STMN1
ENST00000357877	SEMA4F
ENST00000357885	BRD3
ENST00000357922	ASIC3
ENST00000357998	FKTN
ENST00000358030	RAD17
ENST00000358207	SMARCAL1
ENST00000358231	TRAPPC2
ENST00000358273	NF1
ENST00000358367	HNRNPLL
ENST00000358380	KIF13A
ENST00000358395	RNF24
ENST00000358675	ENAH
ENST00000358691	HELZ
ENST00000358738	ZBTB1
ENST00000358808	CLIP1
ENST00000358835	REV3L
ENST00000358871	TFEB
ENST00000358913	MYPN
ENST00000358932	CCNB1IP1
ENST00000358951	RAB3GAP2
ENST00000358954	AASS
ENST00000359005	TRAPPC4
ENST00000359052	SMARCAD1
ENST00000359069	CYSRT1
ENST00000359238	SNX11
ENST00000359428	NUP214
ENST00000359429	RPE
ENST00000359527	MBIP
ENST00000359626	TYW1
ENST00000359680	TRAPPC2
ENST00000359686	ATP11C
ENST00000359704	RNF217
ENST00000359707	G3BP2
ENST00000359782	SIRT5
ENST00000359883	AK3
ENST00000359890	RBM23
ENST00000359901	ANKRD36B
ENST00000359933	ATG2B
ENST00000359935	MPND
ENST00000359971	ZNF517
ENST00000360003	MCMBP
ENST00000360135	PPIP5K1
ENST00000360187	ZNF605
ENST00000360274	PRKAR1B
ENST00000360301	PPIP5K1
ENST00000360332	MAPK8
ENST00000360342	LZTS3
ENST00000360448	SYTL3
ENST00000360534	DPP4
ENST00000360540	PCMTD1
ENST00000360796	BSCL2
ENST00000360840	MRPL37
ENST00000360851	RGL1
ENST00000361032	NSD1
ENST00000361060	GFPT1
ENST00000361092	NMRK1
ENST00000361093	GART
ENST00000361114	MICU1
ENST00000361136	TSC22D2
ENST00000361236	TMEM123
ENST00000361283	CHAMP1
ENST00000361387	ZFP64
ENST00000361463	NVL
ENST00000361524	ZNF521
ENST00000361641	TSEN15
ENST00000361648	ATP11C
ENST00000361654	CLIP1
ENST00000361660	TYW1
ENST00000361671	NAA35
ENST00000361687	TBCK
ENST00000361704	BRE
ENST00000361732	RAD17
ENST00000361735	METTL13
ENST00000361875	TSC22D2
ENST00000361911	ZNF326
ENST00000361937	INO80
ENST00000361976	INPP5F
ENST00000362019	METTL13
ENST00000362034	MRPL21
ENST00000362218	MIR379
ENST00000362883	SNORD104
ENST00000363358	SNHG14
ENST00000364313	RNVU1-3
ENST00000364969	SNORD114-3
ENST00000365067	SNHG14
ENST00000365306	SNHG14
ENST00000365444	SNORD6
ENST00000365591	Y_RNA
ENST00000366093	GART
ENST00000366206	STRN3
ENST00000366212	PPP1R32
ENST00000366293	ZNF761
ENST00000366391	SH3BP5
ENST00000366446	NUTM2A-AS1
ENST00000366510	SCCPDH
ENST00000366514	TFB2M
ENST00000366576	MTR
ENST00000366577	MTR
ENST00000366641	EGLN1
ENST00000366713	IBA57-AS1
ENST00000366764	CDC42BPA
ENST00000366765	CDC42BPA
ENST00000366766	CDC42BPA
ENST00000366767	CDC42BPA
ENST00000366769	CDC42BPA
ENST00000366806	AFDN
ENST00000366809	AFDN
ENST00000366843	ENAH
ENST00000366844	ENAH
ENST00000366919	MAP3K4
ENST00000366920	MAP3K4
ENST00000366988	NENF
ENST00000367034	MRPL18
ENST00000367081	SYTL3
ENST00000367142	NUCKS1
ENST00000367148	ARID1B
ENST00000367470	C1orf27
ENST00000367475	STXBP5
ENST00000367480	STXBP5
ENST00000367481	STXBP5
ENST00000367518	TSEN15
ENST00000367677	MRPS14
ENST00000367735	IFNGR1
ENST00000367737	METTL13
ENST00000367739	IFNGR1
ENST00000367760	PRRX1
ENST00000367762	GORAB
ENST00000367763	GORAB
ENST00000367825	SFT2D2
ENST00000367829	SFT2D2
ENST00000367875	POGK
ENST00000367876	POGK
ENST00000368107	DUSP23
ENST00000368108	DUSP23
ENST00000368109	DUSP23
ENST00000368272	BGLAP
ENST00000368302	LAMTOR2
ENST00000368304	LAMTOR2
ENST00000368305	LAMTOR2
ENST00000368318	RXFP4
ENST00000368414	RNF217
ENST00000368415	RNF217
ENST00000368436	CKS1B
ENST00000368439	CKS1B
ENST00000368467	PMVK
ENST00000368600	CREB3L4
ENST00000368601	CREB3L4
ENST00000368603	CREB3L4
ENST00000368607	CREB3L4
ENST00000368802	REV3L
ENST00000368805	REV3L
ENST00000368838	SNX27
ENST00000368841	SNX27
ENST00000368843	SNX27
ENST00000369077	MCMBP
ENST00000369080	INPP5F
ENST00000369081	INPP5F
ENST00000369083	INPP5F
ENST00000369238	ACP6
ENST00000369367	SCAF11
ENST00000369535	NRAS
ENST00000369552	SLC35A1
ENST00000369556	SLC35A1
ENST00000369557	SLC35A1
ENST00000369705	ME1
ENST00000369724	RWDD2A
ENST00000369784	RBM15
ENST00000369788	CALHM2
ENST00000369811	USMG5
ENST00000369815	USMG5
ENST00000369825	USMG5
ENST00000369833	GSTM4
ENST00000369836	GSTM4
ENST00000369868	CYB561D1
ENST00000369957	MECP2
ENST00000369982	TMEM187
ENST00000370100	SRPK3
ENST00000370101	SRPK3
ENST00000370104	SRPK3
ENST00000370108	SRPK3
ENST00000370111	SLC30A7
ENST00000370112	SLC30A7
ENST00000370212	HAUS7
ENST00000370231	TREX2
ENST00000370232	TREX2
ENST00000370269	SLF2
ENST00000370271	SLF2
ENST00000370320	NDUFB8
ENST00000370331	EVI5
ENST00000370447	ZNF326
ENST00000370485	KYAT3
ENST00000370486	KYAT3
ENST00000370489	ENTPD7
ENST00000370491	KYAT3
ENST00000370543	ATP11C
ENST00000370557	ATP11C
ENST00000371045	PDE4B
ENST00000371048	PDE4B
ENST00000371049	PDE4B
ENST00000371335	LAMP2
ENST00000371350	NOC3L
ENST00000371361	NOC3L
ENST00000371437	NDUFA1
ENST00000371515	ZFP64
ENST00000371518	ZFP64
ENST00000371523	ZFP64
ENST00000371650	TMEM189
ENST00000371652	TMEM189
ENST00000371656	TMEM189
ENST00000371658	TMEM189
ENST00000371698	EGFL7
ENST00000371699	EGFL7
ENST00000371834	BRD3
ENST00000371842	BRD3
ENST00000371937	ATPAF1
ENST00000372057	AMMECR1
ENST00000372059	AMMECR1
ENST00000372068	TMEM164
ENST00000372072	TMEM164
ENST00000372073	TMEM164
ENST00000372156	TSPAN14
ENST00000372157	TSPAN14
ENST00000372158	TSPAN14
ENST00000372164	TSPAN14
ENST00000372169	SETX
ENST00000372192	PTCH2
ENST00000372226	POLH
ENST00000372236	POLH
ENST00000372317	CALCOCO2
ENST00000372403	KCNMA1
ENST00000372408	KCNMA1
ENST00000372421	KCNMA1
ENST00000372437	KCNMA1
ENST00000372440	KCNMA1
ENST00000372443	KCNMA1
ENST00000372485	DLK2
ENST00000372488	DLK2
ENST00000372629	TCEAL4
ENST00000372808	GNMT
ENST00000372830	PPIE
ENST00000372835	PPIE
ENST00000372931	TRMT2B
ENST00000372935	TRMT2B
ENST00000372936	TRMT2B
ENST00000372939	TRMT2B
ENST00000372955	FAM149B1
ENST00000372977	TAF8
ENST00000372978	TAF8
ENST00000372982	TAF8
ENST00000373033	TFEB
ENST00000373207	ADAMTS14
ENST00000373208	ADAMTS14
ENST00000373365	GLO1
ENST00000373534	TSSK3
ENST00000373643	RABGAP1
ENST00000373647	RABGAP1
ENST00000373675	MYPN
ENST00000373714	ZCCHC17
ENST00000373759	MAPK13
ENST00000373761	MAPK13
ENST00000373766	MAPK13
ENST00000373887	TRAF1
ENST00000373941	EPB41L1
ENST00000373945	EPB41L1
ENST00000373946	EPB41L1
ENST00000373950	EPB41L1
ENST00000374174	MAPK8
ENST00000374176	MAPK8
ENST00000374179	MAPK8
ENST00000374182	MAPK8
ENST00000374189	MAPK8
ENST00000374206	CDC26
ENST00000374291	STMN1
ENST00000374369	GDF5
ENST00000374372	GDF5
ENST00000374606	PFDN6
ENST00000374607	PFDN6
ENST00000374610	PFDN6
ENST00000374648	ZNF248
ENST00000374694	FZD8
ENST00000374705	FKTN
ENST00000374730	USP48
ENST00000374732	USP48
ENST00000374742	CUL2
ENST00000374746	CUL2
ENST00000374748	CUL2
ENST00000374749	CUL2
ENST00000374751	CUL2
ENST00000374754	CUL2
ENST00000374768	PARD3
ENST00000374773	PARD3
ENST00000374776	PARD3
ENST00000374788	PARD3
ENST00000374789	PARD3
ENST00000374790	PARD3
ENST00000374794	PARD3
ENST00000374902	TEX10
ENST00000374921	INVS
ENST00000375040	GPSM3
ENST00000375043	GPSM3
ENST00000375078	CAMK2N1
ENST00000375098	TRIM14
ENST00000375120	OTUD3
ENST00000375236	CDC14B
ENST00000375240	CDC14B
ENST00000375241	CDC14B
ENST00000375242	CDC14B
ENST00000375245	ARHGAP12
ENST00000375250	ARHGAP12
ENST00000375286	KCTD2
ENST00000375288	SIK3
ENST00000375300	SIK3
ENST00000375348	TMEM255B
ENST00000375350	NSD1
ENST00000375353	TMEM255B
ENST00000375360	PTPDC1
ENST00000375365	IQSEC2
ENST00000375368	IQSEC2
ENST00000375599	RSG1
ENST00000375712	KIF3B
ENST00000375731	AUH
ENST00000375890	CASP9
ENST00000375893	GPANK1
ENST00000375895	GPANK1
ENST00000375896	GPANK1
ENST00000375900	GPANK1
ENST00000375906	GPANK1
ENST00000375972	YME1L1
ENST00000376016	YME1L1
ENST00000376040	NAA35
ENST00000376149	TRIM37
ENST00000376156	ALG8
ENST00000376203	PDSS1
ENST00000376215	PDSS1
ENST00000376234	TMTC4
ENST00000376396	CCDC120
ENST00000376440	UBAC2
ENST00000376510	MSRB2
ENST00000376608	LRCOL1
ENST00000376808	NMRK1
ENST00000376811	NMRK1
ENST00000376918	EMC10
ENST00000377003	ANKRD36B
ENST00000377452	DTD1
ENST00000377612	COMMD6
ENST00000377615	COMMD6
ENST00000377619	COMMD6
ENST00000377708	BTN3A2
ENST00000377753	TRMT10B
ENST00000377754	TRMT10B
ENST00000377819	RTN3
ENST00000377831	HIST1H3D
ENST00000377883	USP30
ENST00000377904	ASIC3
ENST00000377967	KDM6A
ENST00000378036	MINDY3
ENST00000378090	C12orf73
ENST00000378319	PHF11
ENST00000378323	SERPING1
ENST00000378324	SERPING1
ENST00000378345	ACSF3
ENST00000378353	MRS2
ENST00000378386	MRS2
ENST00000378418	CXorf38
ENST00000378421	CXorf38
ENST00000378426	CXorf38
ENST00000378486	PLCH2
ENST00000378488	PLCH2
ENST00000378549	ITM2B
ENST00000378565	ITM2B
ENST00000378623	LRP4
ENST00000378814	KIF13A
ENST00000378816	KIF13A
ENST00000378826	KIF13A
ENST00000378840	ALKBH3
ENST00000378843	KIF13A
ENST00000378863	CRLS1
ENST00000378868	CRLS1
ENST00000378887	SDHAF1
ENST00000378915	HNRNPLL
ENST00000379066	PRKD3
ENST00000379177	ZFX
ENST00000379188	ZFX
ENST00000379250	SIRT5
ENST00000379257	DNAJC2
ENST00000379262	SIRT5
ENST00000379263	DNAJC2
ENST00000379367	NAA16
ENST00000379388	HIVEP1
ENST00000379406	NAA16
ENST00000379533	SNCAIP
ENST00000379536	SNCAIP
ENST00000379538	SNCAIP
ENST00000379548	RPS6KA3
ENST00000379565	RPS6KA3
ENST00000379624	BRE
ENST00000379629	BRE
ENST00000379632	BRE
ENST00000379786	PRR13
ENST00000379834	RIOK1
ENST00000379932	BRF1
ENST00000379937	BRF1
ENST00000379960	ITSN1
ENST00000380013	TET2
ENST00000380138	EDIL3
ENST00000380199	ZCCHC9
ENST00000380243	CCDC85C
ENST00000380266	FASTKD5
ENST00000380317	BCL7C
ENST00000380359	NET1
ENST00000380368	BPHL
ENST00000380375	BPHL
ENST00000380379	BPHL
ENST00000380405	HSPH1
ENST00000380406	HSPH1
ENST00000380430	NQO2
ENST00000380441	NQO2
ENST00000380454	NQO2
ENST00000380455	NQO2
ENST00000380456	RGL3
ENST00000380472	NQO2
ENST00000380492	MOSPD2
ENST00000380512	EIF4A1
ENST00000380578	TRAPPC2
ENST00000380579	TRAPPC2
ENST00000380680	UBL3
ENST00000380737	PPP2R2A
ENST00000380746	DNMT3A
ENST00000380756	DNMT3A
ENST00000380774	RAD17
ENST00000380799	SNAPC3
ENST00000380821	SNAPC3
ENST00000380860	SLC30A5
ENST00000380918	SREK1
ENST00000380962	LCMT1
ENST00000380966	LCMT1
ENST00000381165	MIS12
ENST00000381215	ZNF605
ENST00000381283	ITSN1
ENST00000381284	ITSN1
ENST00000381285	ITSN1
ENST00000381291	ITSN1
ENST00000381306	KDM4C
ENST00000381309	KDM4C
ENST00000381318	ITSN1
ENST00000381569	LZTS1
ENST00000381714	HMG20A
ENST00000381733	ASAH1
ENST00000381809	AK3
ENST00000381815	GART
ENST00000381831	GART
ENST00000381839	GART
ENST00000381879	PPIP5K1
ENST00000381885	PPIP5K1
ENST00000381962	SRXN1
ENST00000381967	PGM2
ENST00000382125	TSSC1
ENST00000382215	C1RL-AS1
ENST00000382358	FBXL5
ENST00000382374	MICU2
ENST00000382710	HN1L
ENST00000382711	HN1L
ENST00000382821	C22orf15
ENST00000382899	KDM6A
ENST00000383025	SNHG14
ENST00000383091	ZSCAN30
ENST00000383356	SPIRE1
ENST00000383589	USP14
ENST00000383714	PDHB
ENST00000383750	SEC22C
ENST00000383791	SH3BP5
ENST00000383808	AC022007.5
ENST00000383820	RPUSD3
ENST00000384320	SNORD51
ENST00000384423	RP11-186B7.4
ENST00000384430	SNHG14
ENST00000384733	SNHG14
ENST00000384856	MIR593
ENST00000384868	MIR598
ENST00000385019	MIR199A1
ENST00000385283	MIR645
ENST00000385301	MIR106B
ENST00000385302	MIR320A
ENST00000388940	SCFD2
ENST00000389061	SACM1L
ENST00000389134	CNEP1R1
ENST00000389184	MST1L
ENST00000389243	POU6F1
ENST00000389532	CAMSAP1
ENST00000389589	SHOX2
ENST00000389658	LAMA1
ENST00000389737	TRMT44
ENST00000390290	IGLV1-51
ENST00000390672	PRR22
ENST00000390982	SNHG14
ENST00000391874	ENAH
ENST00000391875	NVL
ENST00000392108	AFDN
ENST00000392112	AFDN
ENST00000392128	SMARCAL1
ENST00000392142	MAP3K4
ENST00000392151	CHP1
ENST00000392275	C19orf12
ENST00000392276	C19orf12
ENST00000392278	C19orf12
ENST00000392279	POP4
ENST00000392291	STXBP5
ENST00000392321	ZNF605
ENST00000392329	INPP1
ENST00000392380	DLG1
ENST00000392381	DLG1
ENST00000392382	DLG1
ENST00000392404	ZNF664
ENST00000392439	ABCB9
ENST00000392452	MB21D2
ENST00000392522	C14orf80
ENST00000392523	C14orf80
ENST00000392527	C14orf80
ENST00000392533	TAOK3
ENST00000392557	BRF1
ENST00000392669	ST3GAL4
ENST00000392754	FAM53B
ENST00000392784	USP30
ENST00000392830	MTERF2
ENST00000392837	RIC8B
ENST00000392839	RIC8B
ENST00000392844	ORC3
ENST00000392872	TDG
ENST00000392876	NT5DC3
ENST00000392963	NBPF1
ENST00000392973	DBNDD1
ENST00000392988	ACP6
ENST00000392993	GK5
ENST00000393065	TRIM37
ENST00000393066	TRIM37
ENST00000393091	USP44
ENST00000393103	DBI
ENST00000393119	MKS1
ENST00000393120	MKS1
ENST00000393145	ACSF3
ENST00000393220	SETX
ENST00000393235	CALHM2
ENST00000393241	MRE11
ENST00000393312	ZNF800
ENST00000393313	ZNF800
ENST00000393328	SPOP
ENST00000393331	SPOP
ENST00000393359	TGFBRAP1
ENST00000393360	MAPK9
ENST00000393362	MAPK9
ENST00000393376	AASS
ENST00000393405	SNX11
ENST00000393423	RGL3
ENST00000393452	TDP1
ENST00000393454	TDP1
ENST00000393476	KANSL1
ENST00000393629	MON2
ENST00000393630	MON2
ENST00000393632	MON2
ENST00000393640	ST3GAL2
ENST00000393708	FDX2
ENST00000393709	CYB561D1
ENST00000393786	SRPK3
ENST00000393825	NDUFA4L2
ENST00000393862	TREX2
ENST00000393868	SUCLG1
ENST00000393964	PTTG1
ENST00000393974	KRT15
ENST00000393976	KRT15
ENST00000393981	KRT15
ENST00000394018	STAG3
ENST00000394027	CBLB
ENST00000394030	CBLB
ENST00000394081	RARA
ENST00000394083	GAPVD1
ENST00000394084	GAPVD1
ENST00000394086	RARA
ENST00000394089	RARA
ENST00000394104	GAPVD1
ENST00000394105	GAPVD1
ENST00000394144	TBC1D23
ENST00000394223	NDUFC1
ENST00000394225	NDUFC1
ENST00000394226	ZNF300
ENST00000394228	NDUFC1
ENST00000394231	MIEN1
ENST00000394240	A2ML1-AS2
ENST00000394266	SETD6
ENST00000394283	TFEB
ENST00000394287	MED1
ENST00000394370	FBXO38
ENST00000394455	ZFYVE26
ENST00000394562	SLFN12
ENST00000394583	ZNF326
ENST00000394691	PLEKHG3
ENST00000394706	TBCK
ENST00000394708	TBCK
ENST00000394709	HSPA2
ENST00000394712	ZBTB1
ENST00000394738	RFT1
ENST00000394764	TET2
ENST00000394961	SMARCAD1
ENST00000394970	POC1A
ENST00000394979	ZNF646
ENST00000395069	DNAJC22
ENST00000395131	PFDN6
ENST00000395134	PFDN6
ENST00000395148	CFLAR
ENST00000395288	KBTBD4
ENST00000395384	QPRT
ENST00000395428	PHKG1
ENST00000395453	SCAF11
ENST00000395454	SCAF11
ENST00000395466	SNCAIP
ENST00000395469	SNCAIP
ENST00000395510	TWF1
ENST00000395611	MAPK8
ENST00000395648	TP53I11
ENST00000395678	TYMP
ENST00000395680	TYMP
ENST00000395681	TYMP
ENST00000395719	G3BP2
ENST00000395758	BICD1
ENST00000395769	MARCH8
ENST00000395771	MARCH8
ENST00000395824	ZNF287
ENST00000395825	ZNF287
ENST00000395867	ZNF248
ENST00000395873	ZNF248
ENST00000395874	ZNF248
ENST00000395979	ZFP64
ENST00000395989	ZFP64
ENST00000396081	HERPUD2
ENST00000396091	ANO10
ENST00000396096	NUP50
ENST00000396144	ARHGAP12
ENST00000396182	PDE1C
ENST00000396184	PDE1C
ENST00000396189	PDE1C
ENST00000396191	PDE1C
ENST00000396192	CSE1L
ENST00000396193	PDE1C
ENST00000396200	PDP1
ENST00000396296	YME1L1
ENST00000396340	CDKN1B
ENST00000396407	ZNF761
ENST00000396428	LRRFIP2
ENST00000396435	IQSEC2
ENST00000396463	WRAP53
ENST00000396527	EIF4A1
ENST00000396591	SLC30A5
ENST00000396629	SCFD1
ENST00000396637	PEX5
ENST00000396696	RAB2A
ENST00000396706	ZDHHC4
ENST00000396707	ZDHHC4
ENST00000396709	ZDHHC4
ENST00000396713	ZDHHC4
ENST00000396811	CBY1
ENST00000396923	PPIP5K1
ENST00000396934	BTN3A2
ENST00000396948	BTN3A2
ENST00000396984	HIST1H2BC
ENST00000397072	MAPK9
ENST00000397281	REPIN1
ENST00000397350	SIRT5
ENST00000397353	HAGH
ENST00000397356	HAGH
ENST00000397363	INTS9
ENST00000397386	LMCD1
ENST00000397493	PRR14L
ENST00000397496	MRPL52
ENST00000397505	MRPL52
ENST00000397702	SLC12A6
ENST00000397707	SLC12A6
ENST00000397713	AMZ2P1
ENST00000397717	NQO2
ENST00000397902	ZNF846
ENST00000397933	U2SURP
ENST00000397985	SERPINB8
ENST00000397988	SERPINB8
ENST00000397991	TFDP2
ENST00000397997	FRS2
ENST00000398130	KIAA1468
ENST00000398136	TMEM123
ENST00000398160	CCNB1IP1
ENST00000398163	CCNB1IP1
ENST00000398169	CCNB1IP1
ENST00000398219	MRPL37
ENST00000398292	GGT5
ENST00000398417	SMAD4
ENST00000398497	ZBTB21
ENST00000398499	ZBTB21
ENST00000398505	ZBTB21
ENST00000398511	ZBTB21
ENST00000398559	TMF1
ENST00000398659	TSSC1
ENST00000398761	MICU1
ENST00000398763	MICU1
ENST00000398810	GRB10
ENST00000398812	GRB10
ENST00000398955	MGARP
ENST00000398979	TMEM216
ENST00000399034	SEPT7
ENST00000399035	SEPT7
ENST00000399069	LCMT1
ENST00000399150	MICB
ENST00000399277	ZSWIM7
ENST00000399280	ZSWIM7
ENST00000399312	MRPS6
ENST00000399326	ITSN1
ENST00000399336	NOMO3
ENST00000399338	ITSN1
ENST00000399349	ITSN1
ENST00000399352	ITSN1
ENST00000399353	ITSN1
ENST00000399355	ITSN1
ENST00000399367	ITSN1
ENST00000399425	ZNF521
ENST00000399469	HIVEP1
ENST00000399543	AC025171.1
ENST00000399591	CACNA1C
ENST00000399595	CACNA1C
ENST00000399597	CACNA1C
ENST00000399601	CACNA1C
ENST00000399602	ZNF195
ENST00000399603	CACNA1C
ENST00000399606	CACNA1C
ENST00000399617	CACNA1C
ENST00000399621	CACNA1C
ENST00000399629	CACNA1C
ENST00000399634	CACNA1C
ENST00000399637	CACNA1C
ENST00000399638	CACNA1C
ENST00000399641	CACNA1C
ENST00000399644	CACNA1C
ENST00000399649	CACNA1C
ENST00000399654	MAD1L1
ENST00000399655	CACNA1C
ENST00000399696	POLR1D
ENST00000399697	POLR1D
ENST00000399728	STMN1
ENST00000399922	RBM23
ENST00000400087	ATP5J
ENST00000400090	ATP5J
ENST00000400093	ATP5J
ENST00000400094	ATP5J
ENST00000400097	SNRPN
ENST00000400098	SNRPN
ENST00000400099	ATP5J
ENST00000400100	SNRPN
ENST00000400111	EPB41L3
ENST00000400143	ZBTB14
ENST00000400199	NRIP1
ENST00000400202	NRIP1
ENST00000400266	USP14
ENST00000400301	USP48
ENST00000400485	MORC3
ENST00000400758	PRKAR1B
ENST00000400777	CASP9
ENST00000400790	ARID1B
ENST00000400822	AFDN
ENST00000400824	AFDN
ENST00000400825	AFDN
ENST00000400925	STARD10
ENST00000401138	MIR300
ENST00000401393	INO80
ENST00000401394	CTCF
ENST00000401405	CBX7
ENST00000401642	SCFD2
ENST00000401787	KDM4C
ENST00000401949	GRB10
ENST00000401998	MICU1
ENST00000402061	CCDC134
ENST00000402163	BBX
ENST00000402182	APOBEC3B
ENST00000402217	C22orf15
ENST00000402225	STAG3L1
ENST00000402311	RABGAP1
ENST00000402497	GRB10
ENST00000402541	HS1BP3
ENST00000402543	BBX
ENST00000402578	GRB10
ENST00000402667	DNMT3A
ENST00000402746	MAD1L1
ENST00000402845	CACNA1C
ENST00000402876	PARVB
ENST00000402881	MIEF1
ENST00000402883	FRMD5
ENST00000402951	TREX2
ENST00000403097	GRB10
ENST00000403098	BSCL2
ENST00000403298	TFEB
ENST00000403412	NAA16
ENST00000403422	NEIL2
ENST00000403550	BSCL2
ENST00000403558	SERPING1
ENST00000403562	PRKAR1B
ENST00000403593	SDSL
ENST00000403663	TRIOBP
ENST00000403724	CBLB
ENST00000403766	UBAC2
ENST00000404008	USP42
ENST00000404147	CDCA5
ENST00000404210	LINC00339
ENST00000404291	STAG3L1
ENST00000404366	ACY1
ENST00000404535	THTPA
ENST00000404569	MIEF1
ENST00000404771	KCNMA1
ENST00000404857	KCNMA1
ENST00000404989	PARVB
ENST00000405496	SERPING1
ENST00000405694	CREB3L4
ENST00000405731	ZDHHC4
ENST00000405772	CBLB
ENST00000405837	BSCL2
ENST00000405876	TCHP
ENST00000405914	KIF3C
ENST00000405944	DERL1
ENST00000406285	POLI
ENST00000406386	TRIOBP
ENST00000406452	RMDN1
ENST00000406454	CACNA1C
ENST00000406477	PARVB
ENST00000406533	KCNMA1
ENST00000406555	EGFL7
ENST00000406563	TFEB
ENST00000406618	HS1BP3
ENST00000406641	GRB10
ENST00000406659	DNMT3A
ENST00000406771	EPB41L1
ENST00000406780	BBX
ENST00000406797	PRKAR1B
ENST00000406835	TSSC1
ENST00000406869	MAD1L1
ENST00000406936	COMMD6
ENST00000406948	ACSF3
ENST00000407006	RANGRF
ENST00000407019	NUP50
ENST00000407022	BSCL2
ENST00000407218	MECP2
ENST00000407293	KRTCAP3
ENST00000407298	APOBEC3B
ENST00000407319	TRIOBP
ENST00000407439	MRE11
ENST00000407526	GRB10
ENST00000407583	GPN1
ENST00000407610	ZCCHC9
ENST00000407712	CBLB
ENST00000408886	GAS8-AS1
ENST00000408903	MCC
ENST00000408919	SH3BP5
ENST00000408981	RPE
ENST00000408982	RABEP1
ENST00000409012	TPRN
ENST00000409027	INPP1
ENST00000409094	DBI
ENST00000409155	ALAD
ENST00000409224	MEF2B
ENST00000409262	TET3
ENST00000409328	HNRNPLL
ENST00000409364	GTF3C3
ENST00000409386	CAMSAP1
ENST00000409402	SPIRE1
ENST00000409414	CYSRT1
ENST00000409447	MEF2B
ENST00000409559	CNRIP1
ENST00000409628	ANP32A
ENST00000409632	ALS2
ENST00000409636	HNRNPLL
ENST00000409659	LRPPRC
ENST00000409687	SAPCD2
ENST00000409734	C2orf68
ENST00000409862	CNRIP1
ENST00000409946	LRPPRC
ENST00000410002	NUPL2
ENST00000410050	MEF2B
ENST00000410052	ALS2
ENST00000410076	HNRNPLL
ENST00000410092	SPIRE1
ENST00000411557	CBY1
ENST00000411637	NUP214
ENST00000411710	LIMS1-AS1
ENST00000411836	LSM12P1
ENST00000411932	NRIP1
ENST00000411934	RPE
ENST00000412094	FBXL5
ENST00000412149	LL22NC03-2H8.4
ENST00000412190	STAG3
ENST00000412216	ZNF577
ENST00000412285	CDC14B
ENST00000412351	BSCL2
ENST00000412364	DLG1
ENST00000412431	CTB-89H12.4
ENST00000412480	PDE4B
ENST00000412507	TRIM56
ENST00000412522	DNAJC2
ENST00000412621	ZNF605
ENST00000412639	LINC01759
ENST00000412671	C14orf159
ENST00000412720	PEX5
ENST00000412743	PRR14L
ENST00000412806	SH3BP5
ENST00000412913	SMARCAL1
ENST00000412916	CBFB
ENST00000412951	AC012462.1
ENST00000412981	TBC1D5
ENST00000413040	NUB1
ENST00000413051	TRIOBP
ENST00000413076	LINC00894
ENST00000413196	DHX58
ENST00000413213	BBX
ENST00000413219	SDCBP
ENST00000413239	INPP1
ENST00000413293	LL22NC03-80A10.6
ENST00000413299	SBK2
ENST00000413393	MAPRE2
ENST00000413397	ANO10
ENST00000413452	DGUOK-AS1
ENST00000413507	LACTB
ENST00000413517	HERPUD2
ENST00000413553	SIK3
ENST00000413648	TET2
ENST00000413651	DPP4
ENST00000413722	NUTM2A-AS1
ENST00000413831	REV3L
ENST00000413908	BSCL2
ENST00000413919	NUPL2
ENST00000413936	DTX2
ENST00000413961	NUTM2A-AS1
ENST00000413971	TOP2B
ENST00000414069	SPRN
ENST00000414175	SNHG14
ENST00000414245	DLK2
ENST00000414317	SNCAIP
ENST00000414318	TBC1D5
ENST00000414349	TBC1D5
ENST00000414389	KDM6A
ENST00000414522	ANO10
ENST00000414568	PRKAR1B
ENST00000414588	TREX2
ENST00000414625	LINC00969
ENST00000414678	ARID1B
ENST00000414717	ATG7
ENST00000414770	IFNGR1
ENST00000414833	GOSR1
ENST00000414984	LARS2
ENST00000415023	ITSN1
ENST00000415038	DDX18
ENST00000415149	BBX
ENST00000415258	LARS2
ENST00000415264	HS1BP3
ENST00000415329	PROCA1
ENST00000415421	GALNT11
ENST00000415471	RP11-100G15.10
ENST00000415472	RBM28
ENST00000415541	SIK3
ENST00000415568	TCEAL4
ENST00000415597	LMCD1
ENST00000415608	CDC14B
ENST00000415792	ACTR3
ENST00000415814	TBC1D5
ENST00000415849	NT5DC3
ENST00000415944	MECP2
ENST00000416007	MBIP
ENST00000416045	NAA35
ENST00000416140	TFEB
ENST00000416189	DPP4
ENST00000416236	SEMA4F
ENST00000416285	CBY1
ENST00000416366	LINC00174
ENST00000416412	STAG3
ENST00000416425	LRRFIP2
ENST00000416445	CALCOCO2
ENST00000416476	BBX
ENST00000416496	E2F7
ENST00000416572	LINC00174
ENST00000416690	GTF3C3
ENST00000416691	COG6
ENST00000416753	UBR7
ENST00000416769	LINC00339
ENST00000416880	SEC22C
ENST00000416913	PPP1R21
ENST00000416984	INTS9
ENST00000417085	PPIP5K1
ENST00000417098	SATB2
ENST00000417108	ASAH1
ENST00000417253	HELZ
ENST00000417257	FRMD5
ENST00000417336	INPP1
ENST00000417368	AASS
ENST00000417376	FASTKD1
ENST00000417380	ORC3
ENST00000417381	TTC28-AS1
ENST00000417497	TTC28-AS1
ENST00000417572	SEC22C
ENST00000417592	NF1
ENST00000417604	DDX19A
ENST00000417702	NUP50
ENST00000417704	LINC00969
ENST00000417737	KIF3C
ENST00000417748	CFLAR
ENST00000417784	PARL
ENST00000417852	PRKAR1B
ENST00000417857	TRIOBP
ENST00000417860	NUTM2A-AS1
ENST00000417936	SH3BP5
ENST00000418145	MTR
ENST00000418162	DESI2
ENST00000418326	C7orf69
ENST00000418339	TRIOBP
ENST00000418439	GGT5
ENST00000418450	PARL
ENST00000418480	SETD6
ENST00000418483	MICU1
ENST00000418587	ZNF300
ENST00000418611	SACM1L
ENST00000418644	C1orf228
ENST00000418645	AC004985.12
ENST00000418682	ATG7
ENST00000418713	RPUSD3
ENST00000418717	KIF3B
ENST00000418767	MINDY3
ENST00000418776	DNAJB11
ENST00000418779	C1orf228
ENST00000418924	RIN3
ENST00000419112	ATG7
ENST00000419138	ZNF577
ENST00000419227	DLG1
ENST00000419241	ITSN1
ENST00000419245	GALNT11
ENST00000419253	TTC28-AS1
ENST00000419354	DLG1
ENST00000419367	C1orf27
ENST00000419387	NUP50
ENST00000419390	ANKRD36B
ENST00000419396	TFEB
ENST00000419421	PRR22
ENST00000419553	DLG1
ENST00000419562	DERL1
ENST00000419565	SCAF11
ENST00000419574	TFEB
ENST00000419690	ZFX
ENST00000419816	PLCH2
ENST00000419821	TAOK3
ENST00000419884	LRPPRC
ENST00000420015	PARN
ENST00000420031	NBPF1
ENST00000420042	RARA
ENST00000420077	SEMA4F
ENST00000420091	AC022007.5
ENST00000420163	SEC22C
ENST00000420312	TFEB
ENST00000420367	PDCD4-AS1
ENST00000420424	NUTM2A-AS1
ENST00000420459	LINC00969
ENST00000420503	LINC00339
ENST00000420504	TMEM200B
ENST00000420513	NBPF1
ENST00000420578	CYB561D1
ENST00000420592	ZNF577
ENST00000420605	NR2C2AP
ENST00000420616	PEX5
ENST00000420666	ITSN1
ENST00000420686	C2orf68
ENST00000420765	PPIP5K1
ENST00000420847	KDM4C
ENST00000420851	LINC00969
ENST00000420878	ZSCAN30
ENST00000420895	RAB36
ENST00000421113	MAD1L1
ENST00000421153	TSSK3
ENST00000421169	ZNF330
ENST00000421276	LRRFIP2
ENST00000421307	LRRFIP2
ENST00000421317	CUL2
ENST00000421351	PERP
ENST00000421398	C1orf228
ENST00000421484	PARL
ENST00000421486	PPP1R21
ENST00000421551	SCFD1
ENST00000421600	PPT2-EGFL8
ENST00000421625	USP48
ENST00000421657	RP11-186N15.3
ENST00000421674	FRMD5
ENST00000421710	SNAPC3
ENST00000421767	LINC00174
ENST00000421812	ZNF697
ENST00000421892	C14orf80
ENST00000421906	BSCL2
ENST00000422121	NF1
ENST00000422185	CCDC120
ENST00000422228	ATP11C
ENST00000422252	SMDT1
ENST00000422288	DLG1
ENST00000422311	EIF4EP1
ENST00000422377	REV3L
ENST00000422391	AUH
ENST00000422437	PPT2-EGFL8
ENST00000422445	SETD6
ENST00000422454	INPP1
ENST00000422489	NUP50
ENST00000422544	PDGFC
ENST00000422546	SDCBP
ENST00000422556	SPATA2
ENST00000422613	ZCCHC17
ENST00000422690	STAG3
ENST00000422708	DARS
ENST00000422759	COG6
ENST00000422782	MMADHC
ENST00000422880	PROCA1
ENST00000422891	IL10RB
ENST00000422997	GALNT11
ENST00000423085	TSEN15
ENST00000423108	RPUSD3
ENST00000423116	ATG7
ENST00000423181	C2orf68
ENST00000423207	PDE4B
ENST00000423229	AFDN
ENST00000423241	CFLAR
ENST00000423271	USB1
ENST00000423331	TBC1D5
ENST00000423337	GALNT11
ENST00000423646	DTX2
ENST00000423701	SEC22C
ENST00000423767	INPP1
ENST00000423798	BPHL
ENST00000423847	TMTC4
ENST00000423947	ANO6
ENST00000424071	ATG7
ENST00000424123	BPTF
ENST00000424155	TMED3
ENST00000424161	TTC28-AS1
ENST00000424203	GART
ENST00000424208	SNHG14
ENST00000424214	GPN1
ENST00000424217	GGT5
ENST00000424225	TOP2B
ENST00000424270	SDCBP
ENST00000424333	SNHG14
ENST00000424383	ELFN1
ENST00000424438	RPUSD3
ENST00000424471	CIDECP
ENST00000424484	C1orf228
ENST00000424495	TFEB
ENST00000424583	MEF2B
ENST00000424634	NUP50
ENST00000424679	ZNF274
ENST00000424685	RELN
ENST00000424691	CIDECP
ENST00000424730	LINC00969
ENST00000424737	RIMKLBP2
ENST00000424847	BPHL
ENST00000424908	CASP9
ENST00000425011	TCEAL4
ENST00000425030	CFLAR
ENST00000425112	TTC28-AS1
ENST00000425169	TYMP
ENST00000425179	WDFY3
ENST00000425189	DBH-AS1
ENST00000425198	SEPT7
ENST00000425274	TMEM187
ENST00000425275	AC069257.8
ENST00000425401	TFEB
ENST00000425408	GGT5
ENST00000425425	LINC00969
ENST00000425436	SHOX2
ENST00000425468	ZSCAN9
ENST00000425491	MAPK9
ENST00000425492	RP11-706O15.1
ENST00000425521	ZBTB21
ENST00000425602	LINC00894
ENST00000425682	HNRNPLL
ENST00000425707	RARA
ENST00000425733	NUP50
ENST00000425752	ANO6
ENST00000425779	AC107081.5
ENST00000425780	DTX2
ENST00000425815	SMARCAL1
ENST00000425868	BBX
ENST00000425944	TBC1D5
ENST00000426036	DNAJC2
ENST00000426066	-
ENST00000426162	AASS
ENST00000426173	ABCB9
ENST00000426180	HERPUD2
ENST00000426246	USP42
ENST00000426282	NUP50-AS1
ENST00000426414	WDFY3
ENST00000426438	AMBRA1
ENST00000426440	ARPC3
ENST00000426448	XXbac-B562F10.11
ENST00000426455	STAG3
ENST00000426557	MAPK8
ENST00000426559	STMN1
ENST00000426594	TTC28-AS1
ENST00000426637	NQO2
ENST00000426698	AC022007.5
ENST00000426819	GART
ENST00000426842	BFAR
ENST00000426859	LINC00452
ENST00000426878	LMCD1
ENST00000426879	PHF11
ENST00000426898	ANO6
ENST00000426918	RABGAP1
ENST00000426925	SH3BP5
ENST00000427115	MICB
ENST00000427171	ANO10
ENST00000427174	RPUSD3
ENST00000427179	ZNF300
ENST00000427274	GOSR1
ENST00000427321	C1orf228
ENST00000427324	YME1L1
ENST00000427336	C1orf228
ENST00000427402	BBX
ENST00000427443	SETD6
ENST00000427455	HERPUD2
ENST00000427478	CNEP1R1
ENST00000427533	EPB41L1
ENST00000427592	SLC16A8
ENST00000427614	C14orf80
ENST00000427645	SMARCAL1
ENST00000427684	EPB41L3
ENST00000427718	FBXO21
ENST00000427759	ATG7
ENST00000427810	ZNF195
ENST00000427877	PPIP5K1
ENST00000427995	LINC00854
ENST00000427999	RP11-1212A22.4
ENST00000428058	CTD-2666L21.2
ENST00000428069	MIEF1
ENST00000428075	TRIOBP
ENST00000428177	FOXJ2
ENST00000428240	ITSN1
ENST00000428260	ZNF646
ENST00000428277	NRXN3
ENST00000428355	TBC1D5
ENST00000428388	PPT2-EGFL8
ENST00000428472	ANO10
ENST00000428476	SLFN12
ENST00000428546	KCNMA1
ENST00000428571	ZFX
ENST00000428584	TTC28-AS1
[truncated: 5,312 more rows]
