# Supplementary material for: HebbPlot: an intelligent tool for learning and visualizing chromatin mark signatures
Source: BMC Bioinformatics. 2018 Sep 3;19:310. doi: 10.1186/s12859-018-2312-1 (PMC6122555; doi:10.1186/s12859-018-2312-1)
Supplement: Supplementary file 6 — Gene identifiers. This compressed file (.tar.gz) includes identifiers of nine groups of genes divided according to their gene expression levels in IMR90. (TAR 428 kb) [file 12859_2018_2312_MOESM6_ESM.tar › file7/9-IdForGenes.txt]

ENST00000003834	SARM1
ENST00000010404	MGST1
ENST00000013894	ABHD5
ENST00000055077	RFC2
ENST00000072869	ADCK2
ENST00000158771	DERL2
ENST00000161863	YTHDC2
ENST00000168869	RGS11
ENST00000194900	DLG3
ENST00000199320	DIMT1
ENST00000202556	PPP1R13B
ENST00000203629	LAG3
ENST00000206474	HAUS4
ENST00000210313	PSMD5
ENST00000215886	LGALS2
ENST00000216034	TOMM22
ENST00000216410	GNPNAT1
ENST00000216416	CNIH1
ENST00000216500	DHRS7
ENST00000216658	PAPLN
ENST00000216756	CINP
ENST00000217173	UBOX5
ENST00000217182	EEF1A2
ENST00000217909	SLC25A43
ENST00000217958	PSMD10
ENST00000218652	NDFIP2
ENST00000219084	CHD9
ENST00000219439	HSDL1
ENST00000220446	BMF
ENST00000220659	BRF2
ENST00000220764	DECR1
ENST00000221665	FIZ1
ENST00000221735	ZNF419
ENST00000222339	ZNF574
ENST00000222597	CBLL1
ENST00000222718	HOXA2
ENST00000223023	WASL
ENST00000224756	CCSER2
ENST00000224950	STN1
ENST00000225298	UTP18
ENST00000225388	NUFIP2
ENST00000225573	PNPO
ENST00000225696	NUP88
ENST00000226091	EFNB3
ENST00000228136	C11orf58
ENST00000228534	IL23A
ENST00000228606	CYP27B1
ENST00000229022	VDR
ENST00000229195	CNOT2
ENST00000229201	TIMELESS
ENST00000229330	HCFC2
ENST00000229384	GATC
ENST00000229416	GCLC
ENST00000229465	FLJ22447
ENST00000229634	NCOA7
ENST00000231509	NR3C1
ENST00000232125	FAM162A
ENST00000232219	RBP1
ENST00000233025	SPCS1
ENST00000233336	TTL
ENST00000233699	POLE4
ENST00000233741	FANCL
ENST00000233893	HSPE1
ENST00000234040	PASK
ENST00000234301	COX7A2L
ENST00000234392	VAX2
ENST00000234454	SPR
ENST00000234831	TMEM59
ENST00000235958	HMGCL
ENST00000237163	DOPEY1
ENST00000238112	CPSF3
ENST00000238561	ADCK1
ENST00000238571	YLPM1
ENST00000238682	TGFB3
ENST00000238709	COQ6
ENST00000238994	PPP1R3C
ENST00000239117	KCNIP2
ENST00000239457	DARS2
ENST00000239882	ELF1
ENST00000240727	ZSCAN18
ENST00000242323	DCAF10
ENST00000242719	RNF11
ENST00000242839	ATP7B
ENST00000243045	ORMDL2
ENST00000244070	PPP4R1L
ENST00000244333	LYPD3
ENST00000244776	DEK
ENST00000245046	EMC3
ENST00000245983	GNRH2
ENST00000246041	AP5S1
ENST00000246100	FAM110A
ENST00000247182	SIX1
ENST00000247470	PYCARD
ENST00000247986	KIF17
ENST00000248121	SYNGR3
ENST00000250101	TXNDC17
ENST00000250416	PARP2
ENST00000251630	PDGFRL
ENST00000252034	ELN
ENST00000252336	STARD8
ENST00000252996	TAF4
ENST00000253401	ARHGEF9
ENST00000253789	PSMC3IP
ENST00000253815	UBE2D2
ENST00000254029	WDR44
ENST00000254286	ACTR10
ENST00000254657	PER2
ENST00000254658	PER2
ENST00000254742	TMEM128
ENST00000254770	LANCL2
ENST00000256594	GSTM3
ENST00000256637	SORT1
ENST00000257910	TSPAN31
ENST00000258243	URB2
ENST00000258415	CYP27A1
ENST00000258484	EPC2
ENST00000258597	NEK3
ENST00000258886	IREB2
ENST00000258991	TEX2
ENST00000259038	MRPL47
ENST00000259075	TANK
ENST00000259605	RNF38
ENST00000259818	TUBB2B
ENST00000259883	PGBD1
ENST00000259963	FAM8A1
ENST00000260184	DDX60L
ENST00000260569	CEP68
ENST00000260604	PNPT1
ENST00000260619	THUMPD2
ENST00000261219	VEZT
ENST00000261220	METAP2
ENST00000261296	TGDS
ENST00000261349	LRP6
ENST00000261381	XYLT1
ENST00000261396	NUP133
ENST00000261455	TMEM206
ENST00000261503	SPECC1
ENST00000261507	MSMO1
ENST00000261733	ALDH2
ENST00000261817	PSMD9
ENST00000261844	FAM214A
ENST00000261879	APH1B
ENST00000261884	TRIP4
ENST00000261890	RAB11A
ENST00000261908	NEO1
ENST00000261951	CNOT6
ENST00000261965	TUBGCP3
ENST00000262093	FECH
ENST00000262134	LPCAT2
ENST00000262259	ZNF175
ENST00000262346	ANKRD13C
ENST00000262432	METTL2B
ENST00000262591	BCAS4
ENST00000262613	SLC9A3R1
ENST00000262631	SCN1B
ENST00000262643	CCNE1
ENST00000262794	MOV10L1
ENST00000263062	EPC1
ENST00000263073	SMG6
ENST00000263087	ITGAE
ENST00000263275	OPA3
ENST00000263309	CLNS1A
ENST00000263401	COMMD9
ENST00000263579	DCPS
ENST00000263904	STAM2
ENST00000264042	FARP2
ENST00000264156	MCM6
ENST00000264235	GSK3B
ENST00000264266	MFSD1
ENST00000264313	SLAIN2
ENST00000264444	MXD1
ENST00000264447	ZNF638
ENST00000264498	FGF2
ENST00000264499	BBS7
ENST00000264560	PALM
ENST00000264773	KCNN2
ENST00000264775	PLPP1
ENST00000264848	C3orf52
ENST00000264926	RAD18
ENST00000264935	CEP72
ENST00000265074	NPR3
ENST00000265362	SEMA3A
ENST00000265523	BLVRA
ENST00000265594	MCCC1
ENST00000265602	AHI1
ENST00000265992	CCNJ
ENST00000266304	TEF
ENST00000266839	MMAB
ENST00000267023	NABP2
ENST00000267169	DIABLO
ENST00000267814	SORD
ENST00000267974	NCOA2
ENST00000268220	SEC11A
ENST00000268613	CDH13
ENST00000268797	GFOD2
ENST00000268835	PRPSAP2
ENST00000269033	SSH2
ENST00000269095	MPP2
ENST00000269318	CCDC40
ENST00000269346	TTYH2
ENST00000269973	ZNF45
ENST00000271619	PRUNE1
ENST00000271620	PRUNE1
ENST00000272163	LBR
ENST00000272193	SOX13
ENST00000272252	GALM
ENST00000272421	ANKRD53
ENST00000272519	RALB
ENST00000272839	METTL21A
ENST00000273067	MARCH4
ENST00000273398	ATP6V1A
ENST00000274459	ATG12
ENST00000274562	LARS
ENST00000274680	FARS2
ENST00000274813	MUT
ENST00000275262	QKI
ENST00000275605	PSPH
ENST00000275815	EPHA1
ENST00000275988	SPIN2B
ENST00000276072	TAF1
ENST00000276440	DOCK5
ENST00000276461	ERLIN2
ENST00000277531	PNPLA7
ENST00000277668	HSD17B7P2
ENST00000278100	BCCIP
ENST00000278483	HIKESHI
ENST00000278616	ATM
ENST00000278853	ZP1
ENST00000279968	TMEM218
ENST00000280258	PRSS23
ENST00000280557	DENR
ENST00000280612	SLC7A11
ENST00000280701	OXSM
ENST00000281243	QDPR
ENST00000281428	FLI1
ENST00000283148	UXS1
ENST00000283172	RASSF3
ENST00000284268	ANKH
ENST00000284273	UBASH3B
ENST00000284476	DISP1
ENST00000285873	GEMIN5
ENST00000286096	KDM8
ENST00000286353	PXYLP1
ENST00000286953	C14orf2
ENST00000287156	UBE2L6
ENST00000287239	KAT6B
ENST00000287295	AIFM1
ENST00000287598	BUB1B
ENST00000287652	TATDN2
ENST00000287761	FCHO2
ENST00000287913	TSSK4
ENST00000288071	DDX19B
ENST00000288087	MDP1
ENST00000288235	MYO1E
ENST00000288599	NCOA1
ENST00000288723	RAB28
ENST00000289290	PLS3
ENST00000289488	LRTOMT
ENST00000290244	CRYZL1
ENST00000290691	RGL4
ENST00000291670	FTCD
ENST00000292199	NLRX1
ENST00000292408	FGFR4
ENST00000292410	FGFR4
ENST00000292450	ZSCAN21
ENST00000293825	TNFSF12
ENST00000294053	CLPB
ENST00000294678	ODF2L
ENST00000295012	C1orf145
ENST00000295033	TRIM17
ENST00000295497	CHN1
ENST00000295738	SLC23A3
ENST00000295757	HDAC11
ENST00000296043	SHROOM3
ENST00000296102	MRPL33
ENST00000296122	PPP1CB
ENST00000296130	CLEC3B
ENST00000296137	FYCO1
ENST00000296302	PBRM1
ENST00000296425	PGRMC2
ENST00000296577	ABCE1
ENST00000296582	TMEM184C
ENST00000296632	STARD4
ENST00000297135	COG5
ENST00000297157	RP9
ENST00000297338	RAD21
ENST00000297477	TMEM184A
ENST00000297579	DCAF13
ENST00000297826	SVEP1
ENST00000297908	MRRF
ENST00000297991	AQP3
ENST00000298049	EEF1A2
ENST00000298190	KRBOX4
ENST00000298248	CRYL1
ENST00000298784	FAM35A
ENST00000298786	FAM35A
ENST00000298896	BTBD7
ENST00000298966	SMCO4
ENST00000299130	BCCIP
ENST00000299167	PHKB
ENST00000299237	ZNF319
ENST00000299238	HPS6
ENST00000299335	COX11
ENST00000299608	TMX3
ENST00000299957	CASC4
ENST00000299997	ZNF667-AS1
ENST00000300022	YPEL4
ENST00000300107	CLPX
ENST00000300150	STX3
ENST00000300209	METTL21B
ENST00000300823	ZNF226
ENST00000300849	ZNF668
ENST00000300976	KLHL26
ENST00000301073	ZNF524
ENST00000301336	RILP
ENST00000301382	HSD11B1L
ENST00000301457	NDUFA7
ENST00000301459	RCOR2
ENST00000301633	BIRC5
ENST00000302165	IRF2BP1
ENST00000302313	WDR48
ENST00000302342	ZNF217
ENST00000302350	CDKN2AIP
ENST00000302401	SMARCA2
ENST00000302500	CLCC1
ENST00000302536	VAT1L
ENST00000302609	ZNF25
ENST00000302637	IARS2
ENST00000302728	SVEP1
ENST00000302731	CLP1
ENST00000302851	ZNF561
ENST00000303115	IL7R
ENST00000303236	EIF2AK3
ENST00000303545	RNF139
ENST00000303688	CCDC174
ENST00000303759	CHCHD7
ENST00000304030	ZNF439
ENST00000304189	FAM110A
ENST00000304236	RAB40A
ENST00000304312	ATP5I
ENST00000304363	KMT5B
ENST00000304511	TMEM126A
ENST00000304567	RRM2
ENST00000304771	MAP6
ENST00000304808	PAFAH1B2
ENST00000305481	USP47
ENST00000305560	SPATA5L1
ENST00000305783	RNFT1
ENST00000305786	CYCS
ENST00000306243	CHST14
ENST00000306262	ST3GAL5
ENST00000306442	PPIC
ENST00000306450	ARMC10
ENST00000306726	PTPN9
ENST00000306803	SH2B2
ENST00000306917	FEM1B
ENST00000307198	LRTOMT
ENST00000307216	TMEM87A
ENST00000307259	PLPP1
ENST00000307266	COPS9
ENST00000307544	KIAA1217
ENST00000307864	AIFM2
ENST00000307921	ADAT1
ENST00000307954	FNIP1
ENST00000307968	FNIP1
ENST00000308027	SLC16A13
ENST00000308031	ZNF471
ENST00000308528	LYG1
ENST00000308831	RHOD
ENST00000309166	NRIP3
ENST00000309234	HFE
ENST00000309594	MRPL57
ENST00000309755	KLHL3
ENST00000309964	CLOCK
ENST00000310015	SP3
ENST00000310092	RBM4
ENST00000310343	ARHGAP32
ENST00000310396	CPED1
ENST00000310397	SNED1
ENST00000310430	TNKS
ENST00000310442	ZDHHC24
ENST00000310776	MRPS22
ENST00000310823	ADAM17
ENST00000311129	PPP2R1B
ENST00000311191	LRCH1
ENST00000311351	LSM1
ENST00000312051	URI1
ENST00000312377	RACGAP1
ENST00000312675	LPP
ENST00000312908	ZNF585B
ENST00000313115	ATOX1
ENST00000313525	DNAJC25
ENST00000313663	C2CD3
ENST00000313957	CTD-2368P22.1
ENST00000314073	GLTSCR1L
ENST00000314261	SENP7
ENST00000314442	P2RX4
ENST00000314748	RECQL
ENST00000315212	RNASEH1
ENST00000315782	CPZ
ENST00000316077	MAP7D3
ENST00000316163	RGS11
ENST00000316462	ZNF587B
ENST00000316594	HNRNPH2
ENST00000316626	GSK3B
ENST00000316900	STOML1
ENST00000316911	STOML1
ENST00000316963	LYPLA1
ENST00000317318	RFX7
ENST00000317336	ODF2L
ENST00000317398	ZNF671
ENST00000317479	PXMP2
ENST00000317578	SIX5
ENST00000317582	BCL2L13
ENST00000317697	ASB8
ENST00000317896	HFE
ENST00000318066	UBE2N
ENST00000318074	SYTL1
ENST00000318312	BBS1
ENST00000318410	WASHC5
ENST00000318673	SLC23A3
ENST00000318779	FOXP1
ENST00000318789	FOXP1
ENST00000318978	CTXN1
ENST00000319010	TMEM184A
ENST00000319018	TMEM184A
ENST00000319580	ANKDD1A
ENST00000319653	FMN2
ENST00000319778	EPC1
ENST00000319908	AIFM1
ENST00000320159	ZNF48
ENST00000320399	ELN
ENST00000320492	ELN
ENST00000321169	HACL1
ENST00000321253	TUBA3D
ENST00000321276	SGPP2
ENST00000321331	HIGD1A
ENST00000321521	PPIP5K2
ENST00000321602	FAM86B1
ENST00000322067	BPNT1
ENST00000322272	TNFSF12
ENST00000322313	WDR33
ENST00000322354	SERTAD3
ENST00000322396	PRMT9
ENST00000322716	EPM2AIP1
ENST00000323060	OPA3
ENST00000323460	SENP5
ENST00000323563	MRPS31
ENST00000323571	WIPF2
ENST00000323584	PHKB
ENST00000323599	KMT5B
ENST00000323666	METAP2
ENST00000323716	ARMC10
ENST00000323735	ARMC10
ENST00000323833	TSFM
ENST00000324306	ZKSCAN1
ENST00000324331	FARS2
ENST00000324357	TCP11L1
ENST00000324677	SSH2
ENST00000324696	ASCC3
ENST00000324723	ASCC3
ENST00000324778	RALGPS2
ENST00000324815	VPS37A
ENST00000324849	VPS37A
ENST00000324866	LRTOMT
ENST00000324873	NUPR1
ENST00000324954	SMARCA2
ENST00000325680	YLPM1
ENST00000325844	MRPS11
ENST00000326019	SLC4A1AP
ENST00000326039	GRTP1
ENST00000326044	ZNF561
ENST00000326237	EMC3-AS1
ENST00000327035	AHI1
ENST00000327134	PAK2
ENST00000327158	TIMM22
ENST00000327284	SENP6
ENST00000327495	PSG3
ENST00000327590	FOXP1
ENST00000328070	ZNF71
ENST00000328118	FMNL1
ENST00000328354	CHEK2
ENST00000328392	SKP1
ENST00000328585	TSPAN10
ENST00000328724	PPP2R5C
ENST00000329235	AP1S2
ENST00000329478	ADAT3
ENST00000329665	ZSCAN22
ENST00000329800	TMCC2
ENST00000330168	RP1-130H16.18
ENST00000330342	ATP6V0A2
ENST00000330675	TMCC2
ENST00000330687	CMTM4
ENST00000330852	RAB28
ENST00000331222	CLN8
ENST00000331334	GLRX5
ENST00000331380	HIST2H2AC
ENST00000331495	FMNL1
ENST00000331536	CROT
ENST00000331593	BMP8A
ENST00000331677	DSE
ENST00000331808	DEXI
ENST00000332303	NSMCE3
ENST00000332375	C7orf61
ENST00000332645	ATL3
ENST00000332687	RLIM
ENST00000332772	SIMC1
ENST00000332782	STAC3
ENST00000333012	METTL21B
ENST00000333219	ING1
ENST00000333412	LRRC37A2
ENST00000333610	TTC32
ENST00000333933	SPIN2B
ENST00000334126	C2CD3
ENST00000334187	PPP4R1L
ENST00000334258	SYNE3
ENST00000334274	TCP11L1
ENST00000334352	USP16
ENST00000334571	COQ6
ENST00000334588	GPATCH4
ENST00000334636	CYP2R1
ENST00000334736	EMSY
ENST00000334743	PPP2R5C
ENST00000334746	BTBD7
ENST00000335110	FAT4
ENST00000335171	ERLIN2
ENST00000335174	ANKRD37
ENST00000335387	RC3H2
ENST00000335643	KATNA1
ENST00000335647	KATNA1
ENST00000335820	ZNF671
ENST00000335891	DCAF1
ENST00000336061	RASSF3
ENST00000336128	ZNF548
ENST00000336249	SLC25A43
ENST00000336273	MTDH
ENST00000336279	HEPH
ENST00000336307	HYAL3
ENST00000336498	ARHGAP10
ENST00000336625	HFE
ENST00000336648	HLCS
ENST00000336926	HIP1
ENST00000337233	P2RX4
ENST00000337303	PBRM1
ENST00000337335	C1orf145
ENST00000337338	LRRC8D
ENST00000337433	ZNF226
ENST00000337612	BCL2L13
ENST00000337872	ZBTB49
ENST00000337979	STX3
ENST00000338010	ZNF385A
ENST00000338033	MAPK15
ENST00000338176	RAB28
ENST00000338179	LBR
ENST00000338448	PALM
ENST00000338450	ING1
ENST00000338548	PSMD10
ENST00000339145	IFI6
ENST00000339362	NEO1
ENST00000339399	ANP32B
ENST00000339406	NEK3
ENST00000339423	HSD11B1L
ENST00000339728	ARL4C
ENST00000339737	NUDT1
ENST00000339865	USP47
ENST00000339917	TSSK4
ENST00000340020	AIDA
ENST00000340022	KRIT1
ENST00000340175	PSMD9
ENST00000340200	PSMD10
ENST00000340309	UBE2V1
ENST00000340413	NUP43
ENST00000340434	PTAR1
ENST00000340537	FAM86B1
ENST00000340573	UBE2L6
ENST00000340646	CPED1
ENST00000340729	CLPB
ENST00000340738	PAPLN
ENST00000340857	H1F0
ENST00000340866	CRYZ
ENST00000341199	SIMC1
ENST00000341211	ADCK1
ENST00000341376	NFYA
ENST00000341463	NABP2
ENST00000341756	MPC1
ENST00000341845	FCHO2
ENST00000341980	PPP2R1B
ENST00000342274	BCOR
ENST00000342301	POU2F2
ENST00000342392	DIABLO
ENST00000342454	HAUS4
ENST00000342631	SNED1
ENST00000342725	EBF4
ENST00000342970	HSD11B1L
ENST00000343002	HEPH
ENST00000343161	INTS8
ENST00000343195	KCNIP2
ENST00000343231	LYPLA1
ENST00000343305	IL7R
ENST00000343344	MYOCD
ENST00000343459	ZNF34
ENST00000343677	HIST1H1C
ENST00000343796	NR3C1
ENST00000343878	EMSY
ENST00000343985	NUDT1
ENST00000344079	LRRC27
ENST00000344297	ATP7B
ENST00000344302	KRBOX4
ENST00000344318	ZMAT5
ENST00000344641	MRRF
ENST00000344642	LDLRAD2
ENST00000344722	SMC4
ENST00000344954	FLI1
ENST00000345127	PRICKLE1
ENST00000345795	CASC4
ENST00000346424	AIFM1
ENST00000347053	COG5
ENST00000347055	KRCC1
ENST00000347466	ZNF419
ENST00000347758	HAUS4
ENST00000348031	UBOX5
ENST00000348264	CLCC1
ENST00000348295	CHEK2
ENST00000348332	NCOA1
ENST00000348610	SENP7
ENST00000348850	KCNIP2
ENST00000349062	TRIM4
ENST00000349129	DOPEY1
ENST00000349225	RLIM
ENST00000349721	SMARCA2
ENST00000349841	MYNN
ENST00000349999	HFE
ENST00000350051	BIRC5
ENST00000350199	RNF38
ENST00000350249	PPP2R5C
ENST00000350605	PYCARD
ENST00000350762	TSFM
ENST00000350997	FADS1
ENST00000351304	CEL
ENST00000352131	RFC2
ENST00000352187	SLC43A3
ENST00000352268	ZNF385A
ENST00000352392	HFE
ENST00000352853	RUNX2
ENST00000353068	KCNIP2
ENST00000353147	HFE
ENST00000353205	NFYA
ENST00000353411	SKP1
ENST00000353487	SPPL3
ENST00000353548	DIABLO
ENST00000353598	MRPS11
ENST00000353739	RNF38
ENST00000354105	CWF19L1
ENST00000354197	ZNF419
ENST00000354241	TRIM4
ENST00000354661	ZNF561
ENST00000354670	BMF
ENST00000354698	ZNF589
ENST00000354769	GPT
ENST00000354807	BPNT1
ENST00000354853	MOV10L1
ENST00000354901	SMG6
ENST00000355028	BCL2L13
ENST00000355125	BTBD7
ENST00000355167	EYA4
ENST00000355182	SPG20
ENST00000355238	SYNCRIP
ENST00000355286	EYA4
ENST00000355315	CHCHD7
ENST00000355384	FTCD
ENST00000355526	DPF1
ENST00000355586	TRIM17
ENST00000355628	FAM208A
ENST00000355657	KCNIP2
ENST00000355681	FNBP1
ENST00000355727	AIDA
ENST00000355739	ERCC5
ENST00000355768	PER2
ENST00000355773	SLC17A5
ENST00000355790	LRRC20
ENST00000355812	ZNF638
ENST00000355834	ZBTB49
ENST00000355837	AC005154.6
ENST00000355899	PLS3
ENST00000355947	TRIM4
ENST00000355992	DDX19B
ENST00000355999	STK39
ENST00000356126	PSMD12
ENST00000356215	RP11-366L20.2
ENST00000356245	G3BP1
ENST00000356314	HSD17B7P2
ENST00000356338	MYO5A
ENST00000356362	PUS7
ENST00000356571	LRRC27
ENST00000356640	KCNIP2
ENST00000356641	ARHGEF12
ENST00000356714	NUDT1
ENST00000356716	MYNN
ENST00000356770	PBRM1
ENST00000356859	VEZT
ENST00000356970	CLCC1
ENST00000357036	ELN
ENST00000357058	RNF38
ENST00000357084	ATP2A1
ENST00000357137	XPNPEP3
ENST00000357146	PSMD12
ENST00000357244	RC3H2
ENST00000357248	SMARCA2
ENST00000357360	LAGE3
ENST00000357388	SMC4
ENST00000357564	POC5
ENST00000357618	HFE
ENST00000357631	LRRC20
ENST00000357698	ANKDD1A
ENST00000357778	CARD8
ENST00000357943	CCNE1
ENST00000358024	TMCC2
ENST00000358038	KCNIP2
ENST00000358064	HIST4H4
ENST00000358141	LRRC20
ENST00000358203	SENP7
ENST00000358212	MYO5A
ENST00000358227	TMEM261
ENST00000358359	PPIP5K2
ENST00000358506	PPP1CB
ENST00000358649	PASK
ENST00000358716	BAZ1A
ENST00000358791	BCAS4
ENST00000358867	TMEM126B
ENST00000358929	ELN
ENST00000358935	MARCH5
ENST00000359009	CARD8
ENST00000359039	KLHL9
ENST00000359044	ZNF574
ENST00000359051	HYAL3
ENST00000359100	GNRH2
ENST00000359141	ZFP62
ENST00000359242	ODF2L
ENST00000359524	RUNX2
ENST00000359564	DSE
ENST00000359653	ZRANB1
ENST00000359679	FTCD
ENST00000359720	MGST1
ENST00000359740	RGS11
ENST00000359750	STOML1
ENST00000359943	FAM3C
ENST00000359949	P2RX4
ENST00000359979	CCSER2
ENST00000359987	GNRH2
ENST00000360017	KRBOX4
ENST00000360046	HOXA4
ENST00000360111	SMC4
ENST00000360254	DISP1
ENST00000360310	BAZ1A
ENST00000360439	SIN3A
ENST00000360476	NMB
ENST00000360566	RRM2
ENST00000360589	ANKRD53
ENST00000360605	URI1
ENST00000360639	C15orf39
ENST00000360820	SCYL2
ENST00000360824	CASC4
ENST00000360961	MPC1
ENST00000360986	CPZ
ENST00000361003	ARNTL
ENST00000361066	GSTM3
ENST00000361070	RFWD3
ENST00000361127	LRIG2
ENST00000361144	KAZN
ENST00000361157	IFI6
ENST00000361195	QKI
ENST00000361227	MT-ND3
ENST00000361264	DCAF12
ENST00000361432	FAM45A
ENST00000361439	NSMCE1
ENST00000361478	PJA1
ENST00000361485	PSMD9
ENST00000361534	CRYZL1
ENST00000361658	ULK2
ENST00000361677	RUNDC1
ENST00000361752	QKI
ENST00000361758	QKI
ENST00000361762	PCDH7
ENST00000361815	PSMD10
ENST00000361871	MSRB1
ENST00000361923	PER3
ENST00000361927	COLGALT2
ENST00000361951	DARS2
ENST00000362020	IFI6
ENST00000362205	MIR26A1
ENST00000362224	MIR30C2
ENST00000362237	MIR409
ENST00000362443	RNU4-82P
ENST00000363781	Y_RNA
ENST00000364849	SNHG6
ENST00000364943	RNU6-915P
ENST00000364951	RNU4-9P
ENST00000365029	SNORD114-24
ENST00000365118	Y_RNA
ENST00000365249	RNU6-302P
ENST00000365696	MIR421
ENST00000366089	SENP7
ENST00000366152	RP11-277A4.4
ENST00000366197	ZNF548
ENST00000366264	EMC3-AS1
ENST00000366273	RP11-288H12.3
ENST00000366314	LINC00311
ENST00000366334	C2CD3
ENST00000366535	ADSS
ENST00000366678	NUP133
ENST00000366697	TRIM17
ENST00000366698	TRIM17
ENST00000366813	H3F3A
ENST00000366814	H3F3A
ENST00000366815	H3F3A
ENST00000366816	H3F3A
ENST00000366868	MPC1
ENST00000366922	IARS2
ENST00000366971	FLVCR1
ENST00000367119	C1orf147
ENST00000367145	SLC45A3
ENST00000367159	TMCC2
ENST00000367166	TFB1M
ENST00000367197	ETNK2
ENST00000367198	ETNK2
ENST00000367199	ETNK2
ENST00000367201	ETNK2
ENST00000367202	ETNK2
ENST00000367203	SOX13
ENST00000367204	SOX13
ENST00000367230	MTRF1L
ENST00000367231	MTRF1L
ENST00000367233	MTRF1L
ENST00000367351	ULBP2
ENST00000367402	NUP43
ENST00000367403	NUP43
ENST00000367404	NUP43
ENST00000367411	KATNA1
ENST00000367419	GINM1
ENST00000367520	COLGALT2
ENST00000367521	COLGALT2
ENST00000367524	UTRN
ENST00000367525	UTRN
ENST00000367526	UTRN
ENST00000367545	UTRN
ENST00000367632	RALGPS2
ENST00000367634	RALGPS2
ENST00000367635	RALGPS2
ENST00000367798	AHI1
ENST00000367799	AHI1
ENST00000367800	AHI1
ENST00000367895	EYA4
ENST00000368220	CRABP2
ENST00000368221	CRABP2
ENST00000368222	CRABP2
ENST00000368232	GPATCH4
ENST00000368357	NCOA7
ENST00000368573	ZUFSP
ENST00000368576	ZUFSP
ENST00000368610	LRRC27
ENST00000368612	LRRC27
ENST00000368613	LRRC27
ENST00000368614	LRRC27
ENST00000368615	LRRC27
ENST00000368653	MKI67
ENST00000368654	MKI67
ENST00000368655	GATAD2B
ENST00000368657	TUBE1
ENST00000368662	TUBE1
ENST00000368676	ADAM12
ENST00000368679	ADAM12
ENST00000368759	BCCIP
ENST00000368886	IKZF5
ENST00000368934	PRUNE1
ENST00000368935	PRUNE1
ENST00000368936	PRUNE1
ENST00000368937	PRUNE1
ENST00000369067	RPRD2
ENST00000369068	RPRD2
ENST00000369143	ASCC3
ENST00000369162	ASCC3
ENST00000369278	UFL1
ENST00000369622	SYNCRIP
ENST00000369739	DOPEY1
ENST00000369764	STN1
ENST00000369779	SLC16A4
ENST00000369781	SLC16A4
ENST00000369800	NEURL1B
ENST00000369968	CLCC1
ENST00000369969	CLCC1
ENST00000369970	CLCC1
ENST00000369971	CLCC1
ENST00000369976	CLCC1
ENST00000370010	SENP6
ENST00000370014	SENP6
ENST00000370046	KCNIP2
ENST00000370379	CWF19L1
ENST00000370566	ODF2L
ENST00000370567	ODF2L
ENST00000370654	RPF1
ENST00000370656	RPF1
ENST00000370660	MAP7D3
ENST00000370661	MAP7D3
ENST00000370663	MAP7D3
ENST00000370870	CRYZ
ENST00000370871	CRYZ
ENST00000370872	CRYZ
ENST00000370882	LRRC1
ENST00000370884	EXOSC1
ENST00000370885	EXOSC1
ENST00000370886	EXOSC1
ENST00000370888	LRRC1
ENST00000370902	EXOSC1
ENST00000370944	ANKRD13C
ENST00000370978	ZNF280C
ENST00000370981	DIRAS3
ENST00000371142	TM9SF3
ENST00000371337	TMEM59
ENST00000371341	TMEM59
ENST00000371344	TMEM59
ENST00000371348	TMEM59
ENST00000371384	FAM210B
ENST00000371432	RUNX2
ENST00000371436	RUNX2
ENST00000371438	RUNX2
ENST00000371457	PNPLA7
ENST00000371471	ZNF217
ENST00000371486	CPT2
ENST00000371608	BCAS4
ENST00000371626	TXNDC12
ENST00000371657	UBE2V1
ENST00000371674	UBE2V1
ENST00000371677	UBE2V1
ENST00000371697	ANKRD1
ENST00000371822	WDR44
ENST00000371825	WDR44
ENST00000371848	WDR44
ENST00000371994	MINPP1
ENST00000371996	MINPP1
ENST00000372036	GBGT1
ENST00000372038	GBGT1
ENST00000372040	GBGT1
ENST00000372043	GBGT1
ENST00000372080	CEL
ENST00000372088	CCSER2
ENST00000372295	PSMD10
ENST00000372296	PSMD10
ENST00000372476	TIE1
ENST00000372520	ZSWIM1
ENST00000372523	ZSWIM1
ENST00000372556	PPCS
ENST00000372560	PPCS
ENST00000372561	PPCS
ENST00000372562	PPCS
ENST00000372624	TCEAL1
ENST00000372625	TCEAL1
ENST00000372626	TCEAL1
ENST00000372633	RAB40A
ENST00000372711	KAT6B
ENST00000372714	KAT6B
ENST00000372724	KAT6B
ENST00000372725	KAT6B
ENST00000372801	STK4
ENST00000372806	STK4
ENST00000372833	CHCHD1
ENST00000372837	CHCHD1
ENST00000372890	TRUB2
ENST00000373115	CHST3
ENST00000373204	AGO1
ENST00000373206	AGO1
ENST00000373210	AGO4
ENST00000373224	LRRC20
ENST00000373248	AIFM2
ENST00000373287	FARP2
ENST00000373604	RP4-622L5.7
ENST00000373665	RC3H2
ENST00000373670	RC3H2
ENST00000373723	MRRF
ENST00000373724	MRRF
ENST00000373727	MRRF
ENST00000373728	MRRF
ENST00000373729	MRRF
ENST00000373730	MRRF
ENST00000373734	DSN1
ENST00000373740	DSN1
ENST00000373745	DSN1
ENST00000373750	DSN1
ENST00000373775	TAF1
ENST00000373790	TAF1
ENST00000373903	PSMD5
ENST00000373904	PSMD5
ENST00000373920	PSMD5
ENST00000374024	GPR3
ENST00000374282	PAFAH2
ENST00000374284	PAFAH2
ENST00000374294	DNAJC25-GNG10
ENST00000374336	BMS1P1
ENST00000374343	TMEM57
ENST00000374355	DLG3
ENST00000374360	DLG3
ENST00000374461	SVEP1
ENST00000374469	SVEP1
ENST00000374483	HMGCL
ENST00000374487	HMGCL
ENST00000374490	HMGCL
ENST00000374560	HSD17B7P2
ENST00000374571	PJA1
ENST00000374583	PJA1
ENST00000374584	PJA1
ENST00000374586	TMEM245
ENST00000374597	STARD8
ENST00000374599	STARD8
ENST00000374633	ZNF25
ENST00000374727	HEPH
ENST00000374733	ABCA1
ENST00000374736	ABCA1
ENST00000374870	ARHGEF9
ENST00000374872	ARHGEF9
ENST00000374876	CCDC40
ENST00000374877	CCDC40
ENST00000374878	ARHGEF9
ENST00000374910	SPIN2B
ENST00000374912	SPIN2B
ENST00000374948	BIRC5
ENST00000374990	TGFBR1
ENST00000374994	TGFBR1
ENST00000375044	KIF17
ENST00000375110	EPC1
ENST00000375117	TRMO
ENST00000375118	TRMO
ENST00000375119	TRMO
ENST00000375128	XPA
ENST00000375129	DFNB59
ENST00000375344	MFSD14B
ENST00000375412	FAM120AOS
ENST00000375430	GRTP1
ENST00000375431	GRTP1
ENST00000375549	SDHD
ENST00000375669	TUBGCP3
ENST00000375774	ING1
ENST00000375775	ING1
ENST00000375954	ERCC5
ENST00000375958	ERCC5
ENST00000375992	NUDT11
ENST00000376004	KDELC1
ENST00000376028	KAZN
ENST00000376030	KAZN
ENST00000376145	NFKBIL1
ENST00000376146	NFKBIL1
ENST00000376148	NFKBIL1
ENST00000376259	TNFRSF1B
ENST00000376451	KIAA1217
ENST00000376452	KIAA1217
ENST00000376454	KIAA1217
ENST00000376456	KIAA1217
ENST00000376462	KIAA1217
ENST00000376712	UGGT2
ENST00000376714	UGGT2
ENST00000376747	UGGT2
ENST00000376836	COMMD3
ENST00000377026	NAPB
ENST00000377036	DFFA
ENST00000377038	DFFA
ENST00000377075	CNNM4
ENST00000377184	MPP2
ENST00000377200	PTAR1
ENST00000377219	UIMC1
ENST00000377227	UIMC1
ENST00000377332	ST3GAL5
ENST00000377365	FAM196B
ENST00000377461	CARD8
ENST00000377532	PER3
ENST00000377541	PER3
ENST00000377724	DCAF10
ENST00000377802	ZNF638
ENST00000377877	RNF38
ENST00000377885	RNF38
ENST00000377902	GNE
ENST00000377919	KRBOX4
ENST00000377990	CEP68
ENST00000378101	NEK3
ENST00000378197	RPP38
ENST00000378201	RPP38
ENST00000378202	RPP38
ENST00000378203	RPP38
ENST00000378444	BCOR
ENST00000378455	BCOR
ENST00000378460	NUP160
ENST00000378463	BCOR
ENST00000378669	COX7A2L
ENST00000378727	THUMPD2
ENST00000378852	API5
ENST00000378938	GK
ENST00000378941	GK
ENST00000378943	GK
ENST00000378945	GK
ENST00000378946	GK
ENST00000379011	C11orf91
ENST00000379061	SARM1
ENST00000379530	TMEM14B
ENST00000379542	TMEM14B
ENST00000379567	AP5S1
ENST00000379573	AP5S1
ENST00000379593	EIF1AX
ENST00000379594	ATG12
ENST00000379607	EIF1AX
ENST00000379666	MRPL33
ENST00000379802	DSP
ENST00000380155	SYAP1
ENST00000380198	NABP2
ENST00000380230	ANKDD1A
ENST00000380289	GRPR
ENST00000380291	AP1S2
ENST00000380340	APH1B
ENST00000380343	APH1B
ENST00000380346	GNRH2
ENST00000380347	GNRH2
ENST00000380475	POC5
ENST00000380553	ELN
ENST00000380562	ELN
ENST00000380575	ELN
ENST00000380576	ELN
ENST00000380584	ELN
ENST00000380648	EBF4
ENST00000380874	FOXC1
ENST00000380948	KDM8
ENST00000381077	PUDP
ENST00000381166	PAPLN
ENST00000381218	ZBED1
ENST00000381222	ZBED1
ENST00000381223	ZBED1
ENST00000381322	CLOCK
ENST00000381440	ITPRIPL2
ENST00000381461	KIAA2026
ENST00000381540	CRYZL1
ENST00000381554	CRYZL1
ENST00000381639	RP9P
ENST00000381884	CENPJ
ENST00000381939	FAM110A
ENST00000381941	FAM110A
ENST00000382172	MIPEP
ENST00000382183	SMARCA2
ENST00000382185	SMARCA2
ENST00000382186	SMARCA2
ENST00000382194	SMARCA2
ENST00000382203	SMARCA2
ENST00000382422	BAZ1A
ENST00000382480	CPZ
ENST00000382565	CHEK2
ENST00000382566	CHEK2
ENST00000382578	CHEK2
ENST00000382580	CHEK2
ENST00000382753	TMEM128
ENST00000382812	CRYL1
ENST00000382873	FECH
ENST00000383657	HACD2
ENST00000383779	HACL1
ENST00000383781	COLQ
ENST00000383785	COLQ
ENST00000383786	COLQ
ENST00000383787	COLQ
ENST00000383788	COLQ
ENST00000383794	CCDC174
ENST00000383906	SNORA80B
ENST00000384035	RNU6-418P
ENST00000384097	Y_RNA
ENST00000384281	SNORA54
ENST00000384382	RNU1-106P
ENST00000384606	RNU6-658P
ENST00000384668	RNU6-1011P
ENST00000384726	RNU6-476P
ENST00000384855	MIR544A
ENST00000384874	MIR554
ENST00000385274	MIR130A
ENST00000387429	MT-TG
ENST00000388955	NSUN5P2
ENST00000389341	POU2F2
ENST00000389707	ARNTL
ENST00000389708	ARNTL
ENST00000389797	LRCH1
ENST00000389798	LRCH1
ENST00000389834	TMEM87A
ENST00000389964	C14orf79
ENST00000390159	C8orf44
ENST00000390289	IGLV5-52
ENST00000390645	ARL4C
ENST00000390873	SNORA12
ENST00000390902	RNA5SP91
ENST00000391116	RNY4P36
ENST00000391718	ZNF628
ENST00000391894	KCNK2
ENST00000391895	KCNK2
ENST00000391898	CARD8
ENST00000392028	SERTAD3
ENST00000392127	QKI
ENST00000392156	ZNF585B
ENST00000392271	URI1
ENST00000392413	KIAA1683
ENST00000392477	NCOA7
ENST00000392495	SPPL3
ENST00000392638	LRRC27
ENST00000392657	ARHGAP32
ENST00000392659	MRPL47
ENST00000392662	ACTL6A
ENST00000392733	MYNN
ENST00000392749	TANK
ENST00000392813	MFSD1
ENST00000393006	WDR33
ENST00000393007	PXYLP1
ENST00000393010	PXYLP1
ENST00000393019	SLC17A5
ENST00000393055	PPP2R1B
ENST00000393077	VTI1A
ENST00000393150	CASP4
ENST00000393170	BTBD7
ENST00000393356	CNOT6
ENST00000393375	TMEM126B
ENST00000393537	ANKRD39
ENST00000393603	COG5
ENST00000393637	FGFR4
ENST00000393639	ADCK1
ENST00000393648	FGFR4
ENST00000393657	DDX19B
ENST00000393766	MSMO1
ENST00000393795	PSMC3IP
ENST00000393805	ST3GAL5
ENST00000393808	ST3GAL5
ENST00000393979	RBM14
ENST00000393994	BBS1
ENST00000394026	COQ6
ENST00000394085	SENP7
ENST00000394091	SENP7
ENST00000394094	SENP7
ENST00000394095	SENP7
ENST00000394103	WIPF2
ENST00000394106	CMTM4
ENST00000394123	G3BP1
ENST00000394168	GLTSCR1L
ENST00000394276	PGRMC2
ENST00000394313	ZNF385A
ENST00000394315	MRRF
ENST00000394329	FAT4
ENST00000394420	RSPRY1
ENST00000394434	LARS
ENST00000394464	NR3C1
ENST00000394466	NR3C1
ENST00000394503	KRIT1
ENST00000394505	KRIT1
ENST00000394507	KRIT1
ENST00000394588	NMB
ENST00000394593	LRRC8D
ENST00000394688	BRD7
ENST00000394689	BRD7
ENST00000394731	ODF2L
ENST00000394733	ODF2L
ENST00000394830	PBRM1
ENST00000394848	SSH2
ENST00000394937	KLHL3
ENST00000394947	SIN3A
ENST00000394949	SIN3A
ENST00000394955	GPT
ENST00000394983	ZNF668
ENST00000394987	C15orf39
ENST00000395010	LRRC20
ENST00000395011	LRRC20
ENST00000395038	SOS1
ENST00000395107	MAPK15
ENST00000395108	MAPK15
ENST00000395123	SLC43A3
ENST00000395124	SLC43A3
ENST00000395176	DNAJC30
ENST00000395201	DIRAS3
ENST00000395324	VDR
ENST00000395366	PPP1CB
ENST00000395471	PSPH
ENST00000395503	ATP2A1
ENST00000395522	SPECC1
ENST00000395525	SPECC1
ENST00000395527	SPECC1
ENST00000395529	SPECC1
ENST00000395530	SPECC1
ENST00000395544	ULK2
ENST00000395573	CNIH1
ENST00000395641	NUPR1
ENST00000395656	PRPSAP2
ENST00000395720	ANKDD1A
ENST00000395723	ANKDD1A
ENST00000395843	MOV10L1
ENST00000395852	MOV10L1
ENST00000395854	MOV10L1
ENST00000395856	NCOA1
ENST00000395858	MOV10L1
ENST00000395925	GLI3
ENST00000395988	MYOCD
ENST00000396049	MOB1A
ENST00000396053	RBM4
ENST00000396059	UBE2V1
ENST00000396077	ZNF445
ENST00000396093	RECQL
ENST00000396207	MGST1
ENST00000396209	MGST1
ENST00000396210	MGST1
ENST00000396258	WDR48
ENST00000396441	ARNTL
ENST00000396445	KIAA1217
ENST00000396446	KIAA1217
ENST00000396594	GNE
ENST00000396723	CHCHD7
ENST00000396731	STK4
ENST00000396775	SLC23A3
ENST00000396833	MDP1
ENST00000396972	ZSCAN29
ENST00000396976	ZSCAN29
ENST00000396981	UBE2G1
ENST00000396990	DCAF12
ENST00000397022	HFE
ENST00000397046	NUDT1
ENST00000397048	NUDT1
ENST00000397049	NUDT1
ENST00000397166	DDHD2
ENST00000397228	ERLIN2
ENST00000397239	DEK
ENST00000397354	BCOR
ENST00000397409	HAUS4
ENST00000397424	EPC2
ENST00000397545	CCDC40
ENST00000397573	BMF
ENST00000397618	UGGT2
ENST00000397743	FTCD
ENST00000397745	PDCD1LG2
ENST00000397746	FTCD
ENST00000397747	PDCD1LG2
ENST00000397748	FTCD
ENST00000397768	RGS11
ENST00000397770	RGS11
ENST00000397781	ZMAT5
ENST00000397792	VEZT
ENST00000397843	ARHGEF12
ENST00000397924	P2RX4
ENST00000398017	CHEK2
ENST00000398074	PDGFRL
ENST00000398425	NAPB
ENST00000398510	CHD9
ENST00000398671	RC3H2
ENST00000398692	RBM4
ENST00000398733	UBE2D2
ENST00000398734	UBE2D2
ENST00000398868	ATL3
ENST00000399120	HLCS
ENST00000399202	FAM214A
ENST00000399228	MYO5A
ENST00000399229	MYO5A
ENST00000399231	MYO5A
ENST00000399233	MYO5A
ENST00000399442	CRYZL1
ENST00000399455	USP47
ENST00000399702	AC141586.5
ENST00000399713	NABP2
ENST00000399753	MSRB1
ENST00000399763	TMEM57
ENST00000399766	TMEM57
ENST00000399777	BCL2L13
ENST00000399781	BCL2L13
ENST00000399782	BCL2L13
ENST00000399799	ROCK1
ENST00000399933	KIAA2026
ENST00000399973	USP16
ENST00000399975	USP16
ENST00000399976	USP16
ENST00000400357	NEK3
ENST00000400366	ATP7B
ENST00000400370	ATP7B
ENST00000400463	KIF17
ENST00000400797	KAZN
ENST00000400798	KAZN
ENST00000400897	MASP2
ENST00000400898	MASP2
ENST00000401000	RPRD2
ENST00000401276	RP11-304L19.13
ENST00000401376	MIR941-4
ENST00000401424	ARNTL
ENST00000401461	RGL4
ENST00000401491	BRD7
ENST00000401547	KMT5B
ENST00000401644	SNED1
ENST00000401783	SVEP1
ENST00000401884	SNED1
ENST00000402135	FANCL
ENST00000402176	GGTLC4P
ENST00000402185	KMT5B
ENST00000402219	SOS1
ENST00000402259	HDAC11
ENST00000402271	HDAC11
ENST00000402414	TTC32
ENST00000402568	TANK
ENST00000402731	CHEK2
ENST00000402789	KMT5B
ENST00000402924	BLVRA
ENST00000403160	COPS9
ENST00000403290	ARNTL
ENST00000403295	FANCL
ENST00000403352	ZGLP1
ENST00000403482	ARNTL
ENST00000403510	ARNTL
ENST00000403537	THUMPD2
ENST00000403609	TANK
ENST00000403638	PASK
ENST00000403642	CHEK2
ENST00000403676	FANCL
ENST00000403870	CCNJ
ENST00000403890	NUP43
ENST00000403903	ZGLP1
ENST00000404040	HDAC11
ENST00000404276	CHEK2
ENST00000404548	HDAC11
ENST00000404944	HIP1
ENST00000404963	RALB
ENST00000405025	HDAC11
ENST00000405094	MTA3
ENST00000405141	NCOA1
ENST00000405260	PASK
ENST00000405478	HDAC11
ENST00000405515	KMT5B
ENST00000405547	SNED1
ENST00000405592	MTA3
ENST00000405598	CHEK2
ENST00000405737	ELF1
ENST00000405852	TANK
ENST00000405948	PGBD1
ENST00000406049	RPL10P9
ENST00000406200	BCOR
ENST00000406287	TANK
ENST00000406297	AAK1
ENST00000406427	PNPLA7
ENST00000406644	TEF
ENST00000406652	MTA3
ENST00000406911	MTA3
ENST00000406927	METTL21A
ENST00000406961	NCOA1
ENST00000407062	LAGE3
ENST00000407230	NCOA1
ENST00000407270	MTA3
ENST00000408237	SNORA11
ENST00000408318	SNORA11
ENST00000408365	XXyac-YRM2039.3
ENST00000408687	MIR1185-2
ENST00000408993	RBM4
ENST00000408998	WDR33
ENST00000409019	MTA3
ENST00000409032	UXS1
ENST00000409047	TUBA3D
ENST00000409057	PBRM1
ENST00000409061	ANKRD61
ENST00000409068	AAK1
ENST00000409085	AAK1
ENST00000409089	CHN1
ENST00000409109	NLRX1
ENST00000409114	PBRM1
ENST00000409117	DFNB59
ENST00000409156	CHN1
ENST00000409265	NLRX1
ENST00000409358	DCDC2B
ENST00000409370	SLC23A3
ENST00000409406	RBM4
ENST00000409407	ZNF638
ENST00000409409	CYCS
ENST00000409442	MXD1
ENST00000409448	LYG1
ENST00000409468	HSPE1
ENST00000409501	UXS1
ENST00000409544	ZNF638
ENST00000409597	CHN1
ENST00000409654	EPC2
ENST00000409658	WDR33
ENST00000409729	HSPE1
ENST00000409757	TBC1D14
ENST00000409763	FAM126A
ENST00000409764	CYCS
ENST00000409767	PBRM1
ENST00000409878	SLC23A3
ENST00000409900	CHN1
ENST00000409923	FAM126A
ENST00000409969	MOB1A
ENST00000409991	NLRX1
ENST00000410000	MXD1
ENST00000410007	PBRM1
ENST00000410031	TBC1D14
ENST00000410063	GALM
ENST00000410074	DOCK5
ENST00000410075	ZNF638
ENST00000410163	SNORD113
ENST00000411185	RN7SKP296
ENST00000411292	SNORD71
ENST00000411432	METTL21A
ENST00000411688	CYP27A1
ENST00000411733	LINC01347
ENST00000411738	AC159540.1
ENST00000411793	HSD11B1L
ENST00000411862	AGBL5-IT1
ENST00000411911	AC069282.6
ENST00000412043	KRIT1
ENST00000412085	RP11-135A24.4
ENST00000412141	LINC00963
ENST00000412227	CROT
ENST00000412278	RBM14-RBM4
ENST00000412332	FARP2
ENST00000412359	BUB1B
ENST00000412383	RALB
ENST00000412418	PRPSAP2
ENST00000412564	ZNF589
ENST00000412587	PBRM1
ENST00000412653	FAM3C
ENST00000412685	HCG18
ENST00000412732	DPF1
ENST00000412777	LRTOMT
ENST00000412827	PUDP
ENST00000412952	BCOR
ENST00000413017	CRYZL1
ENST00000413085	NCOA7
ENST00000413088	RP1-266L20.2
ENST00000413099	WDR48
ENST00000413167	SPECC1
ENST00000413218	PSPH
ENST00000413300	ABHD5
ENST00000413358	HCG18
ENST00000413388	SLC9A3R1
ENST00000413405	SVIL-AS1
ENST00000413432	FARP2
ENST00000413447	CYCS
ENST00000413639	IMPDH1P8
ENST00000413688	KRIT1
ENST00000413712	TMEM245
ENST00000413832	RAD18
ENST00000413837	PGAM1P7
ENST00000413882	CHN1
ENST00000413905	BCOR
ENST00000413918	DIABLO
ENST00000413942	TEF
ENST00000413984	ZNF226
ENST00000414057	SCAMP4
ENST00000414079	CRYZL1
ENST00000414139	LPP
ENST00000414160	C2CD3
ENST00000414217	PPIP5K2
ENST00000414227	AC000120.7
ENST00000414262	C14orf2
ENST00000414324	ELN
ENST00000414396	XPNPEP3
ENST00000414399	ZNF668
ENST00000414457	SVIL-AS1
ENST00000414532	MATN1-AS1
ENST00000414545	ARHGAP10
ENST00000414602	PRPSAP2
ENST00000414730	TMEM184A
ENST00000414763	MATN1-AS1
ENST00000414771	MTRF1L
ENST00000414789	DPF1
ENST00000414841	LRRC8D
ENST00000414869	BPNT1
ENST00000414979	HACL1
ENST00000414999	SLC23A3
ENST00000415143	SSR4P1
ENST00000415167	NPR3
ENST00000415191	C2CD3
ENST00000415204	HYAL3
ENST00000415234	PASK
ENST00000415314	GPATCH4
ENST00000415331	CLCC1
ENST00000415374	PNPT1
ENST00000415379	ZNF419
ENST00000415439	RAD18
ENST00000415489	PNPT1
ENST00000415570	EIF2AK3
ENST00000415659	PPIC
ENST00000415669	SAPCD1
ENST00000415685	NPR3
ENST00000415690	NR3C1
ENST00000415701	PTAR1
ENST00000415822	MFSD1
ENST00000415854	PLCD4
ENST00000415862	UBE2V1
ENST00000415884	CBLL1
ENST00000415888	RALGPS2
ENST00000415906	LPP
ENST00000415950	SCN1B
ENST00000415989	LINC01347
ENST00000416073	AIFM1
ENST00000416107	ELN
ENST00000416195	SP3
ENST00000416248	HDAC11
ENST00000416293	ALDH2
ENST00000416298	UXS1
ENST00000416463	AC108488.4
ENST00000416480	LGALS2
ENST00000416592	PSPH
ENST00000416611	DPF1
ENST00000416671	CHEK2
ENST00000416751	SMARCA2
ENST00000416784	LPP
ENST00000416954	NR3C1
ENST00000416999	LINC-PINT
ENST00000417091	ELN
ENST00000417094	TSFM
ENST00000417142	UTRN
ENST00000417194	AP000347.2
ENST00000417240	ATP7B
ENST00000417361	FANCL
ENST00000417393	NAT6
ENST00000417440	CASP4
ENST00000417486	UIMC1
ENST00000417494	NCOA7
ENST00000417588	CHEK2
ENST00000417599	SMARCA2
ENST00000417688	XPNPEP3
ENST00000417775	CRYZ
ENST00000417778	ZNF638
ENST00000417849	PLCD4
ENST00000417892	AHI1
ENST00000417935	ZNF668
ENST00000417964	LINC01347
ENST00000417979	CRYZL1
ENST00000418020	WDR48
ENST00000418047	RP1-130H16.18
ENST00000418082	FARP2
ENST00000418097	ATP7B
ENST00000418179	CENPJ
ENST00000418189	HDAC11
ENST00000418194	SP3
ENST00000418359	CNOT2
ENST00000418463	RAD18
ENST00000418517	DPF1
ENST00000418663	AC004980.7
ENST00000418664	DSP
ENST00000418900	HIGD1A
ENST00000418910	PPP1CB
ENST00000418929	PRR12
ENST00000418951	BCL2L13
ENST00000418952	C7orf61
ENST00000419026	SENP5
ENST00000419054	MOV10L1
ENST00000419071	PRPSAP2
ENST00000419102	FLVCR1
ENST00000419147	CROT
ENST00000419197	PAFAH1B2
ENST00000419228	LRTOMT
ENST00000419284	PRPSAP2
ENST00000419286	ATM
ENST00000419300	LINC00963
ENST00000419313	SLC35E1P1
ENST00000419398	ELN
ENST00000419443	METTL2B
ENST00000419461	HLCS
ENST00000419594	HEPH
ENST00000419595	RP11-458F8.1
ENST00000419660	NCOA7
ENST00000419748	EIF2AK3
ENST00000419984	PSPH
ENST00000420027	UBE2V1
ENST00000420047	SEMA3A
ENST00000420072	CRYZL1
ENST00000420148	PBRM1
ENST00000420167	MMAB
ENST00000420173	OXSM
ENST00000420200	KATNA1
ENST00000420282	PPP1CB
ENST00000420410	LPP
ENST00000420461	API5
ENST00000420510	RALB
ENST00000420591	SNED1
ENST00000420625	PLS3
ENST00000420738	TMEM59
ENST00000420781	FNBP1
ENST00000420796	CBLL1
ENST00000420909	HIP1
ENST00000420940	WDR48
ENST00000420980	DPF1
ENST00000421035	UTRN
ENST00000421052	RAD18
ENST00000421138	RECQL
ENST00000421312	PSPH
ENST00000421314	MT1XP1
ENST00000421355	RBM14-RBM4
ENST00000421383	LBR
ENST00000421413	EYA4
ENST00000421525	ZNF561
ENST00000421527	AP1S2
ENST00000421542	FTH1P4
ENST00000421612	ZSCAN18
ENST00000421616	RP4-622L5.7
ENST00000421626	PSPH
ENST00000421779	SLC23A3
ENST00000421879	FADS1
ENST00000421923	TMEM184A
ENST00000421993	HACL1
ENST00000421996	TMEM184A
ENST00000422057	RFX7
ENST00000422072	ETNK2
ENST00000422237	PRPSAP2
ENST00000422249	NLRX1
ENST00000422258	C11orf58
ENST00000422302	PPP4R1L
ENST00000422347	KRIT1
ENST00000422387	KAZN
ENST00000422506	GUSBP11
ENST00000422535	HSD11B1L
ENST00000422591	HACL1
ENST00000422679	XXyac-YRM2039.3
ENST00000422699	ETNK2
ENST00000422857	CYCSP52
ENST00000422945	PPP2R5C
ENST00000422951	FARP2
ENST00000422961	AC108488.4
ENST00000423084	AC004980.7
ENST00000423223	SVIL-AS1
ENST00000423239	RC3H2
ENST00000423270	RFX7
ENST00000423296	WDR48
ENST00000423327	SPC24
ENST00000423346	RP3-508I15.10
ENST00000423351	PBRM1
ENST00000423392	RGL4
ENST00000423414	LINC-PINT
ENST00000423431	SPCS1
ENST00000423485	TOP2A
ENST00000423487	ABCA1
ENST00000423488	PPP1R13B
ENST00000423494	LRTOMT
ENST00000423555	SMARCA2
ENST00000423591	FAM120AOS
ENST00000423656	DCAF1
ENST00000423665	HSD11B1L
ENST00000423704	AC108488.4
ENST00000423759	TAF1
ENST00000423795	CPED1
ENST00000423797	COX7A2L
ENST00000423855	RNPC3
ENST00000423918	LINC00963
ENST00000424022	LBR
ENST00000424330	BLVRA
ENST00000424332	RP11-285F7.2
ENST00000424345	LINC01410
ENST00000424501	FADS1
ENST00000424555	SEMA3A
ENST00000424596	PSPH
ENST00000424629	ZNF561
ENST00000424630	RP5-981O7.2
ENST00000424646	NR3C1
ENST00000424751	LINC00839
ENST00000424802	QKI
ENST00000424830	PUDP
ENST00000424867	PBRM1
ENST00000424904	EMC3-AS1
ENST00000424930	ZNF419
ENST00000424947	SENP6
ENST00000425008	YEATS2-AS1
ENST00000425020	VPS37A
ENST00000425073	KRIT1
ENST00000425080	LBR
ENST00000425114	HEPH
ENST00000425132	METTL21A
ENST00000425166	GK
ENST00000425190	CHEK2
ENST00000425331	ARMC10
ENST00000425395	CHN1
ENST00000425424	SAPCD1
ENST00000425430	HDAC11
ENST00000425538	MYOCD
ENST00000425708	ZNF445
ENST00000425919	KRIT1
ENST00000425948	AP000347.4
ENST00000426016	SOS1
ENST00000426075	METTL21A
ENST00000426156	FAM3C
ENST00000426274	LPP
ENST00000426488	ZNF668
ENST00000426529	AC005154.6
ENST00000426572	ZKSCAN1
ENST00000426612	FGFR4
ENST00000426668	PAK2
ENST00000426739	ZNF234
ENST00000426836	DSN1
ENST00000426850	TATDN2
ENST00000426882	HCG18
ENST00000426935	CRYZL1
ENST00000426954	ZNF419
ENST00000426998	PPP2R1B
ENST00000427012	BCOR
ENST00000427048	RP11-250B2.3
ENST00000427063	SVIL-AS1
ENST00000427190	GK
ENST00000427203	PPP2R1B
ENST00000427210	LINC01347
ENST00000427314	RACGAP1
ENST00000427329	RAD18
ENST00000427369	LRTOMT
ENST00000427424	SLC4A1AP
ENST00000427509	LINC01410
ENST00000427574	EMSY
ENST00000427587	EEF2KMT
ENST00000427617	ZNF589
ENST00000427708	FANCL
ENST00000427736	TBC1D14
ENST00000427746	HLCS
ENST00000427752	KMT5B
ENST00000427786	PPP1CB
ENST00000427797	PSPH
ENST00000427855	PAPLN
ENST00000427858	GALM
ENST00000428034	CLEC3B
ENST00000428048	UXS1
ENST00000428083	RHOA-IT1
ENST00000428152	FAM120AOS
ENST00000428183	ARMC10
ENST00000428202	POC5
ENST00000428266	OXSM
ENST00000428284	HOXA4
ENST00000428318	NCOA7
ENST00000428351	TSSK4
ENST00000428378	FAM120AOS
ENST00000428382	UIMC1
ENST00000428393	MFSD14B
ENST00000428504	RP11-206L10.2
ENST00000428526	CPED1
ENST00000428534	GLI3
ENST00000428559	DERA
ENST00000428573	RP11-569A11.1
ENST00000428702	QDPR
ENST00000428721	SOS1
ENST00000428787	ELN
ENST00000428790	ASLP1
ENST00000428791	RP11-269F19.2
ENST00000428799	XPNPEP3
ENST00000428848	CDH13
ENST00000428960	PXMP2
ENST00000429162	CASC4
ENST00000429175	FLI1
ENST00000429192	ELN
ENST00000429217	TANK
ENST00000429371	ZNF34
ENST00000429427	SSR4P1
ENST00000429525	ETNK2
ENST00000429547	HEPH
ENST00000429602	SIMC1
ENST00000429646	CPZ
ENST00000429687	PARP2
ENST00000429707	AC004980.7
ENST00000429709	ACTL6A
ENST00000429759	EMC3
ENST00000429790	RAD18
ENST00000429805	PNPT1
ENST00000429827	CRYZL1
ENST00000429863	BCCIP
ENST00000429901	LINC-PINT
ENST00000429940	LINC00839
ENST00000430046	FCHO2
ENST00000430102	KRIT1
ENST00000430188	RP11-38L15.3
ENST00000430190	HIGD1A
ENST00000430252	DSE
ENST00000430285	FGFR4
ENST00000430295	SVIL-AS1
ENST00000430340	LPP
ENST00000430356	PITRM1-AS1
ENST00000430357	GUSBP11
ENST00000430453	KIAA1217
ENST00000430607	AP000697.6
ENST00000430621	EMC3-AS1
ENST00000430633	LINC00094
ENST00000430704	SIMC1
ENST00000430707	AP000347.4
ENST00000430763	MTA3
ENST00000430764	SLC23A3
ENST00000430855	C3orf52
ENST00000430893	AC159540.1
ENST00000430974	EYA4
ENST00000431177	CRYZL1
ENST00000431189	LINC-PINT
ENST00000431193	PRUNE1
ENST00000431208	TMEM184A
ENST00000431227	FAM86B1
ENST00000431244	AC159540.1
ENST00000431291	RGS11
ENST00000431392	TTC32
ENST00000431403	EYA4
ENST00000431415	BMF
ENST00000431528	LINC01347
ENST00000431540	CDH13
ENST00000431549	HIGD1A
ENST00000431562	ELN
ENST00000431642	ARMC10
ENST00000431678	PBRM1
ENST00000431687	ZNF217
ENST00000431690	SNED1
ENST00000431717	C3orf52
ENST00000431732	RALB
ENST00000431832	PER2
ENST00000431842	FAM208A
ENST00000432002	TANK
ENST00000432176	FAM126A
ENST00000432266	UBE2V1
ENST00000432267	STARD7-AS1
ENST00000432306	VTI1A
ENST00000432317	ZKSCAN1
ENST00000432328	PCED1B
ENST00000432416	METTL21A
ENST00000432527	SH2B2
ENST00000432543	NAPB
ENST00000432555	LRRC27
ENST00000432595	AP000347.2
ENST00000432686	UTRN
ENST00000432688	PLCD4
ENST00000432692	TANK
ENST00000432748	CBLL1
ENST00000432760	RP11-397P13.6
ENST00000432807	LINC00094
ENST00000432887	TCP11L1
ENST00000432893	PRPSAP2
ENST00000433016	KRIT1
ENST00000433028	CHEK2
ENST00000433079	LINC-PINT
ENST00000433119	HDAC11
ENST00000433197	ERN1
ENST00000433323	ARHGEF9
ENST00000433374	RP11-34A14.3
ENST00000433442	RP11-162J8.3
ENST00000433539	GINM1
ENST00000433553	MTA3
ENST00000433557	UTRN
ENST00000433571	NCOA7
ENST00000433589	PASK
ENST00000433665	ST3GAL5
ENST00000433686	ZSCAN18
ENST00000433710	MIPEP
ENST00000433728	CHEK2
ENST00000433778	SAPCD1
ENST00000433781	TIE1
ENST00000433841	WDR48
ENST00000433878	FYCO1
ENST00000433932	FADS1
ENST00000433986	LINC01347
ENST00000434067	NPR3
ENST00000434090	PNPLA7
ENST00000434147	RP11-574K11.5
ENST00000434153	ARMC10
ENST00000434163	KCNIP2
ENST00000434291	RP1-130H16.18
ENST00000434359	TSFM
ENST00000434387	URB2
ENST00000434397	SPIN2B
ENST00000434399	AC005154.6
ENST00000434422	RACGAP1
ENST00000434433	SENP5
ENST00000434438	HIP1
ENST00000434463	HSDL1
ENST00000434497	MOV10L1
ENST00000434554	PNPO
ENST00000434573	KMT5B
ENST00000434603	MAP6
ENST00000434786	ZNF638
ENST00000434792	RP11-127L20.3
ENST00000434810	CHEK2
ENST00000434848	HDAC11
ENST00000434934	GALM
ENST00000434987	RP1-130H16.18
ENST00000435009	MRPS31
ENST00000435085	LRTOMT
ENST00000435141	HYAL3
ENST00000435217	HACL1
ENST00000435304	RAB11A
ENST00000435459	COLQ
ENST00000435523	LINC-PINT
ENST00000435527	CLOCK
ENST00000435550	ZNF561
ENST00000435793	LINC01347
ENST00000435805	ZNF37BP
ENST00000435868	AP000347.2
ENST00000435990	MXD1
ENST00000436015	KIAA2026
ENST00000436129	TAF4
ENST00000436241	UXS1
ENST00000436439	HMGCL
ENST00000436511	ZNF175
ENST00000436679	C2CD3
ENST00000436713	RP1-92O14.6
ENST00000436787	WDR33
ENST00000436842	RNASEH1
ENST00000436874	VEZT
ENST00000436928	SENP6
ENST00000436949	SEMA3A
ENST00000437056	DFNB59
ENST00000437147	TAF1
ENST00000437222	ZNF217
ENST00000437294	AP000347.2
ENST00000437355	PSPH
ENST00000437379	HDAC11
ENST00000437418	FAM210B
ENST00000437429	SLC16A4
ENST00000437457	ARHGEF9
ENST00000437480	GLI3
ENST00000437623	TANK
[truncated: 4,435 more rows]
