# Supplementary material for: HebbPlot: an intelligent tool for learning and visualizing chromatin mark signatures
Source: BMC Bioinformatics. 2018 Sep 3;19:310. doi: 10.1186/s12859-018-2312-1 (PMC6122555; doi:10.1186/s12859-018-2312-1)
Supplement: Supplementary file 7 — HebbPlots of coding regions of active genes. This compressed file (.tar.gz) includes HebbPlots of genes active in 57 tissues/cell types. (TAR 2696 kb) [file 12859_2018_2312_MOESM7_ESM.tar]

Archive with 64 entries (63 files):
- file8
- file8/._E003.pdf
- file8/E003.pdf
- file8/E004.pdf
- file8/E005.pdf
- file8/._E006.pdf
- file8/E006.pdf
- file8/E007.pdf
- file8/E011.pdf
- file8/._E012.pdf
- file8/E012.pdf
- file8/E013.pdf
- file8/E016.pdf
- file8/E017.pdf
- file8/E024.pdf
- file8/E027.pdf
- file8/._E028.pdf
- file8/E028.pdf
- file8/E037.pdf
- file8/E038.pdf
- file8/._E047.pdf
- file8/E047.pdf
- file8/E050.pdf
- file8/E053.pdf
- file8/._E054.pdf
- file8/E054.pdf
- file8/E055.pdf
- file8/E056.pdf
- file8/E057.pdf
- file8/E058.pdf
- file8/E059.pdf
- file8/E061.pdf
- file8/E062.pdf
- file8/E065.pdf
- file8/E066.pdf
- file8/E070.pdf
- file8/E071.pdf
- file8/E079.pdf
- file8/E082.pdf
- file8/E084.pdf
- file8/E085.pdf
- file8/E087.pdf
- file8/E094.pdf
- file8/E095.pdf
- file8/E096.pdf
- file8/E097.pdf
- file8/E098.pdf
- file8/E100.pdf
- file8/E104.pdf
- file8/E105.pdf
- file8/E106.pdf
- file8/E109.pdf
- file8/E112.pdf
- file8/E113.pdf
- file8/E114.pdf
- file8/E116.pdf
- file8/E117.pdf
- file8/E118.pdf
- file8/E119.pdf
- file8/E120.pdf
- file8/E122.pdf
- file8/E123.pdf
- file8/E127.pdf
- file8/E128.pdf
