# Supplementary material for: HebbPlot: an intelligent tool for learning and visualizing chromatin mark signatures
Source: BMC Bioinformatics. 2018 Sep 3;19:310. doi: 10.1186/s12859-018-2312-1 (PMC6122555; doi:10.1186/s12859-018-2312-1)
Supplement: Supplementary file 8 — HebbPlots of coding regions of inactive genes. This compressed file (.tar.gz) includes HebbPlots of genes inactive in 57 tissues/cell types. (TAR 2715 kb) [file 12859_2018_2312_MOESM8_ESM.tar]

Archive with 64 entries (63 files):
- file9
- file9/._.DS_Store
- file9/.DS_Store
- file9/._E003.pdf
- file9/E003.pdf
- file9/E004.pdf
- file9/E005.pdf
- file9/E006.pdf
- file9/._E007.pdf
- file9/E007.pdf
- file9/E011.pdf
- file9/E012.pdf
- file9/._E013.pdf
- file9/E013.pdf
- file9/E016.pdf
- file9/._E017.pdf
- file9/E017.pdf
- file9/E024.pdf
- file9/E027.pdf
- file9/E028.pdf
- file9/E037.pdf
- file9/E038.pdf
- file9/E047.pdf
- file9/E050.pdf
- file9/E053.pdf
- file9/E054.pdf
- file9/E055.pdf
- file9/E056.pdf
- file9/E057.pdf
- file9/E058.pdf
- file9/E059.pdf
- file9/E061.pdf
- file9/E062.pdf
- file9/E065.pdf
- file9/E066.pdf
- file9/E070.pdf
- file9/E071.pdf
- file9/E079.pdf
- file9/E082.pdf
- file9/E084.pdf
- file9/E085.pdf
- file9/E087.pdf
- file9/E094.pdf
- file9/E095.pdf
- file9/E096.pdf
- file9/E097.pdf
- file9/E098.pdf
- file9/E100.pdf
- file9/E104.pdf
- file9/E105.pdf
- file9/E106.pdf
- file9/E109.pdf
- file9/E112.pdf
- file9/E113.pdf
- file9/E114.pdf
- file9/E116.pdf
- file9/E117.pdf
- file9/E118.pdf
- file9/E119.pdf
- file9/E120.pdf
- file9/E122.pdf
- file9/E123.pdf
- file9/E127.pdf
- file9/E128.pdf
