# Supplementary material for: HebbPlot: an intelligent tool for learning and visualizing chromatin mark signatures
Source: BMC Bioinformatics. 2018 Sep 3;19:310. doi: 10.1186/s12859-018-2312-1 (PMC6122555; doi:10.1186/s12859-018-2312-1)
Supplement: Supplementary file 11 — HebbPlot Software. This compressed file (.tar.gz) includes the source code (Matlab and Perl) of HebbPlot. (TAR 15 kb) [file 12859_2018_2312_MOESM11_ESM.tar]

Archive with 44 entries (41 files):
- ./._file1
- file1
- file1/._hebbPlot.pl
- file1/hebbPlot.pl
- file1/._install.pl
- file1/install.pl
- file1/._Matlab
- file1/Matlab
- file1/._Perl
- file1/Perl
- file1/._ReadMe.txt
- file1/ReadMe.txt
- file1/Perl/._calculateOverlap.pm
- file1/Perl/calculateOverlap.pm
- file1/Perl/._epiUtils.pm
- file1/Perl/epiUtils.pm
- file1/Perl/._sampleRegions.pm
- file1/Perl/sampleRegions.pm
- file1/Matlab/._averageDotSim.m
- file1/Matlab/averageDotSim.m
- file1/Matlab/._comparePosNegPromoters.m
- file1/Matlab/comparePosNegPromoters.m
- file1/Matlab/._dotSim.m
- file1/Matlab/dotSim.m
- file1/Matlab/._generateHebbPlot.m
- file1/Matlab/generateHebbPlot.m
- file1/Matlab/._hebbPlot.m
- file1/Matlab/hebbPlot.m
- file1/Matlab/._plotASample.m
- file1/Matlab/plotASample.m
- file1/Matlab/._processTwoExp.m
- file1/Matlab/processTwoExp.m
- file1/Matlab/._readMarks.m
- file1/Matlab/readMarks.m
- file1/Matlab/._satlins.m
- file1/Matlab/satlins.m
- file1/Matlab/._saveAsPdf.m
- file1/Matlab/saveAsPdf.m
- file1/Matlab/._sortASampleHierarchical.m
- file1/Matlab/sortASampleHierarchical.m
- file1/Matlab/._sortDifferentMarks.m
- file1/Matlab/sortDifferentMarks.m
- file1/Matlab/._trainOutstar.m
- file1/Matlab/trainOutstar.m
