# Supplementary material for: HebbPlot: an intelligent tool for learning and visualizing chromatin mark signatures
Source: BMC Bioinformatics. 2018 Sep 3;19:310. doi: 10.1186/s12859-018-2312-1 (PMC6122555; doi:10.1186/s12859-018-2312-1)
Supplement: Supplementary file 11 — HebbPlot Software. This compressed file (.tar.gz) includes the source code (Matlab and Perl) of HebbPlot. (TAR 15 kb) [file 12859_2018_2312_MOESM11_ESM.tar › file1/Matlab/dotSim.m]

function s = dotSim( a, b )
% Author: Hani Zakaria Girgis, PhD
% The Bioinformatics Toolsmith Laboratory
% The University of Tulsa
%
%SIM Calculates the similarity of two vectors using the inner product.

% Avoid dividing by zero
if(norm(a) == 0)
    aNorm = a;
else
    aNorm = a / norm(a);
end

% Avoid dividing by zero
if(norm(b) == 0)
    bNorm = b;
else
    bNorm = b / norm(b);
end

s = dot(bNorm , aNorm);
end
