# Supplementary material for: HebbPlot: an intelligent tool for learning and visualizing chromatin mark signatures
Source: BMC Bioinformatics. 2018 Sep 3;19:310. doi: 10.1186/s12859-018-2312-1 (PMC6122555; doi:10.1186/s12859-018-2312-1)
Supplement: Supplementary file 11 — HebbPlot Software. This compressed file (.tar.gz) includes the source code (Matlab and Perl) of HebbPlot. (TAR 15 kb) [file 12859_2018_2312_MOESM11_ESM.tar › file1/Matlab/readMarks.m]

function markList = readMarks( markFile , removeSingleQuotes)
%
% Author: Hani Zakaria Girgis, PhD
% The Bioinformatics Toolsmith Laboratory
% The University of Tulsa
%
% This function will read the marks from markFile and put it
% into a cell array. Will remove single quotes if specified.
% It will remove single quotes if they surround the marks in the file.

id = fopen(markFile);
markList = textscan(id, '%s', 'Delimiter' , ',');
markList = reshape(markList{1}, 1, size(markList{1},1));
if  removeSingleQuotes == 1
markList = strrep(markList, '''', '');
end

fclose(id);
end
