# Supplementary material for: HebbPlot: an intelligent tool for learning and visualizing chromatin mark signatures
Source: BMC Bioinformatics. 2018 Sep 3;19:310. doi: 10.1186/s12859-018-2312-1 (PMC6122555; doi:10.1186/s12859-018-2312-1)
Supplement: Supplementary file 11 — HebbPlot Software. This compressed file (.tar.gz) includes the source code (Matlab and Perl) of HebbPlot. (TAR 15 kb) [file 12859_2018_2312_MOESM11_ESM.tar › file1/Matlab/satlins.m]

function a = satlins( b )
%
% Author: Hani Zakaria Girgis, PhD
% The Bioinformatics Toolsmith Laboratory
% The University of Tulsa
%

%SATLINS calculate the symmetric saturating linear function

a = b;
a(b < -1) = -1;
a(b > 1) = 1;
end
