# Supplementary material for: HebbPlot: an intelligent tool for learning and visualizing chromatin mark signatures
Source: BMC Bioinformatics. 2018 Sep 3;19:310. doi: 10.1186/s12859-018-2312-1 (PMC6122555; doi:10.1186/s12859-018-2312-1)
Supplement: Supplementary file 11 — HebbPlot Software. This compressed file (.tar.gz) includes the source code (Matlab and Perl) of HebbPlot. (TAR 15 kb) [file 12859_2018_2312_MOESM11_ESM.tar › file1/Matlab/sortDifferentMarks.m]

function [s, i] = sortDifferentMarks( v1, v2, c, varargin)
%
% Author: Hani Zakaria Girgis, PhD
% The Bioinformatics Toolsmith Laboratory
% The University of Tulsa
%
%SortMarks this function sorts the marks starting from the most dissimilar
%to the most similar. It must be applied to signatures that have the same
%marks. For exmaple, compare the signatures of the repetitive and the 
%non-repetitive enhancers specific to the same tissue
%

r1 = size(v1,2) / c;
r2 = size(v2,2) / c;

m1 = reshape(v1, r1, c);
m2 = reshape(v2, r2, c);

v1RowIndex = 1:r1; 
v2RowIndex = 1:r2;

if nargin == 5
  v1RowIndex = varargin{1};
  v2RowIndex = varargin{2}; 
end

m1 = m1(v1RowIndex, :);
m2 = m2(v2RowIndex, :);

s = zeros(1,length(v1RowIndex));

for j=1:length(v1RowIndex)
    s(1,j) = dotSim(m1(j,:), m2(j,:));
end
[s, i] = sort(s);

end
