# Supplementary material for: HebbPlot: an intelligent tool for learning and visualizing chromatin mark signatures
Source: BMC Bioinformatics. 2018 Sep 3;19:310. doi: 10.1186/s12859-018-2312-1 (PMC6122555; doi:10.1186/s12859-018-2312-1)
Supplement: Supplementary file 11 — HebbPlot Software. This compressed file (.tar.gz) includes the source code (Matlab and Perl) of HebbPlot. (TAR 15 kb) [file 12859_2018_2312_MOESM11_ESM.tar › file1/Matlab/trainOutstar.m]

function w = trainOutstar( p0, p, alpha )
%
% Author: Hani Zakaria Girgis, PhD
% The Bioinformatics Toolsmith Laboratory
% The University of Tulsa
%
%trainOutstar This function learns a prototype
%   It uses the outstar hebb rule

w0 = ones(1, size(p0,2));
w = zeros(1, size(p0,2));

for i = 1:size(p0, 1)
a = satlins((p0(i, :) .* w0) + (p(i,:) .* w) );
w = w + alpha * (a - w) .* p(i, :);
end
end
